# Supplementary material for: The Genome of Rhyzopertha dominica (Fab.) (Coleoptera: Bostrichidae): Adaptation for Success
Source: Genes (Basel). 2022 Feb 28;13(3):446. doi: 10.3390/genes13030446 (PMC8956072; doi:10.3390/genes13030446)
Supplement: Supplementary file 1 [file genes-13-00446-s001.zip]

Archive with 17 entries (16 files):
- genes-1558055-suppl-final-revised/
- genes-1558055-suppl-final-revised/Figure S1 Link Density Histogram.pdf
- genes-1558055-suppl-final-revised/Figure S2 ABC transporters.pdf
- genes-1558055-suppl-final-revised/Figure S3.pdf
- genes-1558055-suppl-final-revised/Figure S4 Aquaporin.pdf
- genes-1558055-suppl-final-revised/Figure S5.pdf
- genes-1558055-suppl-final-revised/Figure S6.pdf
- genes-1558055-suppl-final-revised/Figure S7.pdf
- genes-1558055-suppl-final-revised/Figure S8.pdf
- genes-1558055-suppl-final-revised/Figure S9 Repeat Figures.pdf
- genes-1558055-suppl-final-revised/File S1 Dissection of LGB larvae.pptx
- genes-1558055-suppl-final-revised/Table S1 OR Chemoreceptors.xlsx
- genes-1558055-suppl-final-revised/Table S2 OR Name Correspondence.xlsx
- genes-1558055-suppl-final-revised/Table S3 SP_APN_GH.xlsx
- genes-1558055-suppl-final-revised/Table S4_BtR1_cadh_genomic_org.pdf
- genes-1558055-suppl-final-revised/Table S5 Repeats Table.pdf
- genes-1558055-suppl-final-revised/Table S6 Repeats.pdf
