# Supplementary material for: The Genome of Rhyzopertha dominica (Fab.) (Coleoptera: Bostrichidae): Adaptation for Success
Source: Genes (Basel). 2022 Feb 28;13(3):446. doi: 10.3390/genes13030446 (PMC8956072; doi:10.3390/genes13030446)
Supplement: Supplementary file 1 [file genes-13-00446-s001.zip › genes-1558055-suppl-final-revised/Table S1 OR Chemoreceptors.xlsx]

## Sheet: Legend
Supplementary Table S1. Annotation notes, expression data, and nucleotide and protein sequences for the chemosensory gene fami-lies of OR, GR, and IR in R. dominica.

## Sheet: ORs
	Additional File S5, Table 1. Names, description, and sequences of odorant receptor (OR) genes recovered from the genome of Rhyzopertha dominica.
Gene Name*	Number	Isoform	Suffix**	Scaffold	Range	Strand	Introns | Phases***	Length	AAs	OR Group****	Reads*****	Nucleotide	Protein	Notes
Rdom\Orco	Orco			Scaffold_137	9,021,013-9,030,484	-	9 | 221001200	9472	479	Orco	>20	ATGATGACCTTCAAAGTTCAGGGCCTTGTGGCCGACTTGATGCCCAACATAAGGTTGATGCAAGCCGTCGGGCATTTTATGCTAAACTACCATGCAGATAACAGCGGAGCCCTACACACTTTGAGGTTGTCTTATTGCTTCATGCACCTGTTCCTTCTTTTAACGCAATATGGGTTCATCTTTGGCAACTTGGTTAAGGAAAGAGGTGACGTCAATGACTTGGCAGCCAACACCATCACAGTACTGTTCTTCATGCACTGCATTACCAAGTTCGTCTATTTTGCCATTAGGTCGAAGCTGTTTTACAGGACTCTAGGGATATGGAACCAATCAAACAGCCATCCTCTTTTCGTGGAATCCAACAACAGGTTTCACGCCATAGCTTTGACGAAAATGAGG…	MMTFKVQGLVADLMPNIRLMQAVGHFMLNYHADNSGALHTLRLSYCFMHLFLLLTQYGFIFGNLVKERGDVNDLAANTITVLFFMHCITKFVYFAIRSKLFYRTLGIWNQSNSHPLFVESNNRFHAIALTKMRRVTIVVVAGTLVSAISWISVTFVGDSVHHIKDPNNVNETITEEIPRLPIKTWYPWNAMSGMPYYLSLGYQIYYVLFSMFHANLLDVLFCCWLIFACEQLMHLKEIMKPLMELSASLDTYHPKSADLFRAVSANSQDNLVDHDYNTKNSEEDLKGYYNTHQELGGHFRSGALQMFGQGGGGIGPNGLTKKQELLVRSAIKYWVERHKHVVRLVTAIGDAYGIALLLHMLTSTIMLTLLAYQATKIDGVNTYAASVLGYLFYALAQVF…
RdomOR1	1			Scaffold_1	35,033,957-35,079,722	-	5 | 02000	45766	416	2A	>20	ATGAGTAGTAGCGCCTTAACTAAGTTTAATACCAAGCGTAAGCAATGCGCACTAGTTAACGAAATTTTTAAATGGCCAGTGCTTATGATGAGACTTTGGGGTTTGCTACCTCTAGCAAATGGTGCATCCAAAACACAACAAAATTTACATAATATATATTTTTGTTTTGTGATGATATTTGGTGTAATAGGAACTACCGTGGCAGAAATTGTTCAAACGATAAAAGTTATGCCTGACATTGATGCTGTAACTGACGCATCATTTGTAATGACAGCTCACATAGCGCTGTGCTACAAGTGCTTCGCCTTATTTCTTCGACGATCGGAAATACTAGCCATGATAGACAGCTACAACGAGAAGTTCGCAGATCTACCAAGTGAACGTGAGAAACAAATTCTG…	MSSSALTKFNTKRKQCALVNEIFKWPVLMMRLWGLLPLANGASKTQQNLHNIYFCFVMIFGVIGTTVAEIVQTIKVMPDIDAVTDASFVMTAHIALCYKCFALFLRRSEILAMIDSYNEKFADLPSEREKQILSGTLKTGILFINMYFIWASFAVVSYPFMPVLEYDPELGLQLPMPSWYPISRDTTPKLALVYGYQCTIVCLCAYLIVAVDCIVAAFMIVLAAEIDLLCNNILSINEQARAIVSKRDEADSNLYENICIKLLNKNVERHNAALKFADDLNDMFGLSLMVQFGCTIAGLCITLLKLTLTSSSSLQFWTVVAYQTCLVIQIFMYCWFANELKLKSIHVASVAFECGWEEHGIVFQKQIIYIMMRAQEAIEIYAANLFSLSLDVFVSILRL…
RdomOR2aCTE	2	a	CTE	Scaffold_97	74,275,156-74,286,649	+	3 | 220	11494	369	2A	1	ATGAACTTGAAAGATTCGTTGTGGCTACACATCAAGCTATTGCGGGTGTTTGGTTACTGGAAACCTCGAGAAAAAACAATATGGTCGCGTTATTACAATTTTTATGCATTACTCATGCTCGGCGTGCTATATTTCTACGTGTTCCAGGAAGTAATGAGTCTTGCAGTCTCAACGCACGACGTAGAGAAATCTTTCGATGTGTTGTTCTGGTTACTACCCCATTGCCCAGAACTCGTCAAAGCCTACTTCTTTTACATAAAATCGGATCGTCTAAAAGATTTAGTGGAAAGCTTGGACAGGCCGAATTTCCAACCCAGAAATCAACGTCAAAGGCAGATTGCCTGTACTATGATCAAAAGCAGTCAGAGAATGTACATAGCTTATCTGTGCGCGGCAACT…	MNLKDSLWLHIKLLRVFGYWKPREKTIWSRYYNFYALLMLGVLYFYVFQEVMSLAVSTHDVEKSFDVLFWLLPHCPELVKAYFFYIKSDRLKDLVESLDRPNFQPRNQRQRQIACTMIKSSQRMYIAYLCAATFTLTVFTIKAGTNVAGRTLPLGAYIPFNTDKSPNYELAAAYQYILYLTTAYLNITFDMFSAGMMANICVQIDFLHDTASNIANGIVSEMQVSISKSSLAELNKRLVKCVDHHRTILRFSDELQDLLSSSILAQMGLSITILSMTSYSLVQVSDTVDFIAIVSFQVNMLLQILPYCYYGNEIIEKSDKLSESFYMSRWEDCPVDYRKKILFIMLKLRNPIRHTAGGVFAMSLSTFLA	OR2 is a potential alt splice with two sequential, mutually exclusive copies of exon A1 and shared exons A2, BC, and D. Model is missing exon E.
RdomOR2bCTE	2	b	CTE	Scaffold_97	74,270,226-74,286,649	+	3 | 220	16424	378	2A		ATGCAGAAAGTCACAACGAAAAAGACTAATTTGAAGTTACGGGATTCGTTGCGGCTACACATTAAGCTATTACTGGTGTTTGGACTGTGGAAACCTACAGGGGAGACGATATGGGTGCGCTGTTATAAGTTTTACTCGTTTCTCGTCCTCGGTCTGCTATTCTTTTACGTGTCACAGGAAGTAGTAAATCTCGTATACACCTTGCACTGTATGCATGAAGCTATCGGTGTCCTCTTCTGGTTAATGCCACACCTCCCAGAAGTTGTAAAAGCCTACTACTTTTACACCAGGTCGAATCGTCTAAAAGATTTAGTAGAAGGCTTGGACAATCCTGATTTGCAGCCAAGGAATCAACGTCAAAGACAACTCGCCGATAGGATGATCAAAAGTAGCCAGAGG…	MQKVTTKKTNLKLRDSLRLHIKLLLVFGLWKPTGETIWVRCYKFYSFLVLGLLFFYVSQEVVNLVYTLHCMHEAIGVLFWLMPHLPEVVKAYYFYTRSNRLKDLVEGLDNPDLQPRNQRQRQLADRMIKSSQRMHMAYLCAGTFTVTIFTIRASSIDGKRRLPLVAYIPFSVEKSPNYELAAAYQYILYLTTAYLNITFDMFSAGMMANICVQIDFLHDTASNIANGIVSEMQVSISKSSLAELNKRLVKCVDHHRTILRFSDELQDLLSSSILAQMGLSITILSMTSYSLVQVSDTVDFIAIVSFQVNMLLQILPYCYYGNEIIEKSDKLSESFYMSRWEDCPVDYRKKILFIMLKLRNPIRHTAGGVFAMSLSTFLA	Potential alternatively spliced exon A1.
RdomOR3	3			Scaffold_3	52,038,951-52,043,927	-	5 | 12000	4977	380	2A	1	ATGGATTTACATAGTTACATTGAACCGAATATACAGTATCTAAGATTTCTTGGTTTGTGGCAACCAAAAACATGCAGTCGCATTTTGTACTACATGTTCACTTGTTTTCTTTTTACATTTTTTCATATGCCACTTGCTATTTCACCATATTATCAGCAGATATTCATTGATGATTTTAGCATCAACAATTTTTCAAACAGTGCATTTATGGACATAGCACTCTCAGTTGTCCCATTGAAAGCTCTAATACTTATCTTTTGGCACAAGAGCTTTCAAGTTCTCATGGACTCTTTGGAAAACTTTACATTTAGGTTGTACAAGCCTGAACAAGAAGTCATAGTAAAAGATGCAGCAAAACATATAAAATTGGGCAACCACTATGTGACCATCTGTCTAGTC…	MDLHSYIEPNIQYLRFLGLWQPKTCSRILYYMFTCFLFTFFHMPLAISPYYQQIFIDDFSINNFSNSAFMDIALSVVPLKALILIFWHKSFQVLMDSLENFTFRLYKPEQEVIVKDAAKHIKLGNHYVTICLVSVMAWSMRPFANFEKRPTLLNIWYPFDPRANDFYYAIAYIYTFLGVCLGALVNGTLCSLLVGFIVFATAQLQILKNTVKDCGNDAIDEGEVYRIIRDCATRYSEVAKLVKDVESAFTAILFVEFVGNSLVICISAYILTVTKIEDFTFIQILIFMTTITSELFFLCYYGNNLLHESLTIQDSIYICNWVDLNKKHQRDLSILMQHVKSPIHISAGKMFDLSFDTFAVIMRRTYSLLTLLQKMDSIQQ
RdomOR4	4			Scaffold_3	55,048,046-55,053,928	-	5 | 12000	5883	391	2A	10	ATGGGTACCTTTGCAAACTCTTTAMAAATTAATGTTGCCCTTCTGAKTGTGGTTGGAGCTTATCCTTCCAAAAGGGTTAGTAAGTCCAAGTATTACCTTTACAGTTTTCTTTTAGAAATGATTCTCATGATGCCAATTATCGTGTCTCCTGTGCTCAAATTTATAATTCAAAAGGAGACAGATTTGCAAAAAATATGCGAAAATGGCTTTTTGTTGTCTTGCATAAGCGTCATCCCATACAAAATTCTGCAGTTAGTGAGAAAACATGAAGAAGTTAAAGCAACTGTGAATTTTTATGACGAGAAGCCCATTCTTCATGATGAAGATGACCAAACGGTCAAAGGCGTTCTTCAGAGAATTCGCTTGTACAGCAAAATATACATAATGTATTTTGAATTT…	MGTFANSLXINVALLXVVGAYPSKRVSKSKYYLYSFLLEMILMMPIIVSPVLKFIIQKETDLQKICENGFLLSCISVIPYKILQLVRKHEEVKATVNFYDEKPILHDEDDQTVKGVLQRIRLYSKIYIMYFEFCNVMLALKTIFDPARTLTLDLWLPYDYKKSDLLFVLTVIYLHTGLAFCALTNSIIDTLIAGLMMHSIVKMKILEHKLQGLNKHDENNRKSLQTNNNADHDLSPSATYERVSKCVADHVHIIEQVRLVEETYSMPAFTQTMGSILVICMTTYQLTYQSPLSMEFYSSLSFNGAVFIELYILCFTRTVLTEQSSTLTRAVYLGEWYNYDEKTKKSLMILMERAKRPLKISLMIIDLSLDTFMMIVRRAYSLLAVLRSVND
RdomOR5	5			Scaffold_1	39,080,372-39,088,970	-	5 | 12000	8599	387	2A	2	ATGGGCATCTTTGAAGACTCATTAAAACTCAACACTGGTGTTTTGAGTTTAGTTGGAGCTTATCCCAATCAAAATGTTAATAAGTCTCWCTATCTCTGCTATAGTTTTCTGTTGGAAGTTTTTCTGATGCCGATTACTATATCACCTATACTGAAGCTTATTCTGGGAACGGAGACAAACATGAGAAGGATATGCGAAACTGCATTTCTTATACCTTGTATAGGAATCATCCCCCTAAAAATTCTACTGCTTTTGAGAAATAATGAACAAGTCCAAGCTGTTATCAAGTTTTACGATATAAAACCAACTCTTCGGGACAGCGAAGGTGACGAAATGATCCATAAAGTCCTGAAAAAAATTCGTCTGTACAGCAAGATTTGCATATTCTATTACCAGTTT…	MGIFEDSLKLNTGVLSLVGAYPNQNVNKS?YLCYSFLLEVFLMPITISPILKLILGTETNMRRICETAFLIPCIGIIPLKILLLLRNNEQVQAVIKFYDIKPTLRDSEGDEMIHKVLKKIRLYSKICIFYYQFANCMFTVQTLLDTERKLAMDLWLPYDYKKNDLTFALTLLYLHTALACCALTNGVMDSLTVGLILHATVSTRVLKKALQELYQYAKESQNKSDVERELQTTAIYKRVSRCIDDHVNIIKHVRLVQDTFSFPAFVQIMGSILLICTTTFLLTYQSPLSVDFISSLVFNTAVYLELYIFCFFGTVLTEQSSTLTQAIYLGDWWKYDEKTKKALIILMERAKRPLNINLKIIDLSLDTFVVVVRRGFSLLAVLRSINV
RdomOR6	6			Scaffold_1	39,031,957-39,041,664	-	5 | 12000	9708	391	2A	0	ATGGGAGTGTTTAAAGATTCTTTAAAAACCAACGTTGTTGGCTTAAGTTTGGCTGGCGCTTACCCCATTGAAAACATCAGTGTACCCATCTATCTGTTATATAGTTTTCTGATGGAAATTGTTTTAATGGTACCAATAATATTATCACCTCTAGCGAAGTATATTGTAGAAAAGGAGACGAATTGGAGAAGAATATGTGAAAATGCATTTCTGTTAACTTGTATAAGCATAATTCCCTTTAAAACTCTCGTGTTGTTAAAAAGACACAAACAAGTTAAAGCTGTTATTAAGTTTTACGACCAGAAACCAACTCTTCAGAGCAGTGAAAGTGACGAAATGGTAAATGATACCCTTAAGAGAATTCGATTGTACAGCAAGATTTATATATTTTATTTTGAA…	MGVFKDSLKTNVVGLSLAGAYPIENISVPIYLLYSFLMEIVLMVPIILSPLAKYIVEKETNWRRICENAFLLTCISIIPFKTLVLLKRHKQVKAVIKFYDQKPTLQSSESDEMVNDTLKRIRLYSKIYIFYFEFTNCMLALKTLFDSERKLSLDLWLPYDYKTDTLSFVLTVLYLHIGLAFCALTNAAFDTLITGLIMHDIVKMKILKKALQELNKYAEKNLNPLQNNGGVDPEHCTEMYKRVSKCIDDHIYIIEHVRLVEQTFFLPAFTQNMSSILVICMTTFVLTYQEPLSVEFLSSLSFNGAILIELYFLCFIGTVLTEQSSTLTQSIYLGDWWNYDQKTKKNLLILMERAKRPLKIRLVVIDLSLETFALVIRRAFSLLAVLRSINI
RdomOR7	7			Scaffold_1	39,101,356-39,107,960	+	5 | 12000	6605	384	2A	2	ATGGTTCTTTTGAAAGATTCTTTGAAGCTAAATATTCGAGATCTCTGCATATCTGGAGCTTGGCCTCCCGAGTGGTGCAACAAGACCATCTACTACATTTACGCATTTACAGTGGCAGGACTGTTTATATTTCCAGTGTCTTTGGGCCCTGTTATGGTGCTCTTTTTCGAGAGAGAAACAGATTTGAAAAGGATAACAGGAAACGCGTACCTATTTCCTGAAACCGTTCTGATACCAATTAAAGTGGTAATATTGTTATCTTGCGAAAAAGAACTGAAGGAAATCGTATGTTATTTTGATACAAATATTCCTAAGAGGTCGGAAAAAGCTGAAGAAGCGGTAAAGCACATGATCAGAAATAGCAATTTGTTCAGTAAAGTTTATGTATATGGCTCGCTG…	MVLLKDSLKLNIRDLCISGAWPPEWCNKTIYYIYAFTVAGLFIFPVSLGPVMVLFFERETDLKRITGNAYLFPETVLIPIKVVILLSCEKELKEIVCYFDTNIPKRSEKAEEAVKHMIRNSNLFSKVYVYGSLAIVCLMCFKPMFHFSEKPLIAEMWLPYDYKANNAIYIFTSVYMFIGLIFSALTNCTMDMLFVGIISHAVVQIKILKDELTKLGDYAGESSSGTKESDMLTTNATSQCIRNHIIIIRYVHLVEKIFSKCVFLQFLGSSVIICMSAFQLTFLSPFSLEFAGCALYTITIFIQVYLYCYFGTVLTHNSITLVQAVYLGNWWNYKFAIQRELITLMESAKRPLKLTAGVFDLSLETFTMLLRRAYSLFAVLRNMM
RdomOR8	8			Scaffold_1	39,060,926-39,067,041	+	5 | 12000	6116	385	2A	2	ATGGTACTTTTGGAGGAGTCTCTTAAGCTGAATATCCGAGGTCTCTGCTTATCTGGGGCTTGGCGTCCAGAATGGTGTAACAAAGCGATTTACTACATCTACTCATTTATAATATCGGGATTGCTCGTATTTTCTATTTCCTTAGGGCCAGCTATAATGCTTGTTGTTGAGAAAGAAACAGACCTGAAAGAGATAACAGGAAGGGCGTTCCTATTTTCAGAAACCATTCTGATACCATTAAAAGTGCTAATACTATTGTGTTGGGAGAAAGAAGTTAAAGAAATTGCTGGCTATTTTGATAGAAATATTGCTAAGAGATCGACAAAGGCTGAAGAAATGGTAAATCAGATGATCAGAAGAACCAATTTGTACAGCAAAGTTTATGTTTACGGTTCGCAA…	MVLLEESLKLNIRGLCLSGAWRPEWCNKAIYYIYSFIISGLLVFSISLGPAIMLVVEKETDLKEITGRAFLFSETILIPLKVLILLCWEKEVKEIAGYFDRNIAKRSTKAEEMVNQMIRRTNLYSKVYVYGSQVIVFLLCSKPIFYFTEKPLVFEMWLPYDHKSSNAIYIFTSAYMTLGLAFCALINCTSDMLVVGIILHAVVEIKILKDKLTNLSEFAREISLCVNKKGVLLVNAAVLQCIKDHVTIIRYVEMVEQTFSKCIFLQFLGSSFVICMSAFQLTFLHPLSFEFAGCATYLTSILFQVYLYCYFGTVLTESSTTLIQAVYLGDWWDYNVAIQKDLITVMEIAKRPLKLTAGVFDLSLETFTTLMRRAYSLFAVLRSMM
RdomOR9a	9	a		Scaffold_97	74,943,302-74,947,397	+	3 | 000	4096	373	2A	2	ATGGAGCTCGCAAGCAGTGCCGATATCGTGCAACCTCCAAAGCTGTACTTAACTGCTATAGGAATATGGCCACAGAAGAGAAACCTTAACACCTGGTTTAGATACATTTTTATATTATCAACGTCTGTTGGTTACCTGTTTACGATTCTGTTGGAATTAAAGAAGGATTTCGAGGAAAAACATTACAACAATATGAGTACACATCTCAGCATATTTTTCCCTATATTACTATACTGCTTTAAGCTGATCGTATTGAAGTGGAGAGAAAATGACATTAGAAAGGTCTTAGAGATGATGGAAGCTCCAATATTCGCTCCAAAATCCAAGGCAGCAATGAGCTACATAAAAAAATCAGCTACTAGATCAAGATATCTGAATAATATATTTGTGGGTGGTTGT…	MELASSADIVQPPKLYLTAIGIWPQKRNLNTWFRYIFILSTSVGYLFTILLELKKDFEEKHYNNMSTHLSIFFPILLYCFKLIVLKWRENDIRKVLEMMEAPIFAPKSKAAMSYIKKSATRSRYLNNIFVGGCIITLIQFDLLQLFDNVKLPVKFSYDIGKYATAMSIFQSTVILQTGISNSSLDVFAVGLISVASTQLDILNDIIRTSYAVREEERKELFKDCVQLHTSICEYVLRLDDVFSLTFLSQFLASIVAICNAGFELVHADLLSLEFPMIALFFLCIVMQLAMYCWFGNEVILKSDEITRACYESNWEEFDASSKRTLLIIMERAKRPIVLTAAKFSTLSLTSFASVMRSSYSYFALMQRLYSKTQ	OR9 is a potential alt splice with four sequential, mutually exclusive pairs of exons AB and C, and shared exons D and E.
RdomOR9b	9	b		Scaffold_97	74,938,483-74,947,397	+	3 | 000	8915	374	2A		ATGAAGTCCGTAACATGTGCTGATGTAGTGCAAACTCAGAAGGTATACCTAACTGCTATAGGAATATGGCCGCAGAAGAAGAGAAGCATCATCGTGTGGGTTAGATACACTATTATCTTATTGATGTCGCTTGGATATGTAGTAATGAACCTCTTCGAAGTAAGGAAAGATCTTAAGGAGGGGGACTATAATAGACTGAGTACACACCTCAGCTTATTATTTCCTGCATCGTTGTATTGCTTCAAGCTGGTCATACTGAAGTGGAAAGAGAGCGACTTAGAAATGGTTTTAAATATGTTGGAAGCTCCTATGCTGGCTCCAGACACCATGACAGGAATGAGCTACATGAAGCAGGCGGCAACCAGGTCAAAGCTTCTGACAATTTCATTTGCTGGCAGT…	MKSVTCADVVQTQKVYLTAIGIWPQKKRSIIVWVRYTIILLMSLGYVVMNLFEVRKDLKEGDYNRLSTHLSLLFPASLYCFKLVILKWKESDLEMVLNMLEAPMLAPDTMTGMSYMKQAATRSKLLTISFAGSTAATLIHYNLLQLFDSVKLAVRFSYDIGEYATALSIFQATSLVQMGVSNSVLDILAAAFMSIASVELDILNDKLRSSYSIPNNEHKELLKICMQLHTTIYVYVRRLENAFSLIYLSQFLSSIFAICNVTFELVHADIFSLEFPMIVLAFFCITFMLAVYCWFGNEIIIKSDEITRACYESNWEEFDASSKRTLLIIMERAKRPIVLTAAKFSTLSLTSFASVMRSSYSYFALMQRLYSKTQ	Potential alternatively spliced exons AB and C.
RdomOR9cPSE	9	c	PSE	Scaffold_97	74,937,315-74,947,397	+	N/A	10083	300	2A		TTTGTATTGAGCATCGTGCTAGAGTTGGTTAAAAATTTTTCCAGAAAACTCAGAAGCTGAGTGCACATTAAAGTATATTTTCCCAACATCGCTTTGTTGCATAAAGTTTGTTATACTAAAATGTAACCGAAAAAAATGTCAGGCTTTATTAGATATGATGGATTTGTCAGTTTTTACCCACCTTTAGAGGATGCGAAAGTTCACATAAGGCAGGCTTCGCGGAGGTCGAAATATATAACAACCATGTTCATCGACACGAGCTTAAACGTTCGGTTGTTCTATAATGTGGGTAATTATGCTAAGATCATAACCACTGGTAGAAGTACAGGCGTATTTGAAATAGGAGTCAGTCACACGTTTACGAATATGTTGGCTGGAGCTTCTATAAACATAGCTTCT…	FVLSIVLELVKNFSRKLRS*VHIKVYFPNIALLHKVCYTKM*PKKMSGFIRYDGFVSFYPPLEDAKVHIRQASRRSKYITTMFIDTSLNVRLFYNVGNYAKIITTGRSTGVFEIGVSHTFTNMLAGASINIASAILKEKIRKTHRNTFMFFHSVIVEYVKNL*TLFSFTYRS*LINSIFAICNIGIELSHILFVGQDKKNLMLVFALPIMLGELTT*CWL*NEIIIKSDEITRACYESNWEEFDASSKRTLLIIMERAKRPIVLTAAKFSTLSLTSFASVMRSSYSYFALMQRLYSKTQ*	Presumed pseudogene of alternatively spliced exons AB and C. AB in two fragments, missing 5' end, and with several stop codons. Exon C missing acceptor site.
RdomOR9d	9	d		Scaffold_97	74,933,690-74,947,397	+	3 | 000	13708	374	2A		ATGGATGATGTTAGATGTATTGATATAATACAACCTCAAAGGCTATATCTAAGACTCATAGAAATATGGCCACAAAAGAGGCAGACCAGTGTTTCATGGCTCATATACATTATGGTACTGGCAACATCTATAGGATATGTATTTAGCCTAGTGATGGAACTGTTCAAAGATATCTCGGAACGTAATTATCCAAAACTCAGTACACATTTAAGCTTGCTTTTTCCCACATCACTCTATAACATAAAGATTGTTATACTGAAATGGAAAAGGAAAGAATTCCTTAATTTGCTGGAAGAAACAAATGTATCTGCCTTTGAGCCCATTTCGGAACATGCAAAGTCTTGTGTGGGAAAAGCTATAAAACGATCTAGATTTCTCACAGTTTTCTTCGTTAGCSCG…	MDDVRCIDIIQPQRLYLRLIEIWPQKRQTSVSWLIYIMVLATSIGYVFSLVMELFKDISERNYPKLSTHLSLLFPTSLYNIKIVILKWKRKEFLNLLEETNVSAFEPISEHAKSCVGKAIKRSRFLTVFFVSXVALTILQTNALMFIGNTGSQFRFSYDVGEYDKAVEIIRCLNLLQIAISNTYLDTLAVAFISIASTQLDILNEKIRSCRNVPNAGLGAVLKECVVLHNATDEYVRCTESLFSATFFSQFLCSIFAICNIGFQIVHTDILSIEFSMLAFFLSCMLVQLAMYCWYGNEVIIKSDEITRACYESNWEEFDASSKRTLLIIMERAKRPIVLTAAKFSTLSLTSFASVMRSSYSYFALMQRLYSKTQ	Potential alternatively spliced exons AB and C.
RdomOR10a	10	a		Scaffold_97	74,954,333-74,959,495	+	3 | 000	5163	373	2A	8	ATGAAGCTTGCAAGCTGTGGCGATATTGTGCAACCTCCAAAGTTGTACTTAACTGCTATAGGAATATGGCCTCAAAAGGGAAACTTTAAAACGTGGTTTAGGTACATTTTTATTGTATCAACATCTATTGGTTACCTGTTTACGCTTCTGCTGGAATTAAAGAAGGATTTCGAGGAAAAAGATTACAACAAAATGAGTGCACATCTCAGCATATTTTTTCCTATATTGCTGTATTGCTTTAAGCTGATCGTATTGAAGTTGAGAGAAAATGATTTTATAAAGGTTTTAGAAATGATGGAAGCTCCAATATTCGCTCCAAGATCCAAGGCAGCAATAAACTACATAAAACAATCTGCTACTAGATCAAGATATCTAAATAATATATATGTGGGTAGTTGT…	MKLASCGDIVQPPKLYLTAIGIWPQKGNFKTWFRYIFIVSTSIGYLFTLLLELKKDFEEKDYNKMSAHLSIFFPILLYCFKLIVLKLRENDFIKVLEMMEAPIFAPRSKAAINYIKQSATRSRYLNNIYVGSCIITLIQFDLLQLFDNVTLPVRFSYDIGKYATAMSIFQSVVILQTGISNSSLDVFAVGLISVASTQLDILNDIIRTSYAVRKEEHKELFKGCVQLHTAICEYVLRLDDVLSLTFLSQFLASVFAICNAGFELVHADLLSLEFPMIALFFMCIVMQLAMYCWFGNEVILKSDEITRACYESNWEDFDASTKRTLLIIMERAKRPIILTAAKFSVLSLTSFASVMRSSYSYFALMQQLYSEAQ	OR10 is a potential alt splice with two sequential, mutually exclusive pairs of exons AB and C, and shared exons D and E.
RdomOR10b	10	b		Scaffold_97	74,948,985-74,959,495	+	3 | 000	10511	373	2A		ATGAAGCTTGCAAGTTGTAGCGATATCGTGCAACCCCCAAAGTTGTACTTAACTGCTATAGGAATATGGCCGCAGAAGGGAAACTTTAATACATGGTTTAGATACATTTTTATTGTATTAACATCTGTTGGTTACCTGTTTACGCTTCTGCTGGAATTAAAGAAGGATATCAAGGAAAAAGATTACAACAAAATGAGTACACATCTCAGCATATTTTTTCCTATATTGCTGTATTGCTTTAAGCTGATCGTATTGAAGTGGAGAGAAAATGATTTTATAAAGGTTTTAGAAATGATGGATGCTCCAATATTCGCTCCAAGATCCGAGGCAGCAATAAGCTACATAAAACAATTTGCTACTAGATCAAGATATGTGTATAATATATATGTGGGAAGTGTT…	MKLASCSDIVQPPKLYLTAIGIWPQKGNFNTWFRYIFIVLTSVGYLFTLLLELKKDIKEKDYNKMSTHLSIFFPILLYCFKLIVLKWRENDFIKVLEMMDAPIFAPRSEAAISYIKQFATRSRYVYNIYVGSVIITLIQFGVVQLFDNVTLPVRFSYDIGKYATAMSIFQSVVILQTGISNASLDVFAVSLFSVASTQLDILNDIIRTSYAVRKKEHKELFKGCVQLHTAICEYVLRLDDVLSLTFLSQFLASALAICNAGFEVVHADLLSLEFPMIALFFICIVMQLAMYCWFGNEVILKSDEITRACYESNWEDFDASTKRTLLIIMERAKRPIILTAAKFSVLSLTSFASVMRSSYSYFALMQQLYSEAQ	Potential alternatively spliced exons AB and C.
RdomOR11NTE	11		NTE	Scaffold_97	47,074,259-47,084,990	+	4 | 2000	10732	381	2A	1	TTTGCAGCAATGGAAATTATTCACAACGACAAACGCATCCTTGAGCTAGCCGGACTGATTCCCAACACAAAGTTTACCACTAGAATTATTATTACTTGTGCAATAACATGGTTCTTGGCGGTGGGAATTTTCTTTCCAATGATAATGGAATTAATATTGAATGCTAGAAGTGTGGAGCAAGTGGCACAGATATTGTACTACTTCGTAACGCAGTTGAGCTATCTGTGCAAAATGATTAACTTTATGATAAATAAGGATATTATCCTTAATCTAGAAGTCATTCTGGAAAATCCGTTAACACATGTAAAAGATCAGTCAGGAAGAGCCATGCTTGAGGAAGCGAAAAAATCATTGCATATTATGGCAATATTATACAGAGGTGCAACATTTGCAGTAATA…	FAAMEIIHNDKRILELAGLIPNTKFTTRIIITCAITWFLAVGIFFPMIMELILNARSVEQVAQILYYFVTQLSYLCKMINFMINKDIILNLEVILENPLTHVKDQSGRAMLEEAKKSLHIMAILYRGATFAVILFFGLFSVLDSESESPLIVPGWFYVDVNEYATQVVTYQLVSILVSANFNSTMDIFTYRLIKLGSVQFEILQNNLSDLLSLSSKDVSTKEEDYAVIKYLKTAIVRHDMLLEYAVHVNKMFSNGIFVQFISSGIVICLTGLQILTVSITSIKFLSLMVYFFCMLSQLAIYCWYGDEIVYKSGDIGDACYMSEWYKFGVGVQKHILMLMIRSKRPIVLTAAKFFSLTFEALLKILRTSYSFFAVLQRLYRE	Missing small exon A1.
RdomOR12NTE	12		NTE	Scaffold_97	47,025,218-47,054,117	+	4 | 2000	28900	382	2A	1	AATAAAGCTCTGGAAATTATTAGCATCGACAAATTCATCTTAGAAATAGCAGGATTACACCCAGCTATAAATAGATCTATATGGAAAAAAATTGTATGCATAATCGTATGGTTTTTGTCAGTAAGCTTGGTTGCTCCGATGATTATGGACATAATATTGAATATGAGGAGCTTGGCGGATCTTGCTCGAATAATGTTTTATTTCATCACGCAGTTTAGCTACATATGCAAGATGATAAATTACGTTTTGAACAAAAAGGTTATATTAATTGTGGAAGGCATTCTGGAAGATCCCATGTTAATTCTACATGATCAGAAACAGCATGCAATACGCAATAACACGGAAACTTCTATAAGAAGAGCAGCTGCAGTTTATAGAATTTCAGTACTTTCGGCGGTA…	NKALEIISIDKFILEIAGLHPAINRSIWKKIVCIIVWFLSVSLVAPMIMDIILNMRSLADLARIMFYFITQFSYICKMINYVLNKKVILIVEGILEDPMLILHDQKQHAIRNNTETSIRRAAAVYRISVLSAVICFGLFSFLDKESESPLLVPGWFYIDVNVYAVEVVTYQLISMFVSAHYNSTMDIFAYSLIKLGSSEFEILQDSITNALNLNLKTRSTTEEDDVAIDRLKLCVEQHNILLKYTSEVNKVFSNGVFIQFISSALVICLTGFQILTVSINSIKFFSLIVYLVCMFCQLAVYCWYGDEIVYKTADVGDSCYMSEWYKFGAPVRKYVWMIMMRSNRPVVLTARNFFSLTLGTLLKILRTSYSFLALLQQVYSGK	Missing small exon A1.
RdomOR13CTE	13		CTE	Scaffold_97	5,914,193-5,926,129	-	3 | 102	11937	382	2B	0	ATGCTTGTAACTAGGGCCCTTTCTAAAATTTGTTATTATCAGAAATACTTGCTGAAAACTATCGGGTTAACTGTATCAAAAGAAGAGGAAACTCCAGCTTTGAAGATTTATTCGATTGTGATGATAGCATTTATGGTAGGCTACGTAGCTATGGAAGCCACAGAAGTTATCCGGCATTACAGAGATTTTTATCAAGCCATGGCGATTGCTACTTATCTTTGCAGTCATTTTTTGAGTATCGTAAAAATTGCAGTGCTTTATCTGAATAAAGCACAATTTGCAGCTTTGCAGAAGTCCTACCATGAAAATCTCTGTAAACCCAATTTACAAAGAGGTGGCGAGTATGAAGAACGAGTTGTTATAAATACAATCAATACTACCAATTTTCATTTCACCGCC…	MLVTRALSKICYYQKYLLKTIGLTVSKEEETPALKIYSIVMIAFMVGYVAMEATEVIRHYRDFYQAMAIATYLCSHFLSIVKIAVLYLNKAQFAALQKSYHENLCKPNLQRGGEYEERVVINTINTTNFHFTAYIINIIIIVSLSFFKSVAVMFTSPREMWIMPYFPITFIDATEYPNFEIAYFVQALGMVVVNLAITSIDSTVVGVIAHLAAQLKILKNSLRVLAEKVQEITPAGKLESKKHAELINWLRKCVEHHHDIINMHKSIKEICFYLSLCMFIANLFNLCFLVCVIFXRGIIXERFFWGLXFCSALMYQLSLYCVYGNNVTLESASXATDAYFAYSPYXEMRTTKSLCQIMVRAQRPXILTAGGFAPLSLSTLVG	Missing exon E.
RdomOR14	14			Scaffold_1	3,606,286-3,611,232	-	5 | 10000	4947	429	2B	5	ATGGAGGAAGAATTTACTACCGGTTACTTTCGAATGCATCTCAAAATATTGAAATGGCTTGGTATCCCAGTTAGACCATTAAGACATGGTGGCTTTATCAATGTGGTATACTGCATATATGCCGTAGTATTCGTGACGATCATGGCAGTTTGTTTGGCACTCACTGAAGGGATAGATGCCCTTCTTAATTTTGAAGACATGGACAGACTCAGTTTCGGACTGAGCTATTTCATAACTCATTCGCTGGGCTGTGTAAAGGTAATACTGTTCGTAATAAAAAGAAAGAAGATTTGTGAGCTGTTAGATGCCCTTGAAGACGGCCTGATGCGTCCAGACATGGAGAGAGGTGGGAAAGAAGAATTTGTTTTTGTCAGCAACGCAATTCGACATGTTAATTTG…	MEEEFTTGYFRMHLKILKWLGIPVRPLRHGGFINVVYCIYAVVFVTIMAVCLALTEGIDALLNFEDMDRLSFGLSYFITHSLGCVKVILFVIKRKKICELLDALEDGLMRPDMERGGKEEFVFVSNAIRHVNLQTYIFNGLAIAIISNRAIYAMTTKPMVFNVTNEFNETYTEKEIITPFSTWVPFSLRKSPNYEIVVCYQLLTTYLFAFYIGCTDTIMTGMLIHIKAQLLILKHNFRRFAEVGQDDKSIKQGQKVLKSMPYENVEIIPQSLYLSVTKKARDCIRHHHIIVQYCKDVENHLSSIILMQFMCSLILLCFTLYQLSVTASTSARFLSMIFYLALMCSQLLFYCYNGNEVILHSSTLKDAIFNSNWIVVDETTKRMLVITMIAAQKPVTFTA…
RdomOR15	15			Scaffold_1	3,600,199-3,604,268	-	5 | 10000	4070	426	2B	3	ATGGAGGAAGAACTTGCTTCTGATTACTTTCGAATGCATCTCAAAGTACTGAAATGGCTTGGTATCCCGGTCAGACCCTTAAGACATCGCACCTTTGTCAATGTGGTTTACTGCATATACGCCGTAGTATTCGTCACGATAATGGCGATTATGTTGATAGTAACCGAGGCAATAGATTTGTTTCTTCATTTGGACGATATGGACAGACTTAGTTTCGGGCTATGCTACCTAGTAACTCACATTCTGGGTTTCGTAAAGGTGATAATGTTCCTCATAAAGAGGAAGAAAATTTGTGAGCTGTTGGACGCTCTCGAAGATGGATTGATGCTACCCAACATGGAGAGAGGTGGACAACAAGAATTCGTTTTTATTAAAAATGCAATTCAACAAGCCAATTTG…	MEEELASDYFRMHLKVLKWLGIPVRPLRHRTFVNVVYCIYAVVFVTIMAIMLIVTEAIDLFLHLDDMDRLSFGLCYLVTHILGFVKVIMFLIKRKKICELLDALEDGLMLPNMERGGQQEFVFIKNAIQQANLQAYIFNGLAFSIIGNRAIYAMTTTPKIFNFTNEFNETYFEKEVITPFTTWMPFPLNRSPNYEFVVFYQLLTTYLYAFYIGATDTVMTGMIIHIKAQWLILKYNFKRFADIDVKKDNKGIKIKSGAYEKVELIPESLLSGVIEKCRDCIRHHHVIMQYCKDLETHLSLIILMQFLCSLLLICFTLFQLSVTTPKSFRFLSISLYLVLMCSQLFFYCYNGNEVILHSETLKDAIFNSDWIVTSEKAKKMLIITMIAAQKPAVFTAGGF…
RdomOR16	16			Scaffold_1	3,591,015-3,595,615	-	5 | 10000	4601	426	2B	9	ATGGAGGAAGAACTTGCCTTTGATTACTTTCGAATCCATCTCAAAATATTGAAATGGCTTGGTATCCCGGTCAGACCCTTAAGACATGGTGCCTTTATCAATGTGGTTTACTGCATATACGCCGTAGTATTCGTCACCATAATGGCGATTATGTTGATAGTAACTGAGGCAATAGATTTGTTTCTTCATTTGGACGATATGGACAGACTTAGTTTCGGACTATGCTACCTAGTAACTCACATTCTGGGTTTTGTAAAGGTCATAATGTTCCTAATAAAGAGGAAGAAAATTTGTGAGCTGTTGGACGCTCTCGAAGATGGATTGATGCTACCCAACATGGAGAGAGGTGGACAACAAGAATTCGTTTTTGTTAAAAATGCAATTCAACAAGCCAATTTG…	MEEELAFDYFRIHLKILKWLGIPVRPLRHGAFINVVYCIYAVVFVTIMAIMLIVTEAIDLFLHLDDMDRLSFGLCYLVTHILGFVKVIMFLIKRKKICELLDALEDGLMLPNMERGGQQEFVFVKNAIQQANLQTYIFNGLAILIIGNRGIYAITTTPRIFNFTNEFNETYFEKEVITPFTTWMPFPLNRSPNYEFVVFYQLLTTYLYAFYIGATDTVMTGXIIHTKAQWLILKYNFRRFADIDVKKDNKSMKVKLGTYEKVELIPESLQSGVMEKCRDCIRHHHVIMQYCRDLETHLSLIILMQFLCSLLLICFTLFQLSVTTPKSFRFLSITFYLILMCSQLFFYCYNGNEVIVHSETLKDAIFDSDWIVASEKAKRMLIITMIAAQKPAVFTAGGF…
RdomOR17	17			Scaffold_1	3,581,828-3,587,433	-	5 | 10000	5606	432	2B	>20	ATGAAGGACGACTATCCTACGGATTATTTCAGTGTAAACCTGAACCTGCTGAAATGGATGGGCATACCGGTGAAACATGTGAATCACCATCCGATCATCACTGCGTTGTATTACGTATACGCTATAACTTTCGTGATCACTATCCCGATTTTGTTTGCTATTACCGAAGGTGCAGAGAGCATGCTGAGTTATAATGATATCGACCGGCTGACTTTCGGCATGAGCTACTTCATGACACATTTTTTGGGGTGCGCAAAAATCATAATGTTCGTAATTAAACGAAGCAAGATTAGGGAGTTGTTGGAGGTACTTGAAGGAGACAGTTTGAGACCTAGGCTGGAAAGGGGTGGGGAGCAAGAGATCACTTTTGTCAAGGATGCAATAAAACAGGCTAATTAT…	MKDDYPTDYFSVNLNLLKWMGIPVKHVNHHPIITALYYVYAITFVITIPILFAITEGAESMLSYNDIDRLTFGMSYFMTHFLGCAKIIMFVIKRSKIRELLEVLEGDSLRPRLERGGEQEITFVKDAIKQANYQAYYIHFFVFFTVGLRGVYGLTATPMHYEVMNEFNETYLEKEIITPYISWIPFSLRKSPNYELAFIYQLMGPYVHGCYIGGTDAVLTGMIIHIKTQFQILKHNLTRITYFESEEDEEAPPPKGPKVTMRRGIETIELYPDHIQEKINERIKNCIRHHHFIMHYAQDVELNLSRLILLQFLCSLSLICFQLYQLSVTTPQSFRFVSMSCYFVLMSSQLFFYCYNGNAAILESESLRDGIYNSDWVRIAEKPKKNLIMMMIQGQRPII…
RdomOR18PSE	18		PSE	Scaffold_1	3,575,592-3,580,815	-	N/A	5224	426	2B	8	ATGGAAGTCGATTATCCGACAGATTACTTCCGTCCACACCTGACACTTTTGAAATGGGTAGGCATACCCATGGAGCCAGTGAAACACCACCCAGTCATCAAAGTGCTCTACTATATATACGCCGTTACCCTTGTGACTTTTGTTCCAATTTTATACATCATAACGGAGGGGATGAACAGCTTCCTAAGTTTGGAGGACATTGAGAGGACCAGCTTCGCCCTGAGCTACTTCATCACTCATGCTTTAGGCATGGCTAAACTCATACTGTTCATAATTAAGCGAAGCAAAATTAACGAACTGCTCGAAGCTTTGGAGGGTGAGGAGATGCGACCGCGAGTGGAAAGAGGAGGTCCAGAGGAAGTTGTCTACGTGAAAAATGCAATTCGCCAAACGAATTTT…	MEVDYPTDYFRPHLTLLKWVGIPMEPVKHHPVIKVLYYIYAVTLVTFVPILYIITEGMNSFLSLEDIERTSFALSYFITHALGMAKLILFIIKRSKINELLEALEGEEMRPRVERGGPEEVVYVKNAIRQTNFQANFFYCFVFFTVGNCATYAMTYPQMVYNVTTIFNETYLEKEGRLAPYISWVPFSIKKSPNYEIVFLYQVTANIIYGFYIGATDSIMTGMIIHIRAQWLILKLNFSKLTEFEFEEKIAPKNMNGIEIVELHPEYLQPKILKRVNACIRHHQVILKYSKEVESHLNRMVLVQFMCSLTLICF*LFQISVSSPTSFHFVSMCLFFILMASQLFFYCYNGNEVIVQSETFNNCIFNCDWLRISQKARKSLIIAMIAAQRPTFFTAGGFS…	Stop codon in exon A4B.
RdomOR19PSE	19		PSE	Scaffold_1	3,573,143-3,573,713	-	N/A	571	155	2B	3	ATTTTAAAAAGAGTCAACGCCTGTATTCATCACCATTACGTCATTTTGAAGTACTCCAAAGAAGTGTAGTCTAACCTCAGTCGTATGACACTGGTCCAGTTCATGTGCAGCCTGACGTCAATAACCTTTCAGCTCTTTCAAATCTCTGTGGCGTCGCCCACAAGTTTCCGTTTCGTGAGCATGTGCCTCTTTTTCATCCTGATGTCATCACAGCTTCTCTTCTACTGCTACAACGGCAACGAGGTCATAATAGAGAGCGAAACCTTCAAGAATTCTATTTTCAACTGTGACTGGATAAGGATGAGCCAGGAGGCTAAGAAATCGCTGATTATAGCGATGATAGCGGCACAAAGACCGATTCTGTTTACTGCTGGAGGTTTCAGTGTGCTCTCTCTGGCA…	ILKRVNACIHHHYVILKYSKEV*SNLSRMTLVQFMCSLTSITFQLFQISVASPTSFRFVSMCLFFILMSSQLLFYCYNGNEVIIESETFKNSIFNCDWIRMSQEAKKSLIIAMIAAQRPILFTAGGFSVLSLASYMAIMNGSASYFMFLKHINT*	Missing presumed N-terminal exons A1-A3, exon A4B truncated at 5' end, stop codon in A4B.
RdomOR20PSE	20		PSE	Scaffold_100	47,908,558-47,909,401	+	N/A	844	159	2B	2	TTACCGAGATACACCATTCTGAAATTAAAAAAATGCACAAAGCATCTACAGCACATGTTAAGGGTGTACGAAGCGATTGAAGATACCTTCAATGGACAGACCTTTTTCCAGTCCTTCGTTTCCTTAGGCACCATCTGCGCTGGTTTGTTAATGCTTTCTCTTGGTCTTGACCAAAATTTTTCAAGCTACGTCGTGTACTTTATCATTATGGGTTTGCAGACTTACTTATACTGTTGGTTCGGACATGAAGTGACAGAAGCTTGTGCTGGAATTCCATATTCGCTCTTTGAAGAACAGTGGATCGAGGCACCAGCTACATTCAAGAAACAAATGTTGTTAACTATGATTAGGATGGGAAGACCTGTACAGCTTACCATGATGAAGTTTAATCCACTTACG…	LPRYTILKLKKCTKHLQHMLRVYEAIEDTFNGQTFFQSFVSLGTICAGLLMLSLGLDQNFSSYVVYFIIMGLQTYLYCWFGHEVTEACAGIPYSLFEEQWIEAPATFKKQMLLTMIRMGRPVQLTMMKFNPLTLRTFLQITRVAYSFYACIRQVNKKRA	Missing exon A1, exon A2 truncated at 5' end.
RdomOR21	21			Scaffold_100	48,044,344-48,049,117	+	5 | 12000	4774	374	2B	5	ATGTCGCGCAGAACGAAAATTCTTCAAAACATGAACGCTTTCATCTGGACAACTATCACTTATCTACTGTTTTATCCGGCTGAAGTAATTGTAATGGTTATGAATACTAGCGATATGTCTCGCTGCATCTGCATATTTAGGGATGTTGTGAATCACACCGGCTCTATGTATAAGTCTATGGTATGGCACTTAAAACGAAACAAGATAGCTTTTGCCGTGGAACAAATGACCAGCAAAGAATTCACATACGAAGCCTGTGGGGATTTCCAGCCAGAACAGATTTTTTTGAAACAAAAGCAGCAATTGCAGAAGATGACGAAGATTTTCATGAATATGTTGCAAATGCTGATGGTATGTACCACGTTGGCGGGACTGTACAGCATTTTTATTAGGGGTGGT…	MSRRTKILQNMNAFIWTTITYLLFYPAEVIVMVMNTSDMSRCICIFRDVVNHTGSMYKSMVWHLKRNKIAFAVEQMTSKEFTYEACGDFQPEQIFLKQKQQLQKMTKIFMNMLQMLMVCTTLAGLYSIFIRGGNGDIQRIPVIGHTKTQYFWILWMQVIPLGCFGYVIVCYDVFFLSAVACLSAHFKVIEGAFKTIHPRCMKRLRYTDKTLDDDVLQREALKELKRCTKHLQQMLRVYELTEDIYNGQTFLQSFISLGTTCSALLMLSLGRDQNFLSYLAYFITMGSQNYLYCWFGQEVTEACAGIPYSLFEGEWIEAPTTFKEQMLLTMIRMGRPVQLTMLKFSPLTLNTFLSITRVAYSFYACIRQVNAHRV
RdomOR22	22			Scaffold_98	11,604,600-11,606,887	-	5 | 12000	2288	421	2B	9	ATGTGCGCAAGAAGACTGGCAATCCAAGAAAGCGGCTACCCAAAAGATTATTTTTCCTTCAACCGTTTCATGTTGAGATATGCTGGTCTGTGGGCACCGGAAAATTCAAAACCGCTGGTCAAAATCCTCTACTTTTCCTACGCCACGCTGGTGTTCGTTTTCGTAAACGTGTACTTTACAGGAACGGAATTCGTAAGTCTGATTCAGACTTATCGAGAACCTCACGACATGATAAAGAACATAAACTTTGCCTTGACGCATCTGATGGGAGCTATCAAGTGCGTATTCTGGTTCTGCAAGGGAGACAAGCTCATTGAATTGATGAATGTTTTGGAGTACAGCCAATATACCTATGAGAGTTCAGGTGAATTCACGCCTGCCCGAATTTTCGACAAGTAC…	MCARRLAIQESGYPKDYFSFNRFMLRYAGLWAPENSKPLVKILYFSYATLVFVFVNVYFTGTEFVSLIQTYREPHDMIKNINFALTHLMGAIKCVFWFCKGDKLIELMNVLEYSQYTYESSGEFTPARIFDKYKRKGMIFSVSFFIMAHMTLTSSYLPPVMASISAIYSTDNETFNQQLPYFSWMPFAYNTPVNFLWAVCYQAGPMFSYAYSIVGMDTLFMNIMNFIVAHLCVIQGAFKTNRARCCLRIKGPELTNDGLWNSKELSREMIGEMKKIINHLQTILGVREDLERLHKYLTLGQVVATLFILCTCLFLVSTTTNIKQLAAEIVYMIAMCFQLVLYCWFGNEVMREASAIPLALWESEWIGSDAEYSMCLTFTMMRMMKPLTLTVGRFAPLTL…
RdomOR23	23			Scaffold_98	47,496,864-47,499,685	-	4 | 2000	2822	404	2B	2	ATGTCTGAAATAACGAGCAAGCCATCTGCGTATTTCAAATTCATTACTAAGACACTAAGCTTGTTTGGCTTGTGGAAACTTAAACGTCATCCCGTCTTGGTTTCAATTTCTGAGGGTGTATTTACGTTACATATAATTCTGTCGCTGGCACTGATGCTTTTGGAAGTTTGCTTCATTCGTAAAGCACTCAGAGCAGACAAATCAGAATGTCTCAAAGGATTTGGTGTTCTGGCGCTGCGTTCCATATTTTTAACCAGGCTCGTCGCGGTACGTATAATATGGCCCGGTCTGCGGAAAATAGTTCGCATGATTGACCGTAAAAGCATGGAATTTGAAGGGGAAAATCCGTTACTAGTCGAGAAACTTGCTGCAATGAAGGAACGGTCAGATAGTCTATCT…	MSEITSKPSAYFKFITKTLSLFGLWKLKRHPVLVSISEGVFTLHIILSLALMLLEVCFIRKALRADKSECLKGFGVLALRSIFLTRLVAVRIIWPGLRKIVRMIDRKSMEFEGENPLLVEKLAAMKERSDSLSFVLFNAFYFSSLASVFSSYLYSVFAEPQYMITYEEASNTTTKIRLMPYNHCRIMGSSNTAFYLEMFFQWYLNTIVSGVFLEGYLFGVLIHLTEQTKMVRQVIASINLHPKSSNEQQTKLLHRCLSESAKIIETYQLLEDNFSNLMLTICTLITIILCNIGYILLEGKDPLMLLGYFILAFESSCEPLVIGWLSQTLTEQLVSLSDSLYDINWYDGDRSLRKKLVFAMSRLQKPVSLTAGKFTRCNTGLYISTIRISYSFYTLLAQS…
RdomOR24	24			Scaffold_98	47,492,750-47,494,593	-	5 | 02000	1844	411	2B	0	ATGACGACAACCTCCGTAACTGAACAGCAGAAAATCTTAAAATTTTTTGCACATATCACCAAATTACTCCATTTTGTTGGCTTATGGCACCAAAGACAACCTCCTGCAGTGGATTTTGCACACAAAATTATATTGTTTATACATGTAGGTCTAGCAGTCACCATGATGACTCTAGAGTTCTGTTTCATCCTCAGAACATATACAACAAAGAGCGTAGAATGCTTTAGGGCGATTGGTACACTCGCATTTCACTTGATCTGCTTTGTGAGACTGATGATGTTCAGAACAATACTACCAGGCATGGAAAAAGTTTTCGAAATTGTTAATCGGCAGAGTGTGCACGCCGAAAATTTGTACATTTTGGACAAAGGAAAATACACAGTTAAGGATAAGTTCGAA…	MTTTSVTEQQKILKFFAHITKLLHFVGLWHQRQPPAVDFAHKIILFIHVGLAVTMMTLEFCFILRTYTTKSVECFRAIGTLAFHLICFVRLMMFRTILPGMEKVFEIVNRQSVHAENLYILDKGKYTVKDKFEMLKKRSAVMSFSSFYLFLIFSQASLMLSYMSALVFPRYRYDEFCNSTASEREMPYDHCRVLGSIEFGFYLEMFLQFYLISFLATVFLNGYFTGVIIHLTGQIKMIRTVLGKIHLNYSSDNAKQTNQLHKCIMESSKIIHTVRILEDNFNILLLTQNILLTILLCTISFIIPQESQPVRMLGYFIFAAESSCEPLVIGLLCQTLTEQITSLSNDLYSINWYDGNVTFRKKLIFAMARLQRPLLITVGKFTPCNTGLYIFIIRVSYSF…
RdomOR25	25			Scaffold_100	30,078,577-30,086,552	-	5 | 02000	7976	406	7	4	ATGGATAGTCCTGATCACTTAAGACTAGGCTTTCTCATTTCAGCTTTTGCTGGTTCACTACCAGCAAAATACATTCATTCCAATCTAAGAGGAGTTTATTCAGTTTATCAAATAAGTGCAAATGCTTATTTTACCATCTTCGTGATTACGCAAGTGATACAACTGTACTACATACCATTGGACAACTACCAAGAGTTCCTTGATAATGCTGGAGTATCTCTTTTATATATCATAGGAATAATTAAACTCTACAGTTGCAAAGGAGACAAGGCAGTACGTTTGATAGAAAGGATACAAGAAACTGAAGTTAACATAAAAAATGAAAACCAATCTTATACAGCAATGCTCTACAACAAACACATTCAGCACAACAAAAAGATATCGCTATTTTTTATTGGA…	MDSPDHLRLGFLISAFAGSLPAKYIHSNLRGVYSVYQISANAYFTIFVITQVIQLYYIPLDNYQEFLDNAGVSLLYIIGIIKLYSCKGDKAVRLIERIQETEVNIKNENQSYTAMLYNKHIQHNKKISLFFIGVTSVTISAFWIYPGLYEYMKHTENTGVNGTTEYIVRALPFSSWFPFNKYKHYYLSYALQVIAGFYGASYVMCADLFFFGLMVFCLGQVRTVKSSFRRFKYVSTSTTKAKYLDEDAVLQNLRKCIIQHQNLIQYTQDLDDFMKWIMLLDFAICSMQIGVLAMQVMVAGIGVRQCLAMEYLLSMLIQLFLYYWHANEILIESGSISQVIWESEWYTCSPRIKRNLLFIMMRAQRPLKLSVGSFYTMSTETVITILKTSYSYIALLRQS…
RdomOR26	26			Scaffold_4	902,092-905,429	-	4 | 2000	3338	407	7	1	ATGTACAAACATACTTATCTAAGAATAGACAAGAAATCCCTTACGGCTTTAGGACTATGGCCGGGGAAGGTAACAGATCATACTGTCCTACAAAAAATCTACGAATTTTATGGTACAATACTGAGAATTTACTTCGTACTGTTCGTTATAAGTCAACTGGTCCAGCTGGTTATCGTATCGACTAAAGATGTGCAAGAAGCTTTCGACAACATGGGGGTTTCGTTGTTATATACCGTAGATATCGTCAAAATACGGATTGCCAGCAGCAAAGTTGCTCAAGGTCTCAGTGATGAAGTGATGGAGACCGAGAAAAAGATTTTGGAGAGCGGTGACGAAAGAAGAAAGAAGTTGTTTTATAAATACGCGAAAGATGCTGTTTCGTTTAATAAGTTCATACTT…	MYKHTYLRIDKKSLTALGLWPGKVTDHTVLQKIYEFYGTILRIYFVLFVISQLVQLVIVSTKDVQEAFDNMGVSLLYTVDIVKIRIASSKVAQGLSDEVMETEKKILESGDERRKKLFYKYAKDAVSFNKFILGFGLITIIPFFAVPLIQLHTQPELYYPLNSSIPPESKPLPFSSWFPFDKEEHYTTAFIMHIIVGTYGCFTVVGTDMFFMSLVRFVKVQMKLLQGKFKHFKEVAIANAKPEEDEEEAIGRYIKECILEHQYIIGYVHKLDNALRFLMLLDFAECSLQIAAIAFYVIVSGFSLKILFAAEYLSAMLYQLYVFYYTANDVILESTAISTAIWTSKWYECTPKIKNLLSMIMLRAQKPLTLSVGPFYVMSTGTAIKILRTSASYVAFFRQ…
RdomOR27a	27	a		Scaffold_4	911,797-914,147	+	5 | 02000	2351	407	7	5	ATGTACAAACATACTTATCTTAGAATAGACAAGAAGTCCCTTATGGCTTTAGGACTATGGCCGGGAAAAGTAACAGATCATACTGTCCTACAAAAAATCTACGAAATTTATGGTACAGCATTGAGAATTTACTTCGTACTGTTCGTTATAAGTCAATTGGTCCAACTTATTATCGTATCAACAAAAGATGTGCAAGAAGCTTTCGACAACATGGGAGTTTCGTTGCTATATTCCGTAGACATCTTCAAAATACGGATTGCCATCAGCAAAGTTGCTCAAGGTCTCAGTGATCAAGTGATGGAGACCGAGAAAAAAATTTTGGAAGGTGGTAATGAGAGAAGAAAAAGGTTATTTGATAAATACGTGAAAGAGAACAGCTCACTTGACAGGTTCATACTC…	MYKHTYLRIDKKSLMALGLWPGKVTDHTVLQKIYEIYGTALRIYFVLFVISQLVQLIIVSTKDVQEAFDNMGVSLLYSVDIFKIRIAISKVAQGLSDQVMETEKKILEGGNERRKRLFDKYVKENSSLDRFILSVGVVTIIPFFVVPLVQLHTQPELYYPLNSSIPPESKPLPFSSWFPFDKEEHYTTAFIMHVIVGIYGCFSVVGTDMFFMSLVRFGKAQMKLLQYKFKHFKEVAIANAKPEEDEEEAIERYIKECILEHQYIIGYIHKLDNALRFLMLLDFAECSLQMAAIAFYVTASGFSLKILFAVEYLSAMLYQLYIFYYTANDVILESTAISTAIWTSKWYECTPKVKNLLRVIMLRAQRPLTLSVGPFYVMSTETAINILRTAASYVAFFRQ…	OR27 is a potential alt splice with two sequential, mutually exclusive copies of exon A1, and shared exons A2 through E.
RdomOR27b	27	b		Scaffold_4	909,693-914,147	+	5 | 02000	4455	407	7		ATGTACAAACATACTTATTTAAGAATAGACAAGAAGTCCCTTATGGCTTTAGGACTATGGCCGGGAAAGGTAACAGATCATACTGCCCTACAAAAAATCTACGAATTTTATGGTACAATACTGAGAATTTACTTCGTACTGTTCGTTATAAGTCAACTGGTCCAGCTGGTTATCGTATCAACAAAAGATGTGCAAGAAGCTTTCGACAACATGGGGGTTTCGTTGCTATATACCGTAGACATCGTCAAAATACGGATTGCCATCAGCAAAGTTGCTCAAGGTCTCAGTGATCAAGTGATGGAGACCGAGAAAAAGATTTTGGAAGGTGGTAATGAGAGAAGAAAAAGGTTATTTGATAAATACGTGAAAGAGAACACCTCAGTTAACAGGTTCATAGTG…	MYKHTYLRIDKKSLMALGLWPGKVTDHTALQKIYEFYGTILRIYFVLFVISQLVQLVIVSTKDVQEAFDNMGVSLLYTVDIVKIRIAISKVAQGLSDQVMETEKKILEGGNERRKRLFDKYVKENTSVNRFIVSVGVVTIIPFFVVPLVQLHTQPELYYPLNSSIPPESKPLPFSSWFPFDKEEHYTTAFIMHVIVGIYGCFSVVGTDMFFMSLVRFGKAQMKLLQYKFKHFKEVAIANAKPEEDEEEAIERYIKECILEHQYIIGYIHKLDNALRFLMLLDFAECSLQMAAIAFYVTASGFSLKILFAVEYLSAMLYQLYIFYYTANDVILESTAISTAIWTSKWYECTPKVKNLLRVIMLRAQRPLTLSVGPFYVMSTETAINILRTAASYVAFFRQ…	Potential alternatively spliced exon A1.
RdomOR28	28			Scaffold_2	17,467,606-17,469,205	+	4 | 2000	1600	407	7	3	ATGTCGAACAGCGAACATCTCAAGTTGGTCAGAATTATCTGCGTATGTTGCGGATATTGGCCAGTGTCATTGATAAAAAATGATAGAATAAGATACTTCTATGGTATTTATCACAACTTTATTTACTTTTACGCGTGCTTCTTTACTTGCTGTCAGATTGCTGAATTGTATAGGCTAGTAAGCGAGAAAGATTATAGTGGTATTCCCAATAATATCGGATATATAATGGTGTTTATTGAATGCCTAGTGAAAATGCGCGTTTCAAGAGGCCGCATCTTCAAGAATATAACTCAGGATCTCGCTGAATTAGAAAACAAATCGCTGAAAGAGTCAACGCATCCAAAGCAAATACAACTATATCATAACCTTGTTGGATACTTAAATACGATAACTAAAGCA…	MSNSEHLKLVRIICVCCGYWPVSLIKNDRIRYFYGIYHNFIYFYACFFTCCQIAELYRLVSEKDYSGIPNNIGYIMVFIECLVKMRVSRGRIFKNITQDLAELENKSLKESTHPKQIQLYHNLVGYLNTITKAFLIFGNLTILLLVISPKFYKESDLMEYQNFTLKTKHTYVFRAWIPLNDDKHSSIIYMTHVVAAYCAFFAHASSDFIIVAFMIFCIQQLRILRDKIYRFRETALTNTDKSIDLDVAMVVEIRQWIEDHQTLIQFVKDVNRLTSTLMFVNFITCSVQMGPVLFEIVTASKITMNQIANSLVLIAGITQMLLFYVHANEIIVESEKVAKSVWDSGWIDCNKSICQTLQIIMMRAQKPLTLSVGSLYVMSTQTALVILKGIYSIAALFRH…
RdomOR29	29			Scaffold_2	13,464,525-13,475,641	+	4 | 2000	11117	411	7	0	ATGTCGAACTTTGAACATCTCAATTTAGTGCGAATGGTTTGCATTGCATACGGTGGATACTGGCCAGTCACGTTGATAAGAAACAATAAAATACGACTTCTATACAATATATATCACAATTTCGTTTACGTTTATATAAGCATTTTTGCTATTTGCCAATTTATCGAACTGTGCAGATTGATAAGTGAGGAGGACTATGGTGGAGTTCCTAATAACATAGGCTACACAACGATATTTTTCGAATGTGTAGTAAAAATGAGCATATCCAGAGGTTATATTTTTAGCAAACTGACTAAAAAACTTCTTGAACTGGAAAGGAAATCATTGAAAGAGGCAACACACCAAAAACAGATAGAAATTCACCACTCGCTTGTCAGATACCTAAACATAATAGCCCGC…	MSNFEHLNLVRMVCIAYGGYWPVTLIRNNKIRLLYNIYHNFVYVYISIFAICQFIELCRLISEEDYGGVPNNIGYTTIFFECVVKMSISRGYIFSKLTKKLLELERKSLKEATHQKQIEIHHSLVRYLNIIARVFLVLGNLAMLLLVVSPRLKQENEYAQYSGNVTVKRKYTYVYSAWIPLDEDKYYSVIYGINVVAGYFAFFIHTSADLSIIAFMIFCIQQLRILRDEIYRFRETAMARVSEGNSDLDTAMLQEIKRCIRKHQVLIKFVGDVNRLISMLMFLNFITGSVQMGPILFEVVVANTSFMHQMANFSVLVTAITQMLLFYWHGNEIMMESQKIAKSIWESGWLYCNRRLCQTLHIVMMRAQKPLTLTVGPFYVMSTQTALLILKGIYSIATL…
RdomOR30	30			Scaffold_2	13,501,746-13,505,591	+	4 | 2000	3846	411	7	1	ATGTCGAACTTCGAACATCTCAAATTCGTGCGAATTGTTTGCATGTTATACGGTGGATACTGGCCAGTTACGTTGACAAGAAACAATAAAATACGACTTGTATATAATATCTATCACAATTTCGTTTACGTTTACATAAGCATGTTTGCTCTTTGCCAATTTATCGAACTGTGCAGACTGATAAATGAGGAGGACTATGGTGGAGTTCCTAATAACATAGGCTACACAACGATATTTTTCGAATGCGTAGTAAAAATGAGCATTTCCAGAGGTAATATTTTTAGGAATCTTACTCAAAAGATTCTTGAACTTGAAAGAAAATCATTGAAAGAGGCAACACACCAGAAACAGATAGAAATTCACCACTCGCTTGTCAGGTACCTAAACATAATAGCCCGC…	MSNFEHLKFVRIVCMLYGGYWPVTLTRNNKIRLVYNIYHNFVYVYISMFALCQFIELCRLINEEDYGGVPNNIGYTTIFFECVVKMSISRGNIFRNLTQKILELERKSLKEATHQKQIEIHHSLVRYLNIIARLFLILGNLAMLLLVISPRFKQENEYAQSSGNVTVKRKYTYVYSAWIPLDEDRYYSVIYAIHVVAGYFAFFIHTSADLSIIAFMVFCIQQLRILRDEIYRFRETAMGRLSEGNADLDTAMVHEIKRCIRKHQVLIKFIGDVNKLISMLMFLNFITGSVQMGPILFEVVVANTSFMHQVANFSVLVTAITQMLLFYWHGNEIMVESQKIAKSIWESGWLYCNKRICQTLHIVMMRAQKPLTLTVGPFYVMSTDTALLIVKGIYSITTL…
RdomOR31PSE	31		PSE	Scaffold_2	17,780,220-17,782,980	+	N/A	2761	360	7	0	ATGTCGAACACCAAACATCTTAACCTAGTTCGAACTGTTTGCATGTTCTACGGAGCATATTGGCCAGTAAAGCTGGCAAGAAACAATAAAATTCAACTCCTTTATAATACTTATTACAGTTTTGTTTACACTTACATAACTATTTTTGCTGTTTGTCAGTTTATCGAACTGTGTAGACTGATAAAGGAAAAGGATTATGGCGGAGTTCCAAACAACGTCGGATACACAACGATATTTTTTGAATGTTTGGTAAAAATGGGCATCTCCAGAAGTGACACTTTCAAAAATATAACCCAAAATCTTATCAAATTGGAAAGAAAATCACTAAAGGAAGCAAGTCACAAAAAGCAAAAAGAAATACACCGCTCTCTTGTAAGATATCTAAACATATTAACAAGC…	MSNTKHLNLVRTVCMFYGAYWPVKLARNNKIQLLYNTYYSFVYTYITIFAVCQFIELCRLIKEKDYGGVPNNVGYTTIFFECLVKMGISRSDTFKNITQNLIKLERKSLKEASHKKQKEIHRSLVRYLNILTSLFVVLGNLAMFLLVITPKFQQESDYVQYDGNVTAKGKYTHVFSAWIPLDEDKYYSAIYAINVVAGYCALFIHTGADLSIIAFMIFCIQQLRILRDEIYRFRETALARVGVRGSDLDVAMLQEIKRCIKKHQVLIXAKANACLFASLSAFLALIM*MMLFY*HANDIMLESELIASAVFENDWLGYNIKITSTLQIIMMSTRTDLLFKAVYSIIMLFRYTHLRNRTI*	Apparent deletion of exon B, two stop codons in exon C, and exon D truncated at 3' end.
RdomOR32	32			Scaffold_2	17,471,869-17,479,036	+	5 | 02000	7168	406	7	1	ATGTCGAACAGCGAGTACCTCAAATTTGTTCGATTAATTTGCATATATTTCGGATATTGGCCCGTTGCCTTGATAAAGAATGATAGATTCAGATTTCTGTACAGGATATATCATCACTTTTTCTATGTCTACACTTGCTTCTTTACCTGCTGCGCCTTTGCAGAACTGTACAGAATACTGTACAAGAAAGATTACAGTGAGATTTCGAAAAATATCAGTTATACGATGGTATTCGTCGAGTGCGTCATGAAAATGAATGTCTCCCGGAGCAACATGTTCAGGAACGTAACGCAAAATCTCACTGAATTAGAAAACAAATCTCTGAGAGACGCAACGAATCCAAAGCAAATACAACTTTACCATAACCTAGTAGGGTACCTGAATACAATGATAAGAGTA…	MSNSEYLKFVRLICIYFGYWPVALIKNDRFRFLYRIYHHFFYVYTCFFTCCAFAELYRILYKKDYSEISKNISYTMVFVECVMKMNVSRSNMFRNVTQNLTELENKSLRDATNPKQIQLYHNLVGYLNTMIRVLLVLGNVTVLVLVVAPRFQKEDYTVHDGNVTVKGKHSHVFSAWIPLDGDKHYSVIYIMHVVAGYCAFFGHFGNDFIVLAFMIFCIQQFRMLRDNIYRFRETALMIIDGGDIELDAAIMLEIGRCIRKHQTLIRFVQDVNKLISSLMFLNFITCSVQMGPVLFEIVMESKITMKQIASVLVLIAGITQMLLFYVHANEIIVQSQNISKSVWESGWLDCNKRECQTLHIVMMRAQKPLTLSVGSLYVMSTETALKILKGIYTIATLFS…
RdomOR33	33			Scaffold_2	17,435,040-17,449,235	+	4 | 2000	14196	408	7	1	ATGTCAAGCAGCGAGTACTTCAAGTTTGTTCGACAGGCTTGCATCTATTTCGCGTATTGGCCAAATGCATTGATAAAGAATGGTAGATTTAAAATTCCGTACACCATCTATCATAACTTTTTTTACGTCTACATGTGCTTCTTTACCTGCTGCTCTTTTGTTGAATTGTATAGATTAATAAAGGAGCGGGATTACGGTGAACTTTCTAAAAACATCAGTTATACCATGATATTTGTCGAATGCATCATGAAAATGACTGTCGCTAGAGGAAACATCCTCAGGAGGTTAATCGAAAAGCTCATTGAACTGGACAACGAATGGCTGAAAGAGATGACGAATCCAAAACAATTAAAAATTCATAAAAATCTTAGCAGGTTCCTAAATAGAATGGTTGCAACG…	MSSSEYFKFVRQACIYFAYWPNALIKNGRFKIPYTIYHNFFYVYMCFFTCCSFVELYRLIKERDYGELSKNISYTMIFVECIMKMTVARGNILRRLIEKLIELDNEWLKEMTNPKQLKIHKNLSRFLNRMVATLTVFGNLTVIVLAASPRFYKEDGPMQNGNVTAKAKHVHVFSARMPLDDDEHYVIVFIMHTIAGYCSLYGHFGNDFIVLAFMIFCIQQLRILSDQIYRFRETALMRIDGEQIDLDAAIILEIKRCIRKHQTLIRFVQDVDRSISSLMFLNFVTCSVQIGPXLFEIXAGEKPIVSQLASLMVIFCGLGQTLLFYFFANEIILESQNIAQAVWESGWLDCNKSVCQTLHIMMMRAQKPLTLSVGSLYVMSTETALKILKGIYSIATLFR…	Potential PSE: assembled model includes a stop codon in exon B, but it was absent from the raw reads.
RdomOR34PSE	34		PSE	Scaffold_2	17,454,156-17,458,294	+	N/A	4139	407	7	0	ATGTCAAGCAGCGAACACCTCGAATTTGTTAGACTGGTTTGCACCTATTTCGGATACTGGCCCGTCGCATTGATAAAAAATGGTAGATATAGACTTCCGTACACCATCTATCATCATTTTTACGTCTACACCTGCTTCTTTACCTGCTGCGCTTTTGCAGAGTTGTACAGATTAATATACGAGAGGGATTACAGCGAGATTTCGAAAAACATCAGTTACACGATGATATTTGTGGAATGCGTCATGAAAATGAATGTGGCTAGGGGAAACATCTTCAGAAATGTAACCCAAAGGCTCGCTGAACTAGGGAACGAATGGCTGAAAGGGACAACGAATTCAAAACAATTAGAAATTCAACAGAACATTATCAGGAACTTAAACAGAATGATCCGAGCACTC…	MSSSEHLEFVRLVCTYFGYWPVALIKNGRYRLPYTIYHHFYVYTCFFTCCAFAELYRLIYERDYSEISKNISYTMIFVECVMKMNVARGNIFRNVTQRLAELGNEWLKGTTNSKQLEIQQNIIRNLNRMIRALTAFGNLAVIVLVVASKFRNEDSSVQYGNATVKSKHTHVFSAWIPLDENKHQSIIFIMHIIAGYCAYFGHFGNDFIVLAFMIFCIQQLRILSDQICRFRETALMRLDGEHMXLDVAMILEIKRCIRRHXNLIQFVQDVDRLISSLMFLNFITCSVQMGPLLFEIFAESRVSISQIASLLVLTGGVTQMLLFYFYANEIILESQNIAQAVWESGWLDCNKSICQTLQIIMMRAQKPLTLSVGSLYVMSTATALKILKGIYSIATLFRQ…	Frameshift in exon A.
RdomOR35PSE	35		PSE	Scaffold_100	30,129,098-30,133,060	-	N/A	3963	402	7	>20	ATGCAAGCTCCACGTATTTTTGCATTAGTTAGGCTCCTGTCAATTACATTTGGTTGTTGGCCATTGCATTTACTGCCCCAAAGTAAGCTGAAGGTTACATATCGTATTTACAAGGTTGCTTTGAATGCAATCATGTGTTCTTTTGTAATCGGGCAGTTTATACAACTGTTTAGGATAATCTGGAAAGGCGGCGACACTAAGCGTGTTTTCGAAAATACCAGTTTGAGTATTGCATTTGGGATTGCCGTATTTAAGATTTTCATGGCACAAAGTTGGAAATCCGCGCTTCTGATTAAACAGATGAGTAGTTTAGAGGAATCTATTTCAAAATACAAAAAACATGAAATAATCTACTGCAAATAGACAAACTTTTTAAACCGCATGGTCGTATTATTGGGC…	MQAPRIFALVRLLSITFGCWPLHLLPQSKLKVTYRIYKVALNAIMCSFVIGQFIQLFRIIWKGGDTKRVFENTSLSIAFGIAVFKIFMAQSWKSALLIKQMSSLEESISKYKKHEIIYCK*TNFLNRMVVLLGIIGTCGIVSYVMFPRIIVYEYANQDTYYAKEKPLPFSAWIPLDVNKHYTILYKLHVFCGFLGLYALLSVDGCIFAFIIFAIPLTEILHDLIENFRMEARRRMSEGDELDMVMATEIKELVKKHQALIKYVKDVDDLLENVMTLEFATCSIQMASAVFQLIVRDMDIQQLSNITVITAGITQLLFFYWPANEIRLKSMEISNAVWNSEWFKCNPKIRKDLQFIMMRAQRPIVLHVRPFYIMSTETALMIIRTVYSVVAVSRQAHARN…	Stop codon in exon A2.
RdomOR36	36			Scaffold_100	30,113,372-30,124,882	-	4 | 2000	11511	401	7	1	ATGCAAACTCCAGATATACTTGCATTTATTCGACTTGTGTCAATTGCTTCTGGTTGTTGGCCATTGCACTTGTGGAAACAAAGTAAACTGAAATTTGCCTACTGCATTTACAAAGTTGCTTTGAATGCGGCGATGTGTTCTTTTGTAACTGGGCAGTTCGTACAATTGTTCAGGATAATCTGGAAAGGCGCTGACACAAGGCGTGTTTTCGAAAATACCAGTTTGAGTATTGCATTTGGAATTGCCGTATTTAAAATTTTCATAGCACAAAGTTGGAAATCCGCGCAGCTAATTAAACAGATAAGTTATTTAGAGGAGACTTTTGTAAAAAACGATAAACAGCAAATAATCTATCGAAAATGGATTATCCTTTTAAACCGTATGATCAAATTATTGGGT…	MQTPDILAFIRLVSIASGCWPLHLWKQSKLKFAYCIYKVALNAAMCSFVTGQFVQLFRIIWKGADTRRVFENTSLSIAFGIAVFKIFIAQSWKSAQLIKQISYLEETFVKNDKQQIIYRKWIILLNRMIKLLGILGTCGIVSYVMFPRIIVYQFEDQDSSLKEEPLPFSVWMPLDVHKQYNILYSLHIFCGFLALYTILSVDGCIIAFIMFAILLTEILHDTIENFRKEARRRTIESGDELDIVMTSVIRELVLKHQTLIKYVNDVDDLVTNLMTLEFATCSIQLASAVFQLIVKEMDFEQLPNIAVIAAAMAQLLFFYWPANEVRLKSMEISNAVWNSDWFKCNPKIRRDLNFIMMRAQRPLVLHIKPVYIMSIETALMIMKTVYSVLAISRQTYARN…
RdomOR37INT	37		INT	Scaffold_100	30,089,849-30,096,487	-	N/A	6639	361	7	6	ATGCAAGCTCCAAAGATTCTTGCGTTTATTAGACTTATGTTAATTACATTTGGTTGTTGGCCATTACACTTATGGGAACAAAGTAAACTGAAATTTGCCTACTATATTTACAAAGTTGCCCTGAATGCGACCATGTGTTTATTCGTAACTGGGCAGTTTATACAACTTTTCAGGTTAATCTGGAAAGGCGCCGACACAAAGCAAATCTTCGAAAATACCAGTTTGAGTATCGTATTTGGAATTGCCGTATTTAAAATATTCATGGCACAAAGTCGGAAATCAGCGTTTTTGATTAAACAGATAAGTCATTTTGAGGAGACCTTTGCAAAAAACGGGAAACACGAAATAATCTATCGTAAATGGATTATCCTTTTAAACCGTATGATCAAATATTTGGTT…	MQAPKILAFIRLMLITFGCWPLHLWEQSKLKFAYYIYKVALNATMCLFVTGQFIQLFRLIWKGADTKQIFENTSLSIVFGIAVFKIFMAQSRKSAFLIKQISHFEETFAKNGKHEIIYRKWIILLNRMIKYLVILGSCGIVSYVMFPTVIVYEYKDQGSSLKEEPLPFSVWIPLDIDKHYNILYNLHVFCGFLALYCLVSVDGCIIAFIIFAILLIEVLHDKIENFRREARTRMFESGDELDTVMTSAIRELVLNHQAIIXNDIDMQQLSNIILVAGAIMQLLFFYWPANEISLKSMEISNAVWNSDWYKCNPGIRRDLKFIMMRAQRPLVLHIKPLYIISIDTALMIMKTVYSVLAVFKK	Missing exon B, but gene space is fully assembled. Possible pseudogene.
RdomOR38	38			Scaffold_3	26,228,397-26,232,285	-	4 | 1000	3889	394	7	4	ATGGCAGAAAGTAAAATTTTCGCGATTGTGTCAGTCGAGGCAATAATGTTTGGCTGGTGGCCAGTAAAATTAGTAAGAAACAACAGACATCGAACATTATATAAGCCTTACAAGCAGCTTCTTAATACCATTACATACTGTTTCTTACTTAGCCTTTCCTTGGGACTGGCAATAACGGTTTTAAATGATGCAGAAATGAAAGAAATATTCGATAATGCATCCTTGCTTCTTGGTTTAACTGTTGCTACAGTAAGAGCTTGGACAACCAACAGCAAGAAAGCAGAAAATGTTATAGAGGAGGTAATCTGCTTTGAGACAGAATTATTTGGACCGCTGTTAAATAAAACCCGGGAATGTCTCTACAATAGATGGGTTAAATTTCTTAATGTGGTCACGGTT…	MAESKIFAIVSVEAIMFGWWPVKLVRNNRHRTLYKPYKQLLNTITYCFLLSLSLGLAITVLNDAEMKEIFDNASLLLGLTVATVRAWTTNSKKAENVIEEVICFETELFGPLLNKTRECLYNRWVKFLNVVTVSLAVLGITITLLYLVFPIISSQYAASESKQLPFKLWLPFDSQKHYTVAYILNVIGSVITVGTALNGDCTTVLFILHGIQRAEILYDIIKNFRSGIIKQDYEDLEMTTRKAVRELVKKHQAFIKYVKNLDKLLEFVMMLDFATCSLQIGFAALQLIIDGEVGVQQLAIVEVGLAGLVQMIFFYWPANALSLKSTKIANAVWESDWLECSPKGRRDLRFMMMRAQKQLVLHAGPFNVMSTQTALMMVKTAYSFVAVAVQTYTN
RdomOR39	39			Scaffold_3	26,241,825-26,250,264	-	4 | 1000	8440	396	7	0	ATGGAAGAAAGTAAAATCTTTGCAGTTTTATCAATTCAGGGGATAATGTTTGGGTGGTGGCCGGTAGGACTAATAAAAAATGACAGATTTCGGATCATTTATAAGCTGTACAAGCAACTTCTTAATACTATTACGTACTGTTTCTTAATTACCTTCTTCCTGGGATTGGTGATAACTGTTTTAAATGATGCTACAATGAAGGACGTTTTTGAAAACGCGTCTGTCTTTCTTGGTCTCACTGTTGCTACAGTAAGAGCTTGGATAGCTAACAGCAAGAAAGGAGAGCTTATTATAAAGGAAATAGTTAATTTCGAGAGAGAACTATTTGGACAGCCGTTTAATTCGACTAGGGAATGTCTTTACAATAAGTGGGTCAAATTTCTTAATATCGTTACTGCA…	MEESKIFAVLSIQGIMFGWWPVGLIKNDRFRIIYKLYKQLLNTITYCFLITFFLGLVITVLNDATMKDVFENASVFLGLTVATVRAWIANSKKGELIIKEIVNFERELFGQPFNSTRECLYNKWVKFLNIVTAFLAVLGISITSLYLIFPILSDDSTLGEKPLPFKLWLPFNSQKYYTLAYSFNAVGTVLAVGTAVYADCTTVLFILHGIQRAEILYDIIKHFSSEMVNEDSEDMEMMTLKAVRKLVKKHQSFIKYVNNLDKLLEFVMMLDFATCSLQIGSAALQLIIVAEIDLQQLAVVEVVMAGLIQMLFFYWPANELRLKSMEIANAVWESNWFECSPEIRRDLQFVMMRAQKQLVLHAGPFNIMSTQTALMMLKTAYSFVAVAVADVERLGL
RdomOR40	40			Scaffold_2	29,445,230-29,448,463	+	4 | 0200	3234	416	4	4	ATGGTCTGTAAGTTCGAAAAATTTCATTTAAGGTATATTAGCATTTCAGGGAAACATACACTGCTAGAAAAACAGCTAGTTTTGCCCACTCTGATGGCAAACAAAGTGATTTTTAACGATTTGGTGCACAGAAGCAAGCTACAGGGCTATCTGTTCTATTTTTTGGGTTTCAACATGGGCTTGTTGCTTGTATTCCACGTTGGATACATATTTACGAAAGAACTGGACATAATTGAGTTTGCAACAATGGAGGAAACAATTACGTCAACCATGGAGGCAATGCTTCGTATGGTGGCCCTAGGAGTTTACAGAAATAAATACGAAAAAATGCTGAAGACGATGTCCCAGAAGTTCTGGACCTCCAACTCTCTAGGAGATCGTTTCGAACGCTCCTGCACA…	MVCKFEKFHLRYISISGKHTLLEKQLVLPTLMANKVIFNDLVHRSKLQGYLFYFLGFNMGLLLVFHVGYIFTKELDIIEFATMEETITSTMEAMLRMVALGVYRNKYEKMLKTMSQKFWTSNSLGDRFERSCTYFSKVMNMFSHINTASAFVTMAVLLCLPIIHRVKELPFKIWLPFVDVHEHPYFEIVVSWQWITNYWSVLFVILCYDYIYVMFTTSSICQFKMLQVVLQRIGSNSQSGNDVFKFLERERGKKIVGDEEEKCLELLKICIEHHDVINRFVSDIYDTYSLPFLAQFSGTFNALCFSGYILSIEDTFTVIHILTYILVHVIEIFILLKIAEELRYQSLKVADAAFDCYWYRFPCPKLRKQLIMVIQKAQNSKKFTAGGIITCDLRGLISI…
RdomOR41PSE	41		PSE	Scaffold_2	29,448,559-29,451,075	-	N/A	2517	382	4	0	ATGGCCAATAAGGTATATCAGGATACCTCCAAATAGATCATATTCCTGCCAAAGATGTTTCTCGATTGCTTAGGTCTGTGGCCGGAAAATGACGAAAGCCACACAAAAATAATGGCGTGGATTGTTTTAATATCATGTGTCTGTTCTGTCCTTGCTCAGCTTTGGTGTTTTTGGGAATATTTCACTGACATATCGAACGTAACAGCAACATTGATAACGCTCTCTCCCGACATTCAACTGATTGTAAGAATATACGTTCTGCAAACCAAGAAGGAGCATCTGAAACAACTTTTGAATAAATATCGACACCAATTTTGGTTATCTTCTTCTGTATGTGGTAAAACAGAAAGAACGTTGGAGAAAAGGAGTAAAATGCTGCTTAGTGGCATGATGGTGATC…	MANKVYQDTSK*IIFLPKMFLDCLGLWPENDESHTKIMAWIVLISCVCSVLAQLWCFWEYFTDISNVTATLITLSPDIQLIVRIYVLQTKKEHLKQLLNKYRHQFWLSSSVCGKTERTLEKRSKMLLSGMMVIYVFALSYLIGLFIIQLARGKKELPTRYGFQAMVNQYYEIFYIVQCFYNVLIILHAVTGYDNLFYVLCSNVIAQFILLKDTLNNIDKHKGLSRDQSLRKCIRHHNKLLRFCDEMESIFGITTLAQFALSLIALCVSSLFATRAKTSVFLAITTAMYFVGHTLQFFLYCLFGNELAYQSSSLAKYIYGCGWEKWNDNYSKRKLILMISVAHRTKRLSAKGXAYLDCSMFLAVLRATFSFYTVLSGFTDTTD	Stop codon in exon A1.
RdomOR42	42			Scaffold_2	29,452,230-29,455,960	-	4 | 0200	3731	384	4	1	ATGCCCGGAGGCAATGTAATGCAGGATTCTTCAAAATGGATACTGCTGGTGCCCAAGATATTTTTGGAGTCAGCAGGAATATGGCCGGAAAATCAGCACAAAACTGTACCGAAGATAGTATTTTGGACACTTTACGCCTTGTGTGTCTTCATTGCTTTCGGCCAATCAGTTTATTTATTCCATCATGGAACTGAAATTGTGGATATTATATCAGCTATGGTGACATTTTCACCAATTTTACAGTTTGTAGTAAAGATGCTAGTAATGAAGCTACACGCAGACAAGCTAAAGGAATTGATATTCGAGTTCCGTTACGAATTCTGGCCTTCTTCCCTTACCAACCCCGAAGTTGATGAATCTTTGAGAAAACGAAGCAGGCTGGCTTTCACGGGGATGTCT…	MPGGNVMQDSSKWILLVPKIFLESAGIWPENQHKTVPKIVFWTLYALCVFIAFGQSVYLFHHGTEIVDIISAMVTFSPILQFVVKMLVMKLHADKLKELIFEFRYEFWPSSLTNPEVDESLRKRSRLAFTGMSTLYSAGTVYVLGYMIHSLARGNMELPLLSDYGFDVTVSPVYEIVYILQVINQLFSVIYATLGHDSLLFAMCSNAIGQFILLKNRFANILKESDREMVLRQCIRHHYMLFRFCDDIERIFSFSMLIQLLLSAMAICTSAIILTTEHLTIAQVFAVLIYCLGHIAQFFLWCIFGTELAHHSSSLAHYVYNCGWEDIDDNQFRKSLMLVILRAQRPKRLSVKNLTYLDLATFLGVMKLTFSIFTILSSLAAVAN
RdomOR43	43			Scaffold_2	29,458,237-29,459,668	-	4 | 0200	1432	383	4	3	ATGTATCCAGTTGATGCTATGAAAGATTCCTCTAAATGTATAATACTAGTACCAAAAATGATCTTGCGATGCTTATTTATGTGGCCACAATCCAAAGAAAATGTATTTAGGAAGATGTTTTTTTGGATTTGCTTAATGCTATATATCTTCATTATTGTTGGTGAGTTTCTTTTCGTAGTGCACGGTGCGTCAGACATAATGGAAGTTGTGTCTACTATGATAACAATGTCAGCAAGTATCCAGGCCGTGGTGAAGTTCGTAATACTGAAGTTGAATGCAAACAAACTAAAGCAGTTGCTGTTCATCTTCCGTCATAAATTTTTATCGCCATCTACAGCAGGTCTGCATACTCAAAATCGTTTAAGAAGACAAAGCAGGCTTGTGTTCATCGCCATGTGC…	MYPVDAMKDSSKCIILVPKMILRCLFMWPQSKENVFRKMFFWICLMLYIFIIVGEFLFVVHGASDIMEVVSTMITMSASIQAVVKFVILKLNANKLKQLLFIFRHKFLSPSTAGLHTQNRLRRQSRLVFIAMCFYYFLGITCGILIAVSPLTRGKRELPLTVWYGFDVSRNPEYVFVYCVQAINIICAVQAIIGHDNLFIALCSNTITQFILMDQAVLKISKDECARDRLKTCIRHHNILLRFCDGIEEVFSFSLLVQFVISTIGICTSAVVLSTKRLNFASMISVFDFFVSSIVQLFLFCFFGSLVTHYSSSLARYIYSSGWEDMEDNEIKKMMAFMILRSQRSKRLSAKNFVYVDLATFLAVMKGMMSVFAVLSSLTEAVD
RdomOR44	44			Scaffold_2	29,461,519-29,465,313	-	4 | 0200	3795	383	4	0	ATGTATCCAGTTAATGCCATGAAAGATTCCTCTAAATGGGTAATAATAGTACCAAAAATGATTTTGCGATGTTTATGGATGTGGCCACGATCACAAGAAAATGTATTTAGGAAGATGTTTTTTTGGATTTCCTTAATGTTATATATCTTCGTTATTGCTGGTCAATTTCTTTTCGTAGTTAATGGTGCGTCAGACGTAATGGAAGTTGTGTCCTCTACGATCATAATGTCAGCAAATATCCAGGCCATGGTGAAATTCATGATACTGAACTTAAATGCAAATAAACTGAGGCAGTTATTGTTTGTCTTCCACCATAAATTTTTACCGGCATCTACAGCAGGTTTCCATACTGAAAGACGCTTAAGACGACAAAGCAGGCTGGTGTTCATTGCCATGTGC…	MYPVNAMKDSSKWVIIVPKMILRCLWMWPRSQENVFRKMFFWISLMLYIFVIAGQFLFVVNGASDVMEVVSSTIIMSANIQAMVKFMILNLNANKLRQLLFVFHHKFLPASTAGFHTERRLRRQSRLVFIAMCLSYFFSITCVVLLVVLPLTRGRMELPLTVWYGFDVSRNPEYVFVYSVQAIVLICAVQAIIGHDNLFIALCSNAIAQFILLEKAVLKVSKDEFARDRLKTCIRHHNILLRFCDGIEEVFSFSLLVQFVISTIGICTSAVVLSTRHLDFARMVNIFDFFLGSIMQLFLFCFYGSLVTHHSSSLALYIYSSGWEDLEDNQIKKMMAFMILRSQRAKRLSAKNFVYVDLVTFLGVMKGTMSVFALLCSFAEAVD
RdomOR45	45			Scaffold_2	29,467,464-29,468,956	-	5 | 00200	1493	383	4	0	ATGCATTCGGTTAACGTCACGAAAGATTCTTCAAAGTGGATAATATTAGTACCAAAGACGCTCTTGCGATGCTTGGGGATATGGCCACTATCAGAGGAAAACGTATTTAGCAAGTTGATCTTTAATTTCCTAATGCTGTGTATCTTTGTTACTATTGGCCAGTTCCTTTTCGTAGTAAACATCAAGTCAGACCTAATGGATATTGTGTCTAATATGATCCTTATATCATCAAATATCCAGACCCTGGTCAAAATGACGATACTAAAGTCGAATGCAAGCAAACTAAGACAGTTGTTATTCGTCTTCTACCACCAATTCTTATCAGCATCGACAGCAGGTGTCTATACTGAAAATCGTTTAAGAAAACAAAGCAGACGCGTCTTCATCATTATGCGCATT…	MHSVNVTKDSSKWIILVPKTLLRCLGIWPLSEENVFSKLIFNFLMLCIFVTIGQFLFVVNIKSDLMDIVSNMILISSNIQTLVKMTILKSNASKLRQLLFVFYHQFLSASTAGVYTENRLRKQSRRVFIIMRIAYSSALICTLQIVVLPLIRGSKELPLNIAYGFNVRRSPEYEIMYSLQAIHLLLSVMQGITAHDDLFFVFCWNTIAQFILLKERVLKVSKDKFARDRLKTCVQHHNISLRFCDGIEEAFSFSLLVQFLLNTIGICTSAVVLSTRRLDFAQTMSIYNFFFASVVQLFMLCFFSSEVTHHSSSLARYIYSSGCEDLDDNETKKMMALMILRSQRSKRLSTKNFVYLDLATFLAVMKGVMSLFTLLSSFTEAVD
RdomOR46	46			Scaffold_2	29,471,009-29,472,403	-	4 | 0200	1395	376	4	2	ATGCAAGATTCCTCAAAATGGATAATGATAGTAACAAAGACGCTTCTCAAATGTTTTGGATTATGGCCCCAACAAGAGGAAAATGTATTTTTGAAGATTACCTTTTGGATGCTCTTAATATTGTGTGTCTTTGTCTCCATAGGCCAATTCCTTTTTGTGGTGAATACTACATCAGACATAATGAACGTTGTGTCTACTATGATCAATTTGTCACCGAATATACAGACCATGATAAAACTGATAATACTGAAGCTGCATGCAGAAAAACTAAAGCAGTTGCTATTCATGTTCGATCACGAATTCTTGTCTTCTTCGGCGGATCATCAAACGGAAAACCTTTTAAGAAGACACAGTAGGCTTGTGTTCAAAACTTTGTGTTTCATCTATATCAGCTCATTA…	MQDSSKWIMIVTKTLLKCFGLWPQQEENVFLKITFWMLLILCVFVSIGQFLFVVNTTSDIMNVVSTMINLSPNIQTMIKLIILKLHAEKLKQLLFMFDHEFLSSSADHQTENLLRRHSRLVFKTLCFIYISSLGYIFGSVILPLTRGGRELPLNSYYGFNLTRSPVYEIVYSVQTINQLLTVLQGISAHDDLMFVLCSNVIAQFIMLNNALVKVLNEEFERQKLGRYIRHHNMLLRFCDGIEEIFSFSLLIQFLLSAIGICTSAVILATRRLSFIHTMTIFASCFISVLQLFLFCIFGSEVTFHSSSLADHVYGSGWEDTNDKQIKKMMMLMILRSQRSKRLSARNLIYLDLATFLSVIKGTMSLFTLLTSLTEVE
RdomOR47PSE	47		PSE	Scaffold_2	29,473,769-29,474,844	-	N/A	1076	301	4	4	ATGTATCCAGTAAATATCATACAAGACTTCTCAAAATGGATTGTTGGTAACGAGTATGACTTGAGATATAGCCAGAATAAGGAAAAAAGTATATATGCCGTGTTCACAGGCCAACTTCTTTTTTTGAACGATACGTTAGGCATAATGAACATTGTGGCTTCTATGATCAGCTTTTCACCAAATATACAGGTCATTGTAAACCTGATTATACTGGAGATGAACGCTAACAAACTATAGCAATTGTTGTTTGTTTCCAATCATAAATTTTTGCAGACATCGATAACAGATCACGAAACTGCAAATCGTTTAAAAATAATGTGTTTTGTTTACATCAGCTCTATGTGCTATAATTTATCGTGTATACGTATATATACGTCTCCAGAGGGGTTCGTCTTCAAT…	MYPVNIIQDFSKWIVGNEYDLRYSQNKEKSIYAVFTGQLLFLNDTLGIMNIVASMISFSPNIQVIVNLIILEMNANKL*QLLFVSNHKFLQTSITDHETANRLKIMCFVYISSMCYNLSCIRIYTSPEGFVFNKKVTTTRSLVYGVLYQVIDQVFFVVNGILAHDYLFLVLCSNIMAQFNLLNQAVVKVLKHDFAKKRRRYIWHHNMLLGKCRSPVALSTRSLSFVQVIIYCYAFIMQLSLPCFYDPQVAYHSLASHVYSCEREEIDDNQIRIIMLMIFRSQRLRLTA*HLVYLDLTTVMS	Numerous frameshifts, deletions, and stop codons throughout the model. Missing exon E.
RdomOR48	48			Scaffold_2	29,475,916-29,480,440	-	4 | 0200	4525	384	4	0	ATGCCTACAGTTAATATAATGCGAGATTCCTCAAAATGGATAATGTTAATTCCAAAAATGTGGTTAGGTTGCGTGGGAATATGGCCAGAAGATGAAGAAGGAAAGCTTGCTAAACTGGTCTTCTGGCTGCAGTTTACCTTAAGTCTTTTTATCAGTGTGGGTCAGCTAGCTTATCTTATAGTCCACAGATATGACATAATGAAAGTTATTTCGACTATGATAACTTTTTCTGCTATTATACAGCTCATGATAAAAATGGTGATGATAAAACAGAACGCACCGAAACTCAAACACTTGCTGTTTAAGCTGCGTAACGAATTTTGGCCTTCATCAGCGAGGGGTCCAAAAATCGAAGCCTACTTGAGAAAACGAAGCAGCCTGGTTCTCTTGGCCATGTGT…	MPTVNIMRDSSKWIMLIPKMWLGCVGIWPEDEEGKLAKLVFWLQFTLSLFISVGQLAYLIVHRYDIMKVISTMITFSAIIQLMIKMVMIKQNAPKLKHLLFKLRNEFWPSSARGPKIEAYLRKRSSLVLLAMCFVYTTGFCYILTCIALPLIGSKMELPLNVVYNFNTTKSPVYEIVYVAQATNQVLTIMHGIPGHDDLFFVMCSNVVAQFVLLNDAVGGVLREGSARTKLRRYICHHLMLLRFCDGIEEVFSFSLLVQLLLSAIGICTSAVVLSTRHLSFTSMFTIFFYCLASVVQFFLFCLIGAEVAYHSSSLSLCTYNCGWEHIDDNNLKRSLIFIILRAQRARRLSIKHLAYLDLTTYLLIMRGIFSFFAVLSSLTRTAD
RdomOR49PSE	49		PSE	Scaffold_2	29,483,791-29,486,749	-	N/A	2959	386	4	0	ATGGAACAAAGAAATCTAATGTTCGATTCCTCAAAATGGATACTGTTTGTGCCGAAGTCTTTTCTGGAATGCGTTGGGATGTGGCCTGAAAATGACAATGCCATTAGCAATGTTGTATTTTGGATTCAATATGTTTTGACTCTAATCGCCGCATTTGGTCAGATATTATTTCTACTTAGCGAAGAAGTGGACATAAACGGAGCATTGTCGACTGTGGTAACGTTGTCACCGACAATACAGTTGGTGGTGAAACTGGCAGTTTTGAAGTACCATAATAGCCGTCTTCGTAGTATGCTTACAAGGATCCGAAACGACTTTTGGCTAGCCAACATGTTGGATAAAAAAATAGAAGACGATTTATATAAAAGGAGCAAGTTGGTGTTGTACCTCATAACTTCC…	MEQRNLMFDSSKWILFVPKSFLECVGMWPENDNAISNVVFWIQYVLTLIAAFGQILFLLSEEVDINGALSTVVTLSPTIQLVVKLAVLKYHNSRLRSMLTRIRNDFWLANMLDKKIEDDLYKRSKLVLYLITSVYITGMAYYITSCIVPFVKGQMELPMNSFYGFDTSFTPVYELLYFVQVSIQIISIVHGVLGHDILFCSLSSNIIAQFILLGNVLKNITMEKEKMDKTLKVCINHHYMLLRFSSDIESVFAISY*LAALSAIALCMGCVILTVTDVSLFTFIYLASYCMGHLMQLFNFCAFGAELAYESSSVANYIYDCKWEDIDNNEIKKKLMLIVVRSQREKRLSIMHLTFLDFTTFLKTMKVTFSFYTLMSSLTASSYNSK	Stop codon in exon B.
RdomOR50	50			Scaffold_2	29,487,990-29,491,212	-	3 | 020	3223	389	4	1	ATGGAACAATCGAACCAAACAAATCTAATGAACGATTCTTCAAAATGGATCTTGTTTGCGCCAAGGTTTTTGCTGGAGTGCATTGGGATGTGGCCGGAAAATGACAATGTCGCTAACATTGTTGTATTTTGGGTTCAATACGTGTTAATTTTGTTCGTAGCATTTGGTCAGATATTGTTTCTTCTCAGCCAAGATGACATAAACGGAATATTGTCGACCATGATAACGTTGTCACCGACAATACAGCTGGTGGTGAAATTGTCAGTCCTAAAGTTCCACAAAAGCCGTCTGCAAAGTATGCTTACAACTATCCGAAACGACTTTTGGTTAGCCAACATGTTGGATAAAGAAATAGAAGACGATCTTTACAGAAGAAGCAAACTGGTGTTATACTGTGTG…	MEQSNQTNLMNDSSKWILFAPRFLLECIGMWPENDNVANIVVFWVQYVLILFVAFGQILFLLSQDDINGILSTMITLSPTIQLVVKLSVLKFHKSRLQSMLTTIRNDFWLANMLDKEIEDDLYRRSKLVLYCVGFVYMSGLAYYVTSCVLPLARGKMELPMNSFYGFDTNFTPVYEIFYFVQVFCQILSVIHGVVGHDILFYSMTSNIIAQFILLGNVLKNITMEKETMDKTLKVCVNHHYMLLRFSNEMESVFAIGLLIQFSLSAIALCIGCVILTVTEVTLFPILYLASYCIGHLMQLFNFCAFGAELAYESSSLANHIYDCKWEDIDNNKIKKKLMLIVVRSQREKRLSVMHLTFLDFATFLKIMKVTFSFYTLMSTLTASSYNSK
RdomOR51	51			Scaffold_2	29,492,053-29,496,162	-	3 | 020	4110	391	4	4	ATGTACCGAACTAACGTAATGGACGATTCTTCAAAGTGGATCTTATTCGGGCCCAAATCATACCTCGCCTGTGTAGGGTACTGGCCAGGAGAAGGCAGCGATACTTTCACGCAGATTTACTTCTGGTTCAATTACGTATTGGTCGTTTTCTTTGCTTGTGGACAATTTGCGTTTCTTTTAAGCCTCGACCACGACATAACGAAGACGATATCGACTCTGATAACTCTCTCACCTACTGTGCAGTTCGTGGTTAAGATGACCATGCTGAAACACTACACCGGAAAACTCAAGTGCATGATGAATCAGTTCCGCTATGAGTTTTGGGCATCCGATTTATTGGGCAAAGAAGTAGAGGTAGATTTGTACAAGAGGAGCAAGTTGGTTGTTTATTCCGTCGGT…	MYRTNVMDDSSKWILFGPKSYLACVGYWPGEGSDTFTQIYFWFNYVLVVFFACGQFAFLLSLDHDITKTISTLITLSPTVQFVVKMTMLKHYTGKLKCMMNQFRYEFWASDLLGKEVEVDLYKRSKLVVYSVGFVYTTVTCSIVAGIITPLVKGNRDLPLNSIYGFDTRNSPLYEILYVLQAFTQLVSLVHGVTGHDMLFIVMSSNVIAQFVLLRNMLKDIKKELDMDGVIKKCVLHHYMLLQFCDDLEMIFGVALLLQFSLSAIAICMSSVILTMTDVSFVQFCTLLAYCLAHIMQLFNFCVFGDELAYQSSSVADYIYQCGWEDLQNDRIKKKLMLIMVRAQRQKKLSVKQLTFLDLRTFLKIMQMTFSFYTLMSTLTATSRSRAQRTV
RdomOR52PSE	52		PSE	Scaffold_2	29,499,746-29,502,154	-	N/A	2409	355	4	0	ATGTACCGAACGAACGTAATGGACGACTCGTCAAAGTGGATACTGTTCGGGCCCAAGTCGTACCTCGCCACTATAGGATACTGGCCAGGAGAAGGCAACGATATCTTCACGAAGACTTACTTCTGGTTCAATTACGTACTGGCAGTTTTCCTCGCCTATGGCCAACTAGCGTTTCTTTTGAACCTCGATCATGACATAACCAAAACGATATCGACGCTTATAACTCTTTCGCCTACTGTACAGCTCGTGGTTAAGATGACTATGCTAAAGTACTACACTGGAAAACTGAAGCGCATGATGAATCAATTCCGGTACGAGTTTTGGGCATCCGATTTGTTGGGCAAAGAAGTAGAGGAAGAGTTAAACAGGAGAAGCAAGCTGGTTCTTTATTCCGTCGGT…	MYRTNVMDDSSKWILFGPKSYLATIGYWPGEGNDIFTKTYFWFNYVLAVFLAYGQLAFLLNLDHDITKTISTLITLSPTVQLVVKMTMLKYYTGKLKRMMNQFRYEFWASDLLGKEVEEELNRRSKLVLYSVGFVYMTVTCFYVTIVITPLVRGNMDLPLNSIYGFDTKSSPLYEILYVLQAFNQLVSVVHGVTGHDMVFIVMSSNVVAQFVLLKNMLKNIKKEQDMNGVIKKCILHHYITDASVVQFATLLMYCLAHIMQLFNFCIFGDELAYQSSSMADYIYQCGWEDLQNDQIKKKLMLLIARAQRQKKLSVKQLTFLDLRTFLKIMKMTFSFYTLMSTLTATSRSRTQRAV	Intron donor site lost in exon A2, apparent deletion of exon B.
RdomOR53	53			Scaffold_2	29,502,338-29,506,401	-	4 | 0200	4064	361	4	0	ATGGTTCGGACTAGTATTCTACAAGACGCTTCGAAAAGGTTGATTATTGTCCCTAAAATACTTCTGGAATGCGTAGGAACGTGGCCGGAAGACCAAAGGTTGCCTAATAGGATAGTGCACTGGAGCTTGCTTCTTTTGGCTGGATTCATAGGAACTGGGCAGATGATATTCCTTCTGCGACGTTCCACAGACATAAGAGTTGTTGCTGAAACGCTCGTAACGGTTTTTCCGACAATACAAGTTACGTCAAAGCTAATGATCATTAAACTCAACGCAAAAAAGCTGAACAACCTGCTGTGGATTTGCCGAAACCAGTTTTGGTCCTCCAGCTGCGTTAACGAAGAAGTCGAGTCTTCGTTACAAAATAGAAGCAAGTACCTGTTCTTAAGCATGAGCGTG…	MVRTSILQDASKRLIIVPKILLECVGTWPEDQRLPNRIVHWSLLLLAGFIGTGQMIFLLRRSTDIRVVAETLVTVFPTIQVTSKLMIIKLNAKKLNNLLWICRNQFWSSSCVNEEVESSLQNRSKYLFLSMSVVYTTGVLFCLGQFLIPLASGSMELPIISSYGRDFIPSPYYEVLYTAQLVHLIFSVVHGVTGHDNLFYVLCENAIAQFILLKNSIATSMKEDNRLVKKFVRHHHLLLRYCDEMQSAFSVVLLAQLVMSTLAICVSSVTLTKQHHDTFQAITTSMFCMSHLVQLFLFCLFGNELAHESSSLADYAYCSGWEDINNNQIKKALLLLILRSQRPKRISAKGLAYLNMATLLG
RdomOR54	54			Scaffold_97	28,334,087-28,335,457	-	4 | 0200	1371	369	4	1	ATGGTAGTACCAAGAACACTGACGGGATGCTTTGGGATATGGCCAGAGCAAGAGAAAAATACATTTACCAAGATGGCTTTTTGGATGCTTCTTCTGTTATGTGTTGTCATTTCCACTGGCCAGTTTCTTTTCTTAATGAATAATTGGTCAGATATAATGAACATTGTGTCTACTATGATCAGCTTGTCACCAAATATACAGGTCATTGTAAAACTGATGATACTAAAGGTGAAAACAAATAAAATGAAGCAGTTGCTATTTGTTGTCAATAACGAATTTTTGCCTTCACCGACAGATCATCAAACCGGAAATCGCTTAAGGAAACAGAGCATGCTTATATTCATCAGTATGTGTTTTGTATACTTCAGCGCTTTAGGCTATGCTTCAGCCTGTATAATT…	MVVPRTLTGCFGIWPEQEKNTFTKMAFWMLLLLCVVISTGQFLFLMNNWSDIMNIVSTMISLSPNIQVIVKLMILKVKTNKMKQLLFVVNNEFLPSPTDHQTGNRLRKQSMLIFISMCFVYFSALGYASACIILPLPRGRMELPSNVNYGFNVTRNPIYEILYTMQAINQLFTVLHGILGHDYLFLVLCSNVMAQFILLNKAVVNVLKHEFAKDRLRLYILQHNNLLRFCDGIEEVFSFSLLIQFLLSAIGICTSAVALSTRRLSFAQMIIIFIYCYASIMQLFLLCFFGSEVAHYSSSLARYVYFSKWEDTNDNQIKKMMMLMILRSQRSKRLSAKHLAYLDLTTFLSVMKGTLSLFTVLTSMTEVTD
RdomOR55PSE	55		PSE	Scaffold_1	27,531,978-27,533,807	-	N/A	1830	371	3	0	ATGCTCACTGCCGAAGACCCTCTGAGCTTTGCTCTTCAGTTGACCTCGTACATCGGCCTGCATCCATTTCAAAATAACAACTTAAAGGGTAAAGTAATGCGCATTTTGCCTTTGGTAGCTTCGGGTGTGGCCCTGCCTTTGATCGTTATAAAAATGTTCCTTGCTGGCAATAACATTGATGTGTGGGTGGCACAATTTGAAGCCTTCACAACATATTACCAGACGTTGACCAAAATATACATATTGCGCCGTTACCAGAAAAATCTTGAGTTGCTGCTTACTGAAGTGAGGTCTATGTTTTGGAAAACAGAAGATGTAAATCTCGATCAACAAAACAATGAAATTAATTTCATTGAGAACAGTTTTCATCTGTTTGGTTTGTATTATGTTAGATGCGCC…	MLTAEDPLSFALQLTSYIGLHPFQNNNLKGKVMRILPLVASGVALPLIVIKMFLAGNNIDVWVAQFEAFTTYYQTLTKIYILRRYQKNLELLLTEVRSMFWKTEDVNLDQQNNEINFIENSFHLFGLYYVRCAFLTFFIFTVRSIVKRELLFDVWLPDDPHTAVFVVLHFAEVFSAWYSICLVGGHDVMFSALCWKVAIQYKILGYVLEHTKPEEVDHDFSKKCVTYHDFLFRCEKETLKIFSISLSNQYLMSVITVCVELYLMFESSDNFRVMCCFSYIVLALVELGCICVPPSVAEYMSEGVGRSAYLSKWYETRNKSVVADWMMIILRSQQPFQYNAAGVVKVNVECYVSIVNMGISVFTMLRSRKNY	Frameshift in exon A2.
RdomOR56	56			Scaffold_1	27,501,671-27,503,379	-	5 | 02200	1709	372	3	2	ATGCTCACTGCCGAAGACTCTCTGAGCTTTGCTCTTCAGTTGACTTCGTACATCGGCCTGCATCCATTTCAAAATAACAACTTAAGGGGTAAAGTAATGCGCATCTTGCCTTTGGTAGCGTCGGGTGTTGCCCTGCCTTTGATCATTATAAAAATGTTCCTTGCTGGCAACAACACTGATGTGTGGGTGGCGCAATTTGAAGCCTTCGCAACATATTACCAGACGTTGACCAAAATATACATATTCCGCCGTTATCAGAAAAATCTTGAGTTGCTGCTTACTGAAATGAGGTCTATGTTTTGGAAAACAGAAGATGTAAATCTCGACCAGCAAACTAAGGATGAAATTAATTTCACCGAGAACAGTTTTCATATGTTTGGTTTGTATTATGTTAGATTG…	MLTAEDSLSFALQLTSYIGLHPFQNNNLRGKVMRILPLVASGVALPLIIIKMFLAGNNTDVWVAQFEAFATYYQTLTKIYIFRRYQKNLELLLTEMRSMFWKTEDVNLDQQTKDEINFTENSFHMFGLYYVRLAVLTIFIFTARSIVKRELLFDVWLPDDPHTAVFVVLYFAEVFSVWYTTCLVGGHDVMFSALCCKVAIQYKILGYVLEHTKPEDVDKDFSKKCVTLHDFLFRCEQETLKVFTISLSNQYSMSVITVCVELYLMFESSDNFRVMCCFSYIVLALVELGCICVPPSVAEYMSEGVGRSAYLSKWYETRNKSVVADWRMIILRSQRPFQYNAAGVVKVNVECYVRIVNMGISVFTVLRTRKNY
RdomOR57PSE	57		PSE	Scaffold_1	27,481,285-27,483,079	-	N/A	1795	368	3	2	ATGGCTACCGTGAGGGACTCTTTAAATAATGTTCTTAAGATAATCTCGTACACTGGACTTAATCCATTTCAAAATGACTGTAAAAGCAAAGTGATATGTACTTTGGCTTTGATAGCTGCGAGTCTCAATCTGCCTCTGATTCTTGCCAATATGTTCTTTGCTGATGGGAATATTGATGTATGGATAGGTTTATTCGAAGGTTTTGCGATATATTATCAGATTTTGACGAAGATGTTTATACTGCGCTATTATCAGAGAGATCTCAAACTGTTGATCACCAAAATGAGAGATACTTTTTGGAAACTAGACGATTTCAGTGCCGAACAAAAAACTACCGAAGAAACAAAATTTATAGAGAATATCTTCTCTACATGTTGTCAGTATTCATTACGTTTGGCA…	MATVRDSLNNVLKIISYTGLNPFQNDCKSKVICTLALIAASLNLPLILANMFFADGNIDVWIGLFEGFAIYYQILTKMFILRYYQRDLKLLITKMRDTFWKLDDFSAEQKTTEETKFIENIFSTCCQYSLRLAMFTVFMFMMKSTVKRELPFHLWLPEKHSVATFVVLYFAGLFTIWYLVQGHDMLFSALCCKVAVQYKMLGYVLESLRPGDVDQAFIAKCASYHAFLYRCEQETLKIFSISLANQYIISVLSMCLEVYLAFESTGNLRVQISCVLYIATLLFELACLCLTPTLAQHFSERVGRSVYLSQWYEIKDKSVQRDLKFIMMRSQHPFKYNAAGMIKINVECCVKIVNMTISVLTLLRNRKN	Frameshift in exon A2.
RdomOR58PSE	58		PSE	Scaffold_1	27,474,632-27,478,349	-	N/A	3718	355	3	0	ATGACCACCGAGAAAGACCCTTTGAACCTTGGGATCCAAGTGGCCGTCTACTTTGGTGTGAGCCCGTTTCAAAATGATTGGAAGAGTAAAATTATGAGAATTTTGCTTCTGATAGCTGCCGTCTGTCTGCCTTTGATTATTATCAGGATGATTTTTGCTGGTAACAATATTTTTATATGGGTGGAATTCGAAAGCTTTACGTTATATTATCAGGCTCTCACCAAAATATACGTATTATTCTTTTATAAGCAAAATCTACAGCTATTGATCATTGAAACCAAAACTTTTTGGAAACTAGAAAACTTCAATTCTGACCAACAAACTAAAAACGATATAAAATCTATCGAGCATTCTTGCTGGTATTATATATTGCGCTGTGCACCCCTTGTAGTGTTTATG…	MTTEKDPLNLGIQVAVYFGVSPFQNDWKSKIMRILLLIAAVCLPLIIIRMIFAGNNIFIWVEFESFTLYYQALTKIYVLFFYKQNLQLLIIETKTFWKLENFNSDQQTKNDIKSIEHSCWYYILRCAPLVVFMYILKAALNGELPFKLWLPEDHCNNLRRAVFCRNAYFMSNIFVVRGHALMFCKVAVQDKMLGYVLENVQAKDVDRAFIAKCASYHDFLFKFEEKLLDLFAISLANQYLMSVTRLCAELYLVYESADKLFWLSCILMLQLSSLCVIPTLAQHLSESVGRSLYLSEWYNIKDKSVVRDLKLILMRSQRPFEYNAAGIVKVNLQCFANIVNMTISVFTVVLRNRKS	Two frameshifts in exon A1, three frameshifts in exon A2, and exon C truncated at 3' end. Intron donor sites missing in exons A1 and B.
RdomOR59PSE	59		PSE	Scaffold_1	27,470,503-27,472,033	-	N/A	1531	336	3	1	TACATTGTTTTACACCTTTTTTTAATAAATGACTTAATTTTGTTAAATAAATTCTCTATCAATCTGCCTTTGATTATTGTAAAAATGTTTTTTGCTGGTAAGAATATTGATATATGGGTGGCGTTATTTGAAGGTTTTACGATATATTATCAGTTATTATCAGAGAGACCTTCAACTGCTGATATGTTTTGGAAAGTGGATGATTTCGATGCTGATCGAAAAACTAAAGACGAGACAAAATTCATAAAGAACTTCTTTTCTACTTGCTGCCGCTACCTTTTGCCCTTGGGAATTTTTACTGTTTTCATGTTTATGATTAAATCTACTTTGAAAAGGGAACTTCCATTCAAGCTGTGGCTACCGGATGAGCACTCCGTAACAATTTTTGTTGTGTTGTAT…	YIVLHLFLINDLILLNKFSINLPLIIVKMFFAGKNIDIWVALFEGFTIYYQLLSERPSTADMFWKVDDFDADRKTKDETKFIKNFFSTCCRYLLPLGIFTVFMFMIKSTLKRELPFKLWLPDEHSVTIFVVLYFAGLLTIGYNVFLAGGHDMLFSALCCKIAVQYKMLGYVLESQRPEDVEQAFIPKCGTYHDFLYKCEKKILKPFSISLTNQYIMSVTAMCLELYMALKGIGNFRVQISCIMYVLLLLLELACLCLPPTLVQHFSERLGISVYLSWWYKIKDKSVEPDLKLVMMRSQRPFKYNAAGMVKINVECFVKIVNMTISVNTTFVDISLL	Exons A1 and A2 truncated at 5' end, intron donor sites missing in exons B and D.
RdomOR60PSE	60		PSE	Scaffold_1	27,463,065-27,464,495	-	N/A	1431	299	3	5	ATCGCTGTGCAAGACGCTTTGGGCTTTGCCATACAACTGCTATCCTCTATTGGTACGAACCTATTTCAAAATGATTGGAGGAGCAAAATTATAAGTGTTTTGCCATTGATAGCTGCTGGTCTAAATGTGCCTTTGATTATTACCAGAATGGTCTTTGCTGGTGGCAATATTTTTATATGGGTGGAGCAGTTCGAAACTTTGACATTATATTATCAGGCTCTCATTAAAATGTACACATTACGGTATTATCAGAATGATCTGCAGGTATTAATTACTGATGTGAAAACTGTATTTTGGAAACTAGAAGATTGCAATTTTGATGAGGAAACTAAAAACTATATATATCTCGAAAACCTTTTTGTTACCTACAGCCGGTACCAGGTTATACGGTGTACACCA…	IAVQDALGFAIQLLSSIGTNLFQNDWRSKIISVLPLIAAGLNVPLIITRMVFAGGNIFIWVEQFETLTLYYQALIKMYTLRYYQNDLQVLITDVKTVFWKLEDCNFDEETKNYIYLENLFVTYSRYQVIRCTPLVVFKFILKVAMQRELPFKL*LPEDHSGLIYVVLYVAGAFTLMSNIFLVGGHDVLFSAQCCKVAVQYKMLGYVLENVQAKYVDQAFIAKCASYHDFLFXKSAYLYKWYRIKDTSIAGDLTLIILRRQRPFDYNAKEIVNINVEWSVNIVNMAISVLTLLRNKKDN*	Exons A1 and D truncated at 5' end, stop codon in exon A2, apparent deletion of exons B and C.
RdomOR61	61			Scaffold_3	52,161,402-52,162,675	+	3 | 000	1274	371	3	0	ATGGAGAACCCAGCAACTCTTATACGCTGGGCATTACACGTTTTTAGATTTACAGGTACACATCCGATGCAAAATAAAATATTAAGAATATCAATGAGCAGCTTGTACCTTCTCTTTGCGTTTACGTCTAATGCACTGACAGTTGCTAATTTTTATCACGTTAACGACCTCAGTGAGGCGCTAAGCAATATGGAAGGTTTTACAATGGTGAGCCAGCTTAGTTTAAAAGTTATTATGCTGCTGGTGTACAAAGACGATCTCGTTTACCTAATAAAAATGAATGAAGTGCTTTGGAAAGCATCTTCTGGGATACCAAGGATTGATATGAAAGTGAATAGTATTGTTCGTAAATTAAAGGTTCTCTTTTATTTCCTAATCGTGATGGTTCTACCTATGATG…	MENPATLIRWALHVFRFTGTHPMQNKILRISMSSLYLLFAFTSNALTVANFYHVNDLSEALSNMEGFTMVSQLSLKVIMLLVYKDDLVYLIKMNEVLWKASSGIPRIDMKVNSIVRKLKVLFYFLIVMVLPMMVMIIRKAYFLKQLPVSGYIPVRNDNLYLCIATWQIFLLLVNITIVGSCDVFINCYCISLALQFYILNRKLIWLLQRIKADSTCYETLREYAVHHNLLLECFYRLRRICSVYFLAVLFTIILTICVECYALTEMSVEYGRLAINLMSIITITVQLANYCLAANELTEQAFEISRSIYNTGWHTGRAVKFKAYLLMIMMRAQKPIAFTAGGMIDINRATLTFVFKTSMSVYTTMKSLKAK
RdomOR62PSE	62		PSE	Scaffold_100	6,671,626-6,678,861	+	N/A	7236	345	3	0	ATGCGAGTGCAAGACAGATTTCTTGAGATTGCGTTAAACATAATAAAACTAAGTGGTCAAGATCCCAGAACCTTCGGCTTTAAGGAAAAACTATGGACACTATTCTGGTTGTTAAACTTAATGGTCAATCTTATTTTATCCGGTGTAACTTTGTATTATACATGGGGAAGTGGTGCGCTAATTATCGCCAGGAATATTGAGGGGATTATGGGCCAAATGCATTTGTACTCTCGATTATATTCCCTGCAGTACCTCAAGCCAATTATAGTAAAATTCTGCGAAGATCGCTTAAAGTTCTGGGATTTCACCGATTTCGAACTCCAAAAGATGACCTTGATTTTCAAGACAGTACTAAAATTGGTGATGATACCCATCGTTGTAGAAGTCTTAGCTGGCACC…	MRVQDRFLEIALNIIKLSGQDPRTFGFKEKLWTLFWLLNLMVNLILSGVTLYYTWGSGALIIARNIEGIMGQMHLYSRLYSLQYLKPIIVKFCEDRLKFWDFTDFELQKMTLIFKTVLKLVMIPIVVEVLAGTISPALIMHDRSLPFGSHVWEVFPYCYEILYVSQCFFAIFVLVAMGFDMLFAAFRVELIVQFKLLNHKLRTLKAVGCSSYKRRNEYLNNSRDCVDYHNYLLEYCSGVRYYFEMFLLFEYLLKISTSLNITEVSISLIDDASLIVRCILIITALDTALAAYKSGWLDTHLSIAVGMSAGKLLIVDRKLFESIAHTSMSFFMLLRTIKTKEVQYN	One frameshift in exon A1 and at least three in exon A2. Exon C truncated at 3' end, and an internal deletion in exon D.
RdomOR63	63			Scaffold_100	6,681,537-6,684,707	+	5 | 02200	3171	378	3	1	ATGCGCGTACAAGACAAATCACTGGAAGTGGCGTTAGCCATGTTGAAACGTGCGGGACAAGATCCAAGAAGATTTGAGCTAAAAGAGAAGTTGTGGACAGTTTTCTGGATGGTACACGCTGTTATAAGCACAATACTCTGCGCCGTCGGACTATACTTCATCAAGGGGTCAAGCGGAATAATGATTGCTAGGAAGGTTGAAGGAATGATGACTCAATTTCATGTATTTTCTCGTCTGTATTCATTGATGGTGTACAAATCCCACCTCAAAGCCATGTTGGAAGACCGCAAAGGATTCTGGAATATCAACGACTTCGGAAATGACATCTCCCAAGAACTGAACTCCATGTTTAGCAAACTGCTGAAGTTCTTTATTTTCTTCCGTGGCAGTACTTATTTA…	MRVQDKSLEVALAMLKRAGQDPRRFELKEKLWTVFWMVHAVISTILCAVGLYFIKGSSGIMIARKVEGMMTQFHVFSRLYSLMVYKSHLKAMLEDRKGFWNINDFGNDISQELNSMFSKLLKFFIFFRGSTYLTSVLNVITPILMQDHSLPFGSYVFEGFPYSYEAMYASQSFYFIIVVETVLGFDCLFATLCLEVVVQFKLLNYKLSCLNIQKGTMDNSQYMSDLKTCIDYHNFLLGYSSGVRYYCQTYLLCQYNITIASICMELYLLSENIDDPPQVLRCTLFVLCLLIQWAFYCFLAEALKEKAFKVAVSIYESGWTSDFVKEGRTAIKLIIMRANIPVALTAGKMLIVDRQLFVFVVRTAMSFFTLLRTLKARE
RdomOR64	64			Scaffold_100	6,687,005-6,697,163	+	5 | 02200	10159	383	3	1	ATGCGAGTGCAAGACAGATTTCTTGGGATTGCCTTAAGTATACTAAAAATAGGTGGACAAGATCCCAGAACCTTCGGCTTTAAGGAAAAACTATGGACACTATTCTGGTTGTTAAACTTAGTGGTCAATCTTACTTTATCCGGTGTAGCTTTGTATTATACAATGGAAAGTGATGCTATAGTTATCGCTAGGAATATTGAAGGAATTATGGGCCAATTGCATATATTCACTCGTATATATCCTTTGCTGTTTCTCAAGCCACTTCTGGTAAAATTGTGCCAAGACCGCCTGAAGTTCTGGGATTTCACAGATTTCGAAGACTGTGTCTTTCAAAAGATAACCTTGTTTTTCAAGACAGTACTAAAACTCCTGACGACACTCTTCACCATCGATGGTGTG…	MRVQDRFLGIALSILKIGGQDPRTFGFKEKLWTLFWLLNLVVNLTLSGVALYYTMESDAIVIARNIEGIMGQLHIFTRIYPLLFLKPLLVKLCQDRLKFWDFTDFEDCVFQKITLFFKTVLKLLTTLFTIDGVACAMYAISPALIMRDRSLPFGSHVWEAFPCYYEILYVSQCFAVAIVMLVAMGFDMLFASFCVELIVQFKLLNHKLRTSKAVSYSNVKRRNPYLDILKDCVDYHNYLLEYCSGVRSYFEMFLLLEYLLKITSVCMQLYVISENMDNVSLVIRCTMMATALLGEMVIYCFFSEALKSEALDTALAAYESDWLDTYLKQGRITMTMIIMRASIPVGMTAGKMLMVDRQLFEHIVRTSMSFFTLLRTLKYQGEE
RdomOR65PSE	65		PSE	Scaffold_100	6,698,340-6,705,814	+	N/A	7475	394	3	0	ATGCGAGTGCAAGACAGATTACTTGGGATTGCGTTAAGCATACTAAAACTAAGTGGTCAAGATCCCAGAATCTTCGGTTTGAAGGAAAAACTGTGGACAGTATTCTGGTTGCTAAACTTAGTGGCCAATACTTTTTTGTCCGGTATAAGTTTGTGGTATACAAGGGGAAATGACGTGATATCTATTGCCAGAAAGATTGAGGGAGTTATGGCCCAAATGCATTTGTACACTCGATTATACTCCCTGCTATACCTCAAGCCAGTTCTGATAAGATTGTGCGAAGACCGCCAGAAGTTCTGGGATTTCAGTGGTTTCGAATACCACATCTCCCGAAAGATGACACTGACTTTCAAGAAAGTACTATCCATAGATATGTCTATGGTACTATCATTCGTGATG…	MRVQDRLLGIALSILKLSGQDPRIFGLKEKLWTVFWLLNLVANTFLSGISLWYTRGNDVISIARKIEGVMAQMHLYTRLYSLLYLKPVLIRLCEDRQKFWDFSGFEYHISRKMTLTFKKVLSIDMSMVLSFVMILIAIETLAGTMYVISPALIMHDRSLPFG*LVLEGFPYSYEVLYASQGFTFTIIGQVCMGFDTLFAAFCLELIVQFKLLNHKLRSLKARDYSSDEHRNDYLGDLKDCVDYHNYLLEYCSGMRYYFETFLLFEYLLKISTICMQLYLISENIEDASLVVRCILIITCMFGEMVIYCFFSESLKSEALDTALAVYESGWLDTYLKQGRGITMMMIMRANTAVGMSAGKMLMVDRKLFERIARTSMSFFMLLRTIKTQGMQYT*	Stop codon in exon A2, and 24bp in-frame insertion in exon A2.
RdomOR66	66			Scaffold_100	6,707,694-6,709,242	+	5 | 02200	1549	378	3	0	ATGCGCGTTCAAGACAAATCACTGGAAGTGGCGTTAGCCATGTTGAAACATGCGGGACAAGATCCAAGAAGATTCGAGCTAAAAGAGAAGTTGTGGACAGTTTTCTGGCTGGTACACGCTGTTATAAGCACAATATTCTGCGCCGTCGGATTGTACTTCATTAAGGGGTCAAGTGGAATAATGATTGCGAAAAAGGTTGAAGGAATGATGACTCAATTTCATGTATTTTCTCGTCTATATTCATTGATGGTGTTCAAATACCACCTCAAAGCCATGTTGGAAGACCGCAAAAGATTCTGGAATATCAACGACTTCGGAAATGACATCTCTCAAGAACTTAACTCCATGTTTAACAAACTGCTGAAGTTCTTTATTTTCTTCCGTGGCAGTACTTATTTT…	MRVQDKSLEVALAMLKHAGQDPRRFELKEKLWTVFWLVHAVISTIFCAVGLYFIKGSSGIMIAKKVEGMMTQFHVFSRLYSLMVFKYHLKAMLEDRKRFWNINDFGNDISQELNSMFNKLLKFFIFFRGSTYFTSVLNVITPILMQDHSLPFGSYVFEGFPYSYEAMYASQSFYYIVVVEEVLGFDCLFATLCLEVVVQFKLLNYKLSCLKIQKGTMDSSQYLSDLKTCIDYHNFLLGYSSGVRYYCQTYLLCQYNITIASICMELYLLSENIDDPPQVLRCTLFVLCLLIQWAFYCFLAEALKEKAFKVAVSVYESGWTDDFVKEGRTAIKLIIMRANIPVALTAGKMLIVDRQLFVFVVRTAMSFFTLLRTLKARE
RdomOR67CTE	67		CTE	Scaffold_97	19,410,341-19,415,202	-	5 | 10200	4862	349	5A	2	ATGATCCTCGAACCTAAACCCTACAGCGATGATTACCTAGGATTTGGTAGGAAAATGAAGATGATGATATATGAAAATAAAGTGATCAGAAATATGTGCATTTTTTACTGTCCACTATACAGCATAGTGCACGGATATTTTACTTATAAAAATAGGCGAGATATAAACAGCCTGTATAATATCATCATCCTTCTTCTGTATATACACGTGGATCTAACCCTAATCGTTATTTATCGAATTCACAAGGATATAATTACATTGGACACAATGATGGAAAGGTTTTGGTCAATAGGTTCAGTCACAAAAAAGTTAGAGAAACATTTTCGGTTACTATTTCTAATACTAGACCTTGTGTTTTACGTCGCGTTTCTACTAAGTGCAGGTGCTTGCATAGTAGGC…	MILEPKPYSDDYLGFGRKMKMMIYENKVIRNMCIFYCPLYSIVHGYFTYKNRRDINSLYNIIILLLYIHVDLTLIVIYRIHKDIITLDTMMERFWSIGSVTKKLEKHFRLLFLILDLVFYVAFLLSAGACIVGTIFKLHPDWKITTNENILIYIMFLIGFWIHTSLGYMIVFTHTYNFMYYCTHAYVQIHVFIEFLNKIVCHTEDPHEKNRIIKNAIICSCRQHYLLYRYASTLTLTFGKRGAAYLLISAVIICALGAYVIYAGRIMIAFGGILVQFFMQLICYAVTGDMFTTAYRDCADAIYNCKWYEWNIENCKLILQLLIFAQNEQIINPYPAEGSVGAGYDGLLL	Missing exon E.
RdomOR68CTE	68		CTE	Scaffold_97	19,401,314-19,405,533	-	5 | 10200	4220	349	5A	0	ATGATCCTCGAACCTAAATCCTTTAGCGATGATTACCTAGGATTTGGTAGGAAAATGAAGATGCTGATATATGAAAATAAAGTGGTCAGAACCATGTGCATTTTTTATTGTCCAATATACAGCATAGTGCATGGCTACTTTACGTATAGAAATGGGAAAAATATAAAAAACCTGTATAATATCATTATCCTACTTCTGTATATACACGTGGATCTAACCCTTATCGTTACTCATCGAATTCGCAACGACATAATTGCGTTGGATACAATGATGGAAAGGTTTTGGGCAATAGGTTCAGTCACAAAAGAGTTAGGGAAACATTTTCAGCTACTATTTATAATACTAGAGCTGTTGTTTTACGGCTCGTTTCTGCTAATTGCGTGTGCTTGTATAGGGGGC…	MILEPKSFSDDYLGFGRKMKMLIYENKVVRTMCIFYCPIYSIVHGYFTYRNGKNIKNLYNIIILLLYIHVDLTLIVTHRIRNDIIALDTMMERFWAIGSVTKELGKHFQLLFIILELLFYGSFLLIACACIGGTIFKLHPDWNITTNENIFIYVMFVIGFWIHTPLAYMIVFTHTYNFMYYCTHGYVQVHVLIDFLNKIDSDAEEPEEKNRIIKNAILCSCRQHYLLYRYASTLTFTFGKRGAAYLLISAVVICALCAYIIYAGHVLVAXGGLFVQFFMXLIGYAVTGDMLTTAYRDCADAVYNCKWYEWNIENCKLILQLLIFAQNEQVINPYPSEDSGGAGYDGLLS	Missing exon E.
RdomOR69NTE	69		NTE	Scaffold_2	9,952,708-9,958,075	+	5 | 21222	5368	357	5A	1	NATGATCGCCTGCATTTTGTCAATTGGTTGTTCTCTCAGTATTACAACAATACATGGATTATCTTTTGGCTGCGTACAATTGCAGTAGCTTTCAGCATAGTTCATATTACAAATGTTGTACTAGATGGGTTAGGATCAAGACATATGACTATGATGAATTTACTAGAAACCTTCATTTCAACCCAATATCTCCTGACTTTAATAGCGTTGCATATGTGCAAAGATAAGATGTGTGATCTTAAAGAAGAGATGAAGAAATCATTCTGGTCTACTGAAAACAGTTCTCCATTGCTACAAAAGTCTGTCAGTGGAACAGCCAGGGCAGTAAAAGCCTTGCTGATCTTTTACACCATAAATACGATCGTGATAGCCATCGGCTTCAATATGGGTAGCATCGGC…	XDRLHFVNWLFSQYYNNTWIIFWLRTIAVAFSIVHITNVVLDGLGSRHMTMMNLLETFISTQYLLTLIALHMCKDKMCDLKEEMKKSFWSTENSSPLLQKSVSGTARAVKALLIFYTINTIVIAIGFNMGSIGVYWSFVDYSSHLQVGLLQAWTTIYTIGVYTFVYVHSFMPLYHCLHINMQMRLLSDYIKQFERHTEQKEYDKLLKQVLSLVIKQHIRLVKYGKLFQEGIGGMLILLSFNSFMVFAWFFVYIIYWEANLFVASALINFLVLLSTYSFSGQMFYNAYMDFNNTLLYYCRWYTWEKSDKMTYLLFLIFCGKENKIQIYANIYLDFPGCLWFYRNIYAILTLIRSVGIF	Missing small exon A1.
RdomOR70	70			Scaffold_2	1,130,535-1,133,272	-	6 | 102000	2738	371	5A	1	ATGCTTCATTTGCCGTTACCATTTGAACATGATCACATATCATTCATTGGGTGGATGCACCGACTCTACTTTAAGAACAAATACAGTATGCTGCTTTGTAGATTTTATAGTCCATTATTCTCGGTATTACATATCATTGCCATTTTAGTAAACTATACACAAGAAGTCAAAACATTGGATACTCTAAACGCAATTTTACTGGTAGGAGCTGTGTTCTGCATAACCACTACACTATCTATGAAAGCCATGGAACCAGATGCAGCGGCCATGGATTTAGTGATAAAAGATGGATTCTGGTCCGCCGAAATCGAAAACTACCAAATCAAAAATGACTTGCGCTTGTACTACGTCAGCATAATAATTGCAGAAATATACGTGGCCCTAACAACAATTTTGTTA…	MLHLPLPFEHDHISFIGWMHRLYFKNKYSMLLCRFYSPLFSVLHIIAILVNYTQEVKTLDTLNAILLVGAVFCITTTLSMKAMEPDAAAMDLVIKDGFWSAEIENYQIKNDLRLYYVSIIIAEIYVALTTILLTVTILYMRVCPKWPLIDYESETQKTIFAVCFLLYAFGVFTSTCVNISITFYYCIHLKIQMSVLGWYFRQTEYTSDGTNSTYYDAHHHLVICIVQYIRLVRFGLLCRQVFSRPYLAVQILCCTMFFALVVYTILTNPNIFVIFGFVGFVVFMSVAEIFGQIFSDSFKEFYKSLQSCEYYSWSASNMKTYLIFMQFAQRDYSIMPIPPLEVGYVGLLWVYKSIYGIATLLQSIQGSSLYT
RdomOR71NTE	71		NTE	Scaffold_2	1,127,965-1,129,873	-	5 | 02000	1909	364	5A	2	NACGACCATCTCAGTTTTGTAGGATTTATGCATCGGTTTTACTACAACAACAAACTCAGCATATTCATTTGTAGATTTTACACTCCCTTGTTTTCTATTTTGCACATCGCCATCATGCTAGTAAGTTGCCTTTGTGGGATTAACACTATGGACGTTCTAAATTCGTTTGTGGTGGTAGGATCCGTTTTTTATATCACAACTACATTGTCTCTAAGAGCTACTGAGAAGGATGGCGTAACTATGGATGCAATGATCAGAGAAACATTTTGGTCATCCGACATCGCCAACGAAGAAATCAACAAAAAGTTAAGAGACTACCGAATCCGCATAATCATATCCAACATCTACGTAGTTTCTACTGCAATATCCATATCCATCTTCATCATGTACAACAAAATT…	DHLSFVGFMHRFYYNNKLSIFICRFYTPLFSILHIAIMLVSCLCGINTMDVLNSFVVVGSVFYITTTLSLRATEKDGVTMDAMIRETFWSSDIANEEINKKLRDYRIRIIISNIYVVSTAISISIFIMYNKICPKWPFVQYDSQIQRTTLAACFTVYTVCAIMSMAINMSTPFYYCSHLEIQMQILGWYFKQINQRKDFGDSVDEQDTVAQHLNNCIKQYIKMVKYGLYCKDVFSRPHLAIEMVTAMVIFALIVYDILKNHNILVVIGFGGFVGFMSVAENFGQVLSDSFIHLYKALQDCEYYNWNATNMKTYLLLLQFAQKEYSIEPCPPFTVDLEGLLWAYKTIYGVATLLQSVPALSYHK	Missing small exon A1.
RdomOR72NTE	72		NTE	Scaffold_3	48,945,394-48,966,068	+	6 | 211222	20675	356	5A	0	NAAGACTACTTAGAGTTTTTAAAAAGACTTCCCATGACATATTATAATTATGTGGTCCTCAGAATAATAATGAAGTCTCTGGCATTTACATTCTTTGTATACAATGGCGTGTTGTCTGTAATGAGTTTGATGCATGGTTGGAATATACAGAGACTATTTCTAATAGCGGTATTTCTTAGCGCTTTATACCAAATTGGAACGGTTTACTTAATGGATGGTGTATACGACGAAATGCTGAATTTGGGTGAAGAAATGCAAAACACCTTCTGGTCGATCGAGGCAGCCTCAGAAGAACTGCTTGCACATTTTAAAGAGATATTTCAAGTCTTGAGAGTGAATTTACGATTGCTGTGGGTAATGTTGGCAGTTATATGGGTTATTGCAATGGTCACGAGATTC…	DYLEFLKRLPMTYYNYVVLRIIMKSLAFTFFVYNGVLSVMSLMHGWNIQRLFLIAVFLSALYQIGTVYLMDGVYDEMLNLGEEMQNTFWSIEAASEELLAHFKEIFQVLRVNLRLLWVMLAVIWVIAMVTRFFPNWPIDISLRISYNIVYSFNAFFGVILVAEYCIIFYYYCIHFYVQTKLLGQYFSNVDKDLENVEPDNRHRIIKKRLLHGIQQHKKLRRFAEHMKRIFSGKRILTPFITVMVCMPLWFFWVLLEGTLVIACGLIIGLILMTAYAISGEMFTQGYNQCPEQLYKSNWYNWNKDNKQLFCLFVVLADHQQIIELVQPFSVRTVDLLKYLKMLYSITALLVSVYKK	Missing small exon A1. Potential PSE: assembled model includes a frameshift in exon B, but it was absent from the raw reads.
RdomOR73	73			Scaffold_3	48,970,372-48,974,766	+	7 | 1022000	4395	368	5A	2	ATGGTGCCTTTTGAGTATAAACCTATGGTGGAAAACTACTTACACTCCATTAAAAGGACTTGCATGGTATATTACGAATATCCGTCCATAAGGATAGTTTCTATATTCTTCATTTTGATAGTCTCTGTATACAACGTTATTTTAACTCTAATGGCTATAATTTATGGATGGAATATGGATTGGTTGTTCGTTGTGGCAATACTTGTCACCAATTTGCATGGCATTGACGTACTCTACTTAATTGATGGATTGTATGGTGACATTGTTACATTGGACGAGGAAATGAGTAAGAGCTTTTGGTCGATTCAAGCAGCCCGCACAGAACTGTTAGTGCATTTTGAAAAAATTTTTAATGTACTGAAGGTCTTCGAGCGTTTAATTCGGATAGCCATTCCTATT…	MVPFEYKPMVENYLHSIKRTCMVYYEYPSIRIVSIFFILIVSVYNVILTLMAIIYGWNMDWLFVVAILVTNLHGIDVLYLIDGLYGDIVTLDEEMSKSFWSIQAARTELLVHFEKIFNVLKVFERLIRIAIPIVGCTVALMRFLPEWPIDITLLLTYEILSVAGLCSGSVVTFEFNIIFFYYCIHAYVQTNLLGQYFSNIDNGMDHMKFDNCNRIIRKRLICGIKQHKKLKGFAYKLKQVYSGKRLLLPISIIMIGMPVWVIWILTEGTFVVVIAIAVFICYAVAFGISGEMFTFGYEDCVQKLYECNWYKWNEENKKLLLLFVTLASKVQVIEIVRPFALRIPSLVSYLKAIYSTVTLLKSVYTSSN
RdomOR74	74			Scaffold_3	48,978,863-48,981,209	+	7 | 1022000	2347	365	5A	0	ATGGTGGATTTTGGGTATAAATCTATGGAGGAAAACTATTTAGGATCCATTAAAAAGGTCTGCATGATATACTACGAATATCCAGCCTTAAGGATAATATCCAAGTATCTTGAGTTGATATTCTTTGCATACCATGGTATGTTAACTGTATTGGCTATAATTTATAAATGGGATGTGCACTGGTTGTTTGTTGCAGCAGTATTGGTCACCGTTTTACATAGAATTCAAACAGTCTACTTAGTTGATGGATTGTATGATGACATTGTTAGTTTGGACGAGGAAATGAATAAGAGCTTTTGGTCGATTGAAGCAGCCTCTGAAGAATTGCTAGCACATTTTAAAAGAATTTTTTATGTACTGAAGGCCTGCGAGCGTTTACTATGTATAACCGTACCTCTC…	MVDFGYKSMEENYLGSIKKVCMIYYEYPALRIISKYLELIFFAYHGMLTVLAIIYKWDVHWLFVAAVLVTVLHRIQTVYLVDGLYDDIVSLDEEMNKSFWSIEAASEELLAHFKRIFYVLKACERLLCITVPLIGCTVALIRFFPKWPIAIVLKLLYNILYVADLCFGSVITFEFHIIFFYYCSHAYIQTSLLGQYFSNIDNDIEHLKYDNRNRIIRKRLIRGIKQHEELKRFADQLKKVYNGKRLLLPFSLIMIGMPVWIIWIITEGTFIVTVAVVIFLYLIITFSISGELFTIGYEECVRKLYECNWYDWNQENKRLLLLFVSLANQEQAIKILQPFTLRLSGLVRYMKTIYSTVALLKSVYQ
RdomOR75PSE	75		PSE	Scaffold_3	48,985,201-48,990,485	+	N/A	5285	358	5A	0	ATGACACCTTTTGAATATAAACTTATGAAAGAGAACTACTTAGACTCCATTAAAACAGTTTGCATGATGTATTATGAATACCCAGCCCTAAGGATAATATCTAAGTCTGTTCTACTGATAATCTTTATATACCACGGGATTTTAATGGCAATGGCTATAATTTATGGATGGGATGTTCAGCGGTTATTCGTTGCGACAATATCTCTCACCATATTATGTCTAGTTGGTGGATTATATGACGACATTGTTAGTCTGGACGAGGAAATGAAAAGAAGCTTTTGGTYAATTGAAGCAGCCTCTGAAGACTTGCTTATTCATTTCGAATTTTTTTTTAATGCACTTAAGGCCTCCCAGCGTTTGATCTGTCTACTTTTTCCTACCATTGGTTGTGCTGTCACT…	MTPFEYKLMKENYLDSIKTVCMMYYEYPALRIISKSVLLIIFIYHGILMAMAIIYGWDVQRLFVATISLTILCLVGGLYDDIVSLDEEMKRSFWXIEAASEDLLIHFEFFFNALKASQRLICLLFPTIGCAVTLTRFFPKWPIDIILQLSYDILFVANLCLGIVITYEYTIIFCYYCLHAYVQTNLLGQYFSNIDNIIKHLDNRDRIIRERLIHGFNQHKKLRRFAYKLKKTCTGQRIVLPFLAAMIVIPVWIFWIMTEGTTLLVPSGLVVIACLTLAFNMSGEIFTLGYKECVHKLYECNWYNWNQENKRLLLLFVLLADQEQTFEIVQPLTLSLPNLVSYRKAIYSTATLMRCLYQ	Intron acceptor site missing from exon A3.
RdomOR76	76			Scaffold_4	1,427,332-1,432,081	+	6 | 102000	4750	370	5A	0	ATGTGTGAGGAAATTGTAGCTGTTGGTTACAGACCCATGAAAGAAGACTACCTAGAGTTTTTTAAAAAACTCCCCATGGTATATTACAATTATGTGGCTTTCAGAATAGTAATGAAATTTTTGACGTTTACGTTCTTCGTATTCAATGGAATCCTGACTGTGATGAGTTTAATTCATGGTTGGAATATCCAGAGGTTATTTCTTACGGCCGTGTTTGTTAGTGCTTTATGTCAGATTGGGGTAGTCTATTTAATGGACGGCGTATACGAGGAAATCTTGACTTTGGGTGAAGAAATGCAAAGCAGTTTCTGGTCGATTGAAGCAGCTTCAGAAGAATTGCTTACATATTTTGAAGGGATATTTGATATCCTCCGAGTAAATTTACGATTACTGTGGGTA…	MCEEIVAVGYRPMKEDYLEFFKKLPMVYYNYVAFRIVMKFLTFTFFVFNGILTVMSLIHGWNIQRLFLTAVFVSALCQIGVVYLMDGVYEEILTLGEEMQSSFWSIEAASEELLTYFEGIFDILRVNLRLLWVKLAILWVIAVLTRFFPNWPIDNFLRMSYNIVYCLNAFFGAILVAQYCIIFYYYCIHVYVQTKLLGQYFSNVDKDLENVESDNRDRIINKRLLIGIQQHKNLRRFADHMKRVFSGKRILMLFITVVMCVPLWLFWILLEGTLVIAGALILIMFLVIAFAISGEMFTQGYKQCPEQLYKNNWYDWNKDNKQLFRLFVALADDEQIIRLIPSFSVRATDLLKYLKMLYSITALLVSVYKK
RdomOR77	77			Scaffold_4	1,434,084-1,437,437	+	7 | 1022000	3354	366	5A	1	ATGGATTTTAGCTATAAACCCATGAAAGGTGACTACTTATCATTTATAAAATGGATTCCCATGACATATTACAAACACGATATATTAAGGGCCCTGATAAAGTACACAATATCGGTGTTCTTTGTGGGTAATTCAGTTCTAACTTTTCTGTGTTTAACTAGAGGTTGGAACGTCAATAAGACTTTTGTCGCCGGGTTGTTTTTCAGTACTTTGCACGAAGTTGTGACTGTTTATCTCTTGGAATGTCTGTACAATGACATTATGGTGTTAGACGAGACAATGGAAGACAGCTTTTGGGATATTGCAGAAGCTTCACCAGTTTTGCGTACCCATTTGTATAAAATGTTCAGCAATTTCAAGTTGTGCGAATACTTGATTTGGACGAACACCCTTGCTTTT…	MDFSYKPMKGDYLSFIKWIPMTYYKHDILRALIKYTISVFFVGNSVLTFLCLTRGWNVNKTFVAGLFFSTLHEVVTVYLLECLYNDIMVLDETMEDSFWDIAEASPVLRTHLYKMFSNFKLCEYLIWTNTLAFSLAILLLRFYPNWPILDNTFLCVIYVMGYTLNALFGFSIVIMYAFVFFYYCIHAYVQTGLLGQYFSQIAKGLSEINQHERDKIIRERLLLGFRQHKRLRRFADEVKNRLGGKRMFMPFITVMCLLPVWFLWAMTEGFSMVGTSLFNFLLIICAYGTMGEIFFTGYDECPQQLYKSNWYRWNKQNKDLLLLFVVLAGGEQSVGLFYPIKARLHDFLWFLKTLYSIAALLRSVYL
RdomOR78	78			Scaffold_4	1,441,875-1,444,886	+	7 | 1022000	3012	367	5A	0	ATGCAAACTGTGATGTCTGAATATAAACGCATGAAAGATGACTATTTGGCATTTGCTAAATCACTACCGATGATGTATTACAATAATTCTTTCGTAAGGATGATGACGAAGTTCTTCACATTCATCTTCGTTATATATCACGGAACTATGGCAGTACTCTGCGTGTATAATGGTTGGAACGTGAGCAGAATATTCGTTGTTGCGATATTCTTTACAGCCTTCCACGTATTCCTAACCACTTCCTTGATGGATAGCTTATACGAGGACATTCTGCTGCTCGATGAAGAAATGCGAACCAGTTTTTGGGCGATCGAAGTGGCTTCTAAGGAACTCGCTGATCATTTCAAAATTATCTTCGAATCGCTCAAACTTTTCGAGCGTTCCTTTTTGGCAAGCGTT…	MQTVMSEYKRMKDDYLAFAKSLPMMYYNNSFVRMMTKFFTFIFVIYHGTMAVLCVYNGWNVSRIFVVAIFFTAFHVFLTTSLMDSLYEDILLLDEEMRTSFWAIEVASKELADHFKIIFESLKLFERSFLASVXLLISLMLLTRFFPNWPVHTPIYLSYCLVYLVTACFGYLVMFKYAFIFFYYCIHAYVQTSILGQYFRQVAKNMDRLNREDRDRIIRQRLLVGFQQYKKLKRFADKVKKALGGKRLGLPFVSIMVFVPLWFFWIITERTSMVEITLILLMCMFSAYGISGEMFTIGYADCPLQLYKCDWYEWNKENKKLLLLFVILTNDEQCIEIFQPLSTRLSSLLWFMKTLYSITAVLKSVYS
RdomOR79	79			Scaffold_4	1,446,523-1,449,859	+	7 | 1022000	3337	367	5A	0	ATGCAAATTATGATCTCTGAATATAAACATATGGAAGATGATTATTTAGCGTCTGCTAAATCGCTACCGATGATATATTACAACAATTCTTTCGTGAGGATAATGACAAAGTTCCTAACGTTTATATTCGTCATATATCATGGAATTATGGCTGCATTATGCTTGTATAATGGTTGGAACGTGAGCAGAATATTCGTTGCTGCAATATTCTTTACTGCCCAGCATGTATTTATAACCACTTGCTTGATGGACAATTTATACGAGGATATTCTCGAGTTGGACGAAGAAATGCGAAGCAGTTTTTGGGCAATTGAAGCAGCTTCCAAAGAACTCGCTGATCATTTTAAAATTATCTTTGGTTTGCTCAAACTTTGTGAGCGTTTGTTCTGGGTAAATCTC…	MQIMISEYKHMEDDYLASAKSLPMIYYNNSFVRIMTKFLTFIFVIYHGIMAALCLYNGWNVSRIFVAAIFFTAQHVFITTCLMDNLYEDILELDEEMRSSFWAIEAASKELADHFKIIFGLLKLCERLFWVNLPLLSSIMLLTRFFPHWPVHIAIYLSYTVVYFLTACFGFVVMFKYAFIFFYYCIHAYVQTNLLGQYFSQIAKNLKRMKLNDRDRIIKERLIVGIQQHKKLKRFAEKLRKAFGGKRLAIPFLSAIACVPLWTFWIMTERTFMVEVALALLVCLLSAYGISGELFTIGYADCPNQLYKSNWYEWNRENKKLLLLFVILTNDEQSIEIFHPLSARLHMLIWFMKTFYSITAVLKSVYS
RdomOR80	80			Scaffold_4	1,453,228-1,456,191	+	7 | 1022000	2964	364	5A	0	ATGATCTCTGAATATACAAACATGGAAGATGACTATTTAGCATTTGCTAAATCGCTACCCATGATATATTACAACAATTCTTTCGTAAGGATAATGACAAAGTTCCTAACGTTTATATTCGTTATATATCATGGAATTATGGCAGCACTATGTTTTTATAATGGTTGGAATGTGAGTGGAATATTCGTTGTTGCGATTTTCTTTACTGCCCTGCATGTATTTATAACCACTTGCTTGATGGATGATATATACGAGGATATTCTTGAATTAGATGAAGAAATGCGATGCAGCTTCTGGTCGATTGAAGCAGCTTCCACAAAACTCACTAGTCATTTCAAAATTATTTTTGATGTGCTTAAAGTTTGTGAACGTCTGGTATGGATAAACCTTCCCCTTTTG…	MISEYTNMEDDYLAFAKSLPMIYYNNSFVRIMTKFLTFIFVIYHGIMAALCFYNGWNVSGIFVVAIFFTALHVFITTCLMDDIYEDILELDEEMRCSFWSIEAASTKLTSHFKIIFDVLKVCERLVWINLPLLASIMMLTRFFPEWPVHIAIYVSYVIVYFLTSCFGFVVMFKYAYIFFYYCIHAYVQTSILGQYFSQVARNLNGMKRRDREKIIKKRLLVGFHQHKKLIRFADKVKKTFGRKRILLPFMTVMLCVPLWSFWIITEHTFMLEVAVSLLVGLLSAYGISGELFTVGYAECPQQLYKCDWYEWNEENKKLLLLFVILTNDEQCIEILQPLSVTLHTLLWFLKTLYSITAVLRSAYS
RdomOR81NTE	81		NTE	Scaffold_4	1,458,560-1,459,476	+	4 | 0111	917	224	5A	0	NNGTTTTTTCCGCATTGGCCTGTTCACATCTTGATCTATCTGTCTTACAACGTAGTATACTTCCTAACAGCGGCATTTGGTTTTCTCATAATGTTTAAGTATGCCTTGATATTTTTCTATTACTGTATACACGCCTACGTTCAAACAAGCATTTTGGGACAATACTTCAGGCAGGTTGCTAAGAATCTGAACAGAATGAAACAACCTGACCGTGACAGGATAATAAAGGAACGTTTGCTAATTGGTTTCGAACAGTACAAGAAACTGAGAAGGTTTGCGGGTAAAGTTAAGAAAGCTTTCCGTGGGAAAAGACTTGCTATACCTTTTATGTCAATTATGGCGTGTGTGCCATTGTGGTTCTTTTGGATAATAACAGCGCAACCTTTAATGGTAGAGGTT…	FFPHWPVHILIYLSYNVVYFLTAAFGFLIMFKYALIFFYYCIHAYVQTSILGQYFRQVAKNLNRMKQPDRDRIIKERLLIGFEQYKKLRRFAGKVKKAFRGKRLAIPFMSIMACVPLWFFWIITAQPLMVEVALALLVSLFSVYAIVGELFTAGYADCPLQLYKCDWYEWNKENKKLLLMFVALTSDEQCIEIFQPLSIRLHNLLRFLRALYSITAVLRSAYS	Missing presumed N-terminal exons A1-A3.
RdomOR82	82			Scaffold_4	1,461,067-1,466,269	+	6 | 102000	5203	364	5A	0	ATGACCCCCGAACATAAACGTTTGGAAGCCGACTGCTTTCAGTTTGTTAGAAACATAATGATGTTGTACCACGAACACGTATGGATTGGACTGCTGTGTAAAATCTATTTGCCCTTGTTCTTTGCAACTCAAGCTACCATGTTGGTCGTTAAAGGTTGGGATGCAATTGGTTTTTATGACGTGGCAACTGCGATCATATCAACTCACGGACTGGTAATTGTAATTCTAATAGAAACAGTGGAAGGAGACATAATCTGCTTACAAAGCCTCATGTGCGAAATCTTTTGGTCAACAAACGAATCATCTCATAATCTTAGAAAGGACATCAAAGCATTAAATGACTTGTTCAAAATTCTCATTTTCTCTAGCGTATTAGGCGTAATCATTTTCTGTTCTGCT…	MTPEHKRLEADCFQFVRNIMMLYHEHVWIGLLCKIYLPLFFATQATMLVVKGWDAIGFYDVATAIISTHGLVIVILIETVEGDIICLQSLMCEIFWSTNESSHNLRKDIKALNDLFKILIFSSVLGVIIFCSAVVFLHIYPEWPIVDKNNPIEYVSFLIAIVLFMVLAYTVAIVYAFMFFYFCIHAHVQMRLLNEYLRKVFEESKRENASDQFTRNSIVHVIKHHFLLTRFAKRFIQTFEGVRLAAPLFTTMLIYPLYFYCILYKDLYFVTFVFSMVNVFMTSLHGFMGELFSLEFENFTMELYNCKWYNWNTSNRRLLLLFLSFSQKERSVILFMQVRARTETLLWMFSKLYSLTALIQSVSE
RdomOR83PSE	83		PSE	Scaffold_4	1,469,047-1,471,776	+	N/A	2730	356	5A	0	NCTGACTGCTTTCCGTTTGTTAGAAATATAATGATGTTGTGCCACGAACAGGTTTGGATCGGACTGCTGTGTAAAATCTATATCCCCCTATTCTTTGCAGCACAGGTTATAATGATTTTTATTAAGGGTTGGAATGCGGCTAATATGTTCGACTTAGGAGTTACAATTATTGCATTTCATGAAGTGACATTGGTTATTCTACTAGAAACAGCGAAAGAAGACACAATCTGTCTCGAAAACCTCATGCGCGAAGTCTTTTGGCCCACAAACGAAGCCTCTGGTGATCTCATCAAGGACATCAAAACACTAAATCACCTGTGCAAATTTCTCATTGTCTTTGCCGTGTTTGGTGTTTCAATTTTTTGTTTCGGTGCTATTTTGCTTCAAATACACCCACAG…	DCFPFVRNIMMLCHEQVWIGLLCKIYIPLFFAAQVIMIFIKGWNAANMFDLGVTIIAFHEVTLVILLETAKEDTICLENLMREVFWPTNEASGDLIKDIKTLNHLCKFLIVFAVFGVSIFCFGAILLQIHPQWPIVDQNNPIQYAAFLVAFVVFAVLCYIITYVYAFKFFYFCIHAHVQMRLLNEYLKKVYKGPKRKDMNQHNQFIRNCIVLVIKQHSNLTRFVKKFIEIFEGRRLSVPLVVAMLFYPLCLYYIIHDPTYSILVFIISNLVVVPQYTFMGELFSSEFENFTIELYNCKWYNWSTNNKRLFLLFLFFTQKERAVKVFPPLSTRIPTLLWIVKKLYNLTTLLQSVSE	Intron donor site missing from exon B. Missing small exon A1.
RdomOR84	84			Scaffold_4	1,474,114-1,476,262	+	6 | 102000	2149	368	5A	1	ATGAATGCAACTCCGCAGCTTTTCAAAGATGAATATTTACCATTTATTCGGAAGACTATGATGCTTTACTACGAAAACATATTTGTAAGAATGTTGTGCAAAGTTTACCTGCCCCTAAATTGTATAACGCATGCTACCGCAATGGTTGATAGCTTTATCCATGAAAGAAAAACCGACTACTTGTACAATACTATGATTCTAATGATCTGCATCCACGAAGTACTTACTGTTTTTATGGTTGAAGCAGTATACCACGATATAATGCATATGGATGAATTAATGCGAAAGACGTTTTGGTCACAAAATGGCGCCGCTGAATGGTTGACGCGGAAAATTCGGCAACTGACGCAAACTTTCAAAATCCTCTTGTCCGGTGGATTTGTGGGCATCATCATCTTA…	MNATPQLFKDEYLPFIRKTMMLYYENIFVRMLCKVYLPLNCITHATAMVDSFIHERKTDYLYNTMILMICIHEVLTVFMVEAVYHDIMHMDELMRKTFWSQNGAAEWLTRKIRQLTQTFKILLSGGFVGIIILCMNAVLFGIHPDWPIINKNSRIQYSIFLVAFMIHAIGACIIVVVYSCMFFYACIHVYVQMSLLTEYLKKLSYSVTEMKEDRCNQSVKEGMLCIIEQHCKLSMFAKKVTQTFGFKNLAILLTTAMVSFSICLYLIIKRREYTIIIFVVSFFVILAFYCVTGELFSLGFEEFSSQLYNCCWYKWNKENRRTALLFLIFTQREQAVQIFPAHYARMRYILWTIRALYSVLTLLKSTQF
RdomOR85	85			Scaffold_4	1,477,692-1,479,119	+	6 | 102000	1428	368	5A	1	ATGAAAGCGAACCCACAGCCTTTTCAAGATGACTACCTACCATTTTTTCGCAAAGCTATGATGCTCTACTACGAGAACGTGTTTGTGAAAATGCTGTGCAAGATATATCTGCCGTTATACCTTATAATACATGCGACTACAATGGCTGACAGCTTAATTCGTAAACGAACCACCGACTCTTTATACAATACTATGCTTCTAATGATCTGTATCCATGAAGTACTAACTGTTGTCATGGTTGAAGCAGTGTACCACGATATAATGCATATGGATGAAATAATGAGAGATATATTCTGGTCACAAACTTGCGTCCCTAAACGATTGAAGCAGAATATTCGACAGCTAACTCAAGCATTCAAGATATTCTTGTCGAGTGGATTTGTGGGCATCATCATCATA…	MKANPQPFQDDYLPFFRKAMMLYYENVFVKMLCKIYLPLYLIIHATTMADSLIRKRTTDSLYNTMLLMICIHEVLTVVMVEAVYHDIMHMDEIMRDIFWSQTCVPKRLKQNIRQLTQAFKIFLSSGFVGIIIIWISAVLFGIHPDWPIIDKNNPIQYAIFLAAFMVHSIGACIIVFVYSCIFFYTCIHVYVQMALLTEYLRKLSYSLTEIKEDQLNRSVKEGMLCIIKQHCKLSMFAKKVTQTFSLITLAILLTTGMVTFSICLYFIIKRREYTMIIFLVSFFGIPSLYCITGELFSFGFEEFSSQLYNCCWYKWNKENRRTVLLFLIFTQHEQVIQVFPAHYARMRYILWTIRALYSVLTLLKSTQF
RdomOR86	86			Scaffold_4	1,480,723-1,483,032	+	6 | 102000	2310	368	5A	0	ATGAAAAATTTCGTAGAACATGCGGGTAATGAATACTTACCATTTTTTCGGAAGACCATGATGCTTTACTACGAGAACGTGTTTGTGAGAATACTGTGCAAGATATATCTACCCCTGTTCTTTCTAATGCATGCTTCTGCCATGGTTCAAAGCTTAGTCCAAGAACGAAAAACTGACCATTTATACAATAGTATGATTTTAATAATTAATGTCCATGAAGTAATTACTGTTGTCATAGTTGAAGCAGCATACCACGACATAATGCATATGGATGAATTAATAAGGGAGATATTTTGGTCACAAAATGGCGCCCCTAAATGGCTGAAACAGAATATTCGACACCTGACGCAAACTTTCAAGATAATATTAACCTTTGGATTTGTGTGCGTCATCATCTTA…	MKNFVEHAGNEYLPFFRKTMMLYYENVFVRILCKIYLPLFFLMHASAMVQSLVQERKTDHLYNSMILIINVHEVITVVIVEAAYHDIMHMDELIREIFWSQNGAPKWLKQNIRHLTQTFKIILTFGFVCVIILCMNAVLFGIHPDWPIINKNDQIPYVIFLIAFNIYAIGACIIIYVYACMFFYVCIHIYVQMALLTDYLKNLSDGLIDMEEDRFNQFVKERMLCVIKQHCKLSMFAKKVSQAYGLKNLAIILTTGMASFSICLCIIIKRREYSVFVPAIFFMVPSLYCVTGELFSFGFEEFSSQFYNCYWYKWNKENRRTALLFLIFTQREQVIQIFPAHYARIEYILWTVRALYSVLTLLKSTQFQ
RdomOR87	87			Scaffold_4	1,484,800-1,490,179	+	6 | 102000	5380	368	5A	0	ATGAATATAAAACCGGAATCTTTTAAGGATGAATACTTACCATTTTTTCGGAAGACCATGATGCTTTACTACGAGAACGTGTTTGTGAGAATACTGTGCAAGATATATCTACCCCTGTTCTTTCTAATGCATGCTTCTGCCATGGTTCAAAGCTTAGTCCAAGAACGAAAAACTGACCATTTATACAATAGTATGATGTTAATGATTAATGTCCATCAAGTAATTACTGTTGTCATGGTTGAAGCAGCATACCACGACATAATGCATATGGATGAATTAATAAGGGAGATATTTTGGTCACAAAATGGCGCCCCTAAATGGCTGAAGCAGAATATTCGACAGCTGACGCAAACTTTCAAAATAGTATTAACCTTTGTATTTGTGTGCATCATCATCTTA…	MNIKPESFKDEYLPFFRKTMMLYYENVFVRILCKIYLPLFFLMHASAMVQSLVQERKTDHLYNSMMLMINVHQVITVVMVEAAYHDIMHMDELIREIFWSQNGAPKWLKQNIRQLTQTFKIVLTFVFVCIIILCMNAVLFGIHPDWPIINKNDQIRYVIFLIAFIIYAIGSCIIIYVYACMFFYVCIHIYVQMALLTDYLRNLSDGLIDMEDDRFNQFVKERMLFVIKQHCKLSMFAKKVTQTFGFKNLAILLTTAMVSFSICLYLIIKRREYSVFVPVIFFIVPSLYCITGELFSFGFEEFSSQFYNRYWYKWNKENRRTALLFLIFTQREQVIQIFPAHYARIEYILWTVRALYSVLTLLKSTQFQ
RdomOR88	88			Scaffold_4	1,492,338-1,496,830	+	6 | 102000	4493	365	5A	1	ATGAATTTAAAACCGGAATCTTTTAAGGATGATTATCTACCATTTCTTCGGAAAGTAATGATGTTATACTACAAAAACATATTCGTGAGGCAGTTCTGTAAAATCTATCTCACGCTATATTTTCTCATTCACTCATCTGTTATGATTGTTACTGCAGTCAAAGGATGGAAGGCCAATCATCTGTACAACGCTATAACTTTGTTTATCAGTATCCACGAGGTAGCAACCGTTATTTTAGTAGAAGTGGTACACAGTCACGTAATGCATATGGATGAACTAATGCACAAGATGTTTTGGTCAACCAGCGGAGCAACCAAGCGTTTAATGGAGAACTTGCACCAACTAATCCAAATCATTAAAATCATTTTTTCCGTAGGACTTATAAGTATCATTATCGTA…	MNLKPESFKDDYLPFLRKVMMLYYKNIFVRQFCKIYLTLYFLIHSSVMIVTAVKGWKANHLYNAITLFISIHEVATVILVEVVHSHVMHMDELMHKMFWSTSGATKRLMENLHQLIQIIKIIFSVGLISIIIVCIGAVLYQIHPDWPIINKNNPLQYAILLVAFSAQCLGGGIIAYIYCSMFFYTCIHVHVQMGMLTEYLKHLSKDAILRNNNRLVKNRMLLIIKQHCRLSRFAKEVTRNFGDIYLAIPLLTSMVYFSANLYVTVQERLSTMVIYLISFILVPCLYCITGELFSSGFEKFSVQLYKCCWYEWNHENRKTTLLFLIFSQRVYVIRVFPPICARVTYIFWTLRMLYSALAVLKSTII
RdomOR89	89			Scaffold_4	1,498,122-1,503,032	+	6 | 102000	4911	368	5A	0	ATGAAACTAGAAATGGAACCTTTTACAGAGGAATATCTGGTGTTTTTCCGAAAATTAATGATGCTGTACTACGAGAACGTGTTTGTGCGGCTGTTCTGCAAAATTTACCTCACACTGTATTTTCTAATGCACTCATCTATAATGATTGCTATCGCAATCAATGGAAGGAAAGCCAATCACGTCTACAACTTTATAATGTTGTGTGTCAGTACACATGAAGTGGTAGTCATTTGCCTAATCGAAGTGGTATATAGCGATATTATTTATCTCGATCGACTAATGTATAAGATATTTTGGTCGAGCAATACAGCAAGCACATATTTAATGAAGCGAATAAACCATCTAACTCGTACTTTTAAAATATTGTTATCGTTTGGATTTATGGGCATCGGTTTAGTA…	MKLEMEPFTEEYLVFFRKLMMLYYENVFVRLFCKIYLTLYFLMHSSIMIAIAINGRKANHVYNFIMLCVSTHEVVVICLIEVVYSDIIYLDRLMYKIFWSSNTASTYLMKRINHLTRTFKILLSFGFMGIGLVCVGAAFFQLHPDWPIVNKNDPFQYAAFLTAFSVQCLAGCLIVFIYASMFFYACIHVYVQMTILTEYLGWLSEDVTMKVKQHNRYVKDRMVFVIKQHRKLSRFAKKVTLSLGGRYLAIPLLTSMSCVSTVLYVAIQEQLPIMFGFLISFFLIPSLYCVTGELFSSGFEKFSDQLYHCCWYNWNVTNRRTVLLFFIFAQRERIIPVFPPIYTRIPYILWTIKALYSVFTLLKSTNVW
RdomOR90	90			Scaffold_4	1,503,712-1,505,189	+	5 | 10000	1478	362	5A	0	ATGGCTACTAATCCAGAACCTTACACAGATGAATACTTACCATTTCTTCGGAAGACTATGATGCTTTACTACGAGAACGCGTTTGTAAGAATGCTGTGCAAAATTTACCTGCCGCTATACTTTTTAATGCATGCGACTATGATGGTTGATTGCTTTATCCACGAAAGAAAAACCGATCATTTATTCAATACTGTGGTTTTAACAAGCTGTGTCCACGTAATGGTTACTCTTGTTCTGGTCGAATCAGTGTACAAAGATATAATGAATATGGATGAACTAATGAGTGAAATATTTTGGTCGCAAAACGGTGCCCCTAAATGGTTGAAGCAAAACATTCACCAGCTGTCACAAACCTTCAAAATACTACTATTCGTTGGACTTTTCGGCGTCATCGTCTTA…	MATNPEPYTDEYLPFLRKTMMLYYENAFVRMLCKIYLPLYFLMHATMMVDCFIHERKTDHLFNTVVLTSCVHVMVTLVLVESVYKDIMNMDELMSEIFWSQNGAPKWLKQNIHQLSQTFKILLFVGLFGVIVLCVSAVLFRIHPDWPIIDKSDPIHYAIFLVAFMIHNVVACVIVFVYSCMFFYACIHVYVQMALLTEHLKKLSGEDGLDELIKERMLPIIKQHCKLSGFAKKVTQTFSPKRLATPLSTAMFSFSICLYLIMKRREYSMVIFLISFFIIPALYCVTGELFSFGFEKFSFELYNCCWYGWNKENMRTVLLFLVFTQREQVVQVFPSLYARMRYILWTVKTLYTVLTLFKSIQF
RdomOR91NTE	91		NTE	Scaffold_4	1,528,339-1,537,831	-	6 | 002000	9493	357	5A	0	NATGACCCTATTTTGTTCGTGAAATGGTTGCCTGTGCAGTTTTTTACCAAAGGTTTTGTAAGGAAATACATTAAAATTATCCTTCTCATTTACACCCTCATGCATAGTACTGCTAATATTTGGGATGTGGCTGAAGGAAGAGCAACAGATCGATTTTATACTAAGACGCTGTTTTTGGCATGTTGTCAAGTGTTCGTGACAATTATGGTGGTGGAAAGTTTCGCCAGTCATATGAAGTATACGGAGAAGATAATGAAAGAGCAATTTTGGGCTGTGGACGCAGTTTCAACCACCCGAAATATCAAGATAATCAAAGGAGTCATGTTCTTTGGAGCTGTAGATGCGTTAGTTTTCATTGGGAACTGCGTGGTCAATTCTTTTTATCCCGATTGGCCTTTT…	DPILFVKWLPVQFFTKGFVRKYIKIILLIYTLMHSTANIWDVAEGRATDRFYTKTLFLACCQVFVTIMVVESFASHMKYTEKIMKEQFWAVDAVSTTRNIKIIKGVMFFGAVDALVFIGNCVVNSFYPDWPFVSKENGSWQFIVHGAMFVVFAATSYCVVYMHWCYVFYYCYHVWMQTALLGEYFKNISSDLDLTSSPELHQKIVHERILFGVEKHIKLISYTQSFQSSFAGKRMGIPLINAMAILSLSLYWGYKESLPSMLFFVANFSGLILSFLVAGEVYSSGFEAFVNSLCMCDWYNWGETNKKLYLIFLVFVQRFPTMKIFPPLEARHTAALWIFRGLYSVAAVMNSMYKRE	Missing small exon A1.
RdomOR92NTE	92		NTE	Scaffold_3	46,396,046-46,403,259	-	5 | 02000	7214	356	5A	1	NTCGAGTATTTTCCGTTCTTCAGAAAAATAATGTTATTATATTACAACAACGTATGGGTTAGACTACTGTGCAAATTCTATTTGCCCTTGTTCTTTGTAACGCATGTTACCATGATGTTCCTTAAGGAATGGAATGCAATAACTTTGTTTGATGCAGCAGTTGTGGTCGTGGCTTTTCACGAAGTGGTAATCGTGATTCTAATAGCTACATTGGAAGGTGATATTATCTGTTTGGAAAATATCATGCGCAAAGTGTTTTGGCCAACTGACCGAGCATCTGATGAACTCAATAAAGACATCGATGTACTAAACGACATGTTCAAGTTCCTCTTTTACATTAGCATACTCAGCATAGCCATTCTGGGTTTTAGCGCAGCTTTCTTGGGGATACATCCAGAA…	EYFPFFRKIMLLYYNNVWVRLLCKFYLPLFFVTHVTMMFLKEWNAITLFDAAVVVVAFHEVVIVILIATLEGDIICLENIMRKVFWPTDRASDELNKDIDVLNDMFKFLFYISILSIAILGFSAAFLGIHPEWPIVDKNNLIHYATFLTVFIVYAVLACIAVYVYAFMFFYFCVHGHVQMRLLIEYLREISEGLQENDEYQHDKLVRKRILFIIRQHFNLTRFTKTFIETFGGRRLTIPLFSVMVFYSIMLYMIYKDRTYTMIIFIISFFLVPSLYCFTGELLSSEFENFTWELYNREWYNWDRNNRQMLLLLLFFSQKERAVNVFPPHTARIPAILWTLRNLYSVFALIQSVSE	Missing small exon A1.
RdomOR93NTE	93		NTE	Scaffold_3	46,425,380-46,438,720	-	5 | 02000	13341	339	5A	0	NTCGAGTGTTTTCCCTTCTTCAGAAAAGTAATGATGTTGTACTACAACAACGTATGGATCAGACTGCTGTGCAAATGTTATGCTACAATTCTTGATATAAGCACTGTTGTTGTGGCTTTTCACGAGGTGGTAATCGTGATTCTAATAGCCACAGTGATCACAGAAAGTGATATAATTTGCTTAGAAAATATCATGCTCGAGGTATTTTGGACAATTGACCGAGCATCCGACGAACTGAATAAAGACATCGATGTACTAGACGATACGTTCAAGTTTCTCTTTTACATTAGCCTACTCAGCATAGTCATTTTGTGTTTTGGCGCCGCTTTCTTGGGACTACATCCAGAATGGCCAATTGTGGATCAGAATAATCTAATTCACTTTGCGACTTTTCTCACA…	ECFPFFRKVMMLYYNNVWIRLLCKCYATILDISTVVVAFHEVVIVILIATVITESDIICLENIMLEVFWTIDRASDELNKDIDVLDDTFKFLFYISLLSIVILCFGAAFLGLHPEWPIVDQNNLIHFATFLTVFIVFAVLACVAVYIYAFMFFSFSVHGHVQMRLLIEYLRKISEGLQENDEYQHDKLVRKRILFIIGQHFKLTRFTTTFIKTFEGRRLTIPLLSMMVFYSIMLYMIYKERTYTMIIFIVSFLLVPSLYCFTGELLSSKFENFALELYNREWYNWDRKNRQILLLFLLFSQKEHAIHVFPPVTTRIPAILWTLRNLYSAFTLIQSVSE	Missing small exon A1.
RdomOR94PSE	94		PSE	Scaffold_3	46,456,462-46,464,737	-	N/A	8276	356	5A	0	NTCGAATGTTTTCCTTTCTTCAGAAAAATAATGATGTTATACTACAGCAACGTATGGATCAGACTGCTGTGCAAATTCTATTTGCCCTTGTTCTTTCTAACGCATATTAGCATGATGTTTCTTAAAGGCTGGCATGCTATCACCTTGTTTGATGCAGCCATAGTGGTTGTGGCTTTTCACGAGGTGGTAGTCGTGATTCTAATAGCCGCATTGGAAGGTAATATTATTTGCTTAGATAATATCATGCGCGGTGTATTTTGGCCTATTCACCGAGCATCTGACGAACTGAATAAAGACATCGATGTACTAAATGACATGTTTAAGTTTCTGTTTTACATTAGTCTACTCAGCATAGCCATTCTGGGTTTTAGCGCAGCTTTCTTGGGGATACATCCAGAA…	ECFPFFRKIMMLYYSNVWIRLLCKFYLPLFFLTHISMMFLKGWHAITLFDAAIVVVAFHEVVVVILIAALEGNIICLDNIMRGVFWPIHRASDELNKDIDVLNDMFKFLFYISLLSIAILGFSAAFLGIHPEWPIVDKNNLIHYATFLTVFIVFAVLACITIYVYAFMFFYFCVHGHLQMRLLIEYLRKISEGLEENDGYHHDKLVRKRILFIIRQNFNLTRFTKTFIETFG*RRLTIPLLSVMVFYSIMLYMIYKERT*TMIIFIISFFLVPSLYCFTGELLSSEFENFT*ELYKRDWYNWDRSNRQMLLLFLLFSQKERNVYVFPPLTTRIPAILWTLRNLYSVFTLIQSVSE	Stop codons in exons B, C, and D. Missing small exon A1.
RdomOR95NTE	95		NTE	Scaffold_3	46,484,697-46,497,454	-	5 | 02000	12758	352	5A	0	TGTTTTTCCTTCTTCAGAAAAATAATGATGTTATACTATAACAACGTATGGATCAGATTGCTGTGCAAATGCTATTTGCCCTTGTTCTTTCTAATGCATGTTACCATGATGTTTCTTAAGGGCTGGAGTGCTATCACCTTGGCTGATGCGGCTATTGTGGTTGTGGCATTTCACGAGGTGTTAGTCGTGATTCTAATAGCCACATTGGAAGATAATATTATTTGCTTAAAAAATATAATGCGCAGTGTATTTTGGCCAATTCACCGAGCATCCGACGAACTGAATAAAGACATTCATGTACTAAACGGCATGTTCAAGTTCCTCTTTTACATTAGCCTACTCAGTATAGTCATTCTGGGTTTTAGCGCCGCTTTCTTGGGGATACATCCAGAATGGCCA…	CFSFFRKIMMLYYNNVWIRLLCKCYLPLFFLMHVTMMFLKGWSAITLADAAIVVVAFHEVLVVILIATLEDNIICLKNIMRSVFWPIHRASDELNKDIHVLNGMFKFLFYISLLSIVILGFSAAFLGIHPEWPIVDKNNLIHYATFLTVFIVFAVLACIAIYVYAFMFFYFCVHGHVQMRLLIEYLRKIYEGLQENDGYHHDKLVRKRILFIIRQHFNLAGFTKTFIETFEGRRLTTPLLSVMVYYSIMLYMIYKERTYTMIIFIVSFFLAPSLYCFTGELLSSENFTWELYNREWYNWDRNNRQMLLLFLLFSQKERNVYVFPPLTTRIPAILWTLRNLYSVFTLKQSVSE	Missing small exon A1.
RdomOR96NTE	96		NTE	Scaffold_3	46,515,281-46,544,233	-	5 | 02000	28953	356	5A	0	NTCGAGTGTTTTCCCTTCTTCAGAAAAATAATGATGTTATACTACAACAACGTATGGATCAGGCTGCTGTGCAAATTCTATTTGCCCTCATATTTTGTAACGCATGTTACCATGATGTTTCTTAAGGGCTGGAATGTTATCACCTTGTTTGATGCAGCTATTGTGGTTGTGGCTTTTCACGCGGTGGTAGTTGTGATTCTAATAGCCACAGTGGAAGTTGATATTAATTGTTTAGAAAATATCATGCTCGATGTATTTTGGCCATTTGACCGAGCATCCGACAAACTGAATAAAGACATCCATGTACTAAACGACATGTTCAAGTTCCTCTTTTACATTAGCCTACTCAGCATAGTAATTCTGGGTTTTAACGCCGCTTTCTTGGGGATACATCCAGAA…	ECFPFFRKIMMLYYNNVWIRLLCKFYLPSYFVTHVTMMFLKGWNVITLFDAAIVVVAFHAVVVVILIATVEVDINCLENIMLDVFWPFDRASDKLNKDIHVLNDMFKFLFYISLLSIVILGFNAAFLGIHPEWPIVDKNNLISYATFLTVFIVFAVLACIAIYVYAFMFFYFCVHGHVQMRLLIENLRKISGGLKEKDEYQHDKLVRERILFIIRQHFNLTRFTKAFIETFEGRRLTIPLLSGIVFYSIMLYVIYKERNYTMIAFIISFFLVPSLYCFTGELLSSEFENFTLELYKREWYNWDRKNRQTILLFLLFSQKERTIYVFPPLTTRIPGILWILRNLYSIFTLIQSVSE	Missing small exon A1.
RdomOR97NTE	97		NTE	Scaffold_3	46,563,960-46,576,561	-	5 | 10000	12602	356	5A	0	NTTGACTGTTTTCCATTCTTCAGAAAAATAATGATGTTATACTACAACAACGTATGGATCAGATTGCTGTGCAAATTCTATTTACCTTTGTTTTTTGTAACGCATGTTAGCATGATGTTTCTTAAGGGCTGGAATGCAAKCACAGTATTTGATGCAGCAATTGTGGTTGTGGCTTTTMATGAGGTGGTAATCGTTATTCCAATAGCCACATTGGAAAGTGATATTTTCTGCTTGGAAAGTATAATGCGTGAAGTATTTCTGCCAACAGATCGAGCATCTGATGATATAACTAAAGATATAGAAACACTGAACAACATGTTCAAGCTTCTTTTTTACACAAGCTTATTTAGCATTGTTATTGAGGGTTTTAGCGCTGCTTTCTTGCAGTTACATCCAGAA…	DCFPFFRKIMMLYYNNVWIRLLCKFYLPLFFVTHVSMMFLKGWNAXTVFDAAIVVVAFXEVVIVIPIATLESDIFCLESIMREVFLPTDRASDDITKDIETLNNMFKLLFYTSLFSIVIEGFSAAFLQLHPEWPIVDKNNPIHYVTFLTVFIAFALVASIAVYVYAFMFFYFCIHGQVQMRLLIEYLKEISEGLQENDGCQSNQLIKKRLVFIIKQHFNLTSFAKRLIEIFGGRRLTIPLFSVTVFYSIMLYMIYKERAYTMVVFIISFFLVPSLYCFTGELLSSEFENFTWELYKREWYNWDRNNRQMLLLFLYFCQKERAVNVYPPLTTRIPAILWTFRNLYSVFALIQSVSE	Missing small exon A1. Potential PSE: assembled model includes a frameshift in exon B, but it was absent from the raw reads.
RdomOR98	98			Scaffold_140	31,452-44,621	-	6 | 102000	13170	375	5A	0	ATGGATTTCAAAGCGAAACCGTGGAAAAATGATTACATTGCATTTATTAAATGGTTGCTAATGATCTATTACAAGAACGTCTATGTAAGATTATTTTGCAAATATTATGTACTAGTATCTGCAGCAATGCACATGGGTATTACTCTAGAAGGACTGTTTAACAATTGGGAAACGCATGGATGGCGTAATTATGTTCTGTTCGGAATCAATTTACAAGAAATCATCACAATAGTAATATTGAGTAGAGTATATCGTGATACACAGATTTTAGATATGGAAATGAACCAAACCTTCTGGGATATCGAGTCGTTCTCTACCGAAGCAAGCAGCAATGTATTACGAGATCTGACAATTATGAAGCTCTTTACATATAGCCAGTGGGCAAATATATTTGTTGTC…	MDFKAKPWKNDYIAFIKWLLMIYYKNVYVRLFCKYYVLVSAAMHMGITLEGLFNNWETHGWRNYVLFGINLQEIITIVILSRVYRDTQILDMEMNQTFWDIESFSTEASSNVLRDLTIMKLFTYSQWANIFVVSAEILLIGLRPDWQFIPRNNFILVAFNIGFVAHVVAGYLVVYMYGFIFYYYTLHGSVQLQLLTQCITEMDKDLSRSGLKSDGEAYQRNVHNWLLLIIKHHYGLVRYGNQVKKAFAGKRLFIPMLNGLVLFSIIIVWIYKERVWIMIIILLNFMLLVTGYTFTGEQFAAGYEDFANKLYECKWYNWNSANRKLLLLFITFAQREHSIVVIPPLKARRTYQLWIFRTMYSIVALINSLDSRRNR
RdomOR99	99			Scaffold_5	17,112,833-17,156,635	+	6 | 102000	43803	368	5A	0	ATGAGGCCTGTTCCAAGGATTATGAAAAGTGACTATCTGCCCTTTATGAAGAAATGTATGATGCTCTACTACAACAACACTTTGGTAAAAGTGCTTTGTAAATTTTATTTACCAATATTTGTTTTCATACACACGGTCATGACTGTGGTCACTTTGTTCAAAGGATGGAGTGCTAATCATTTATATAACATCGTTATGGTCTCACTTGGTCTTCATGAGGTAGTAACAGTTGGGTTAATTGAGGACGTACATCACCGGATAATTCAAATCGACAATTTAATGCATCTTATTTTTTGGTCGACCAATGACGCTCCCAAACGACTTATTCAAAAGTACGAACAGTTGACCAAAAGGCTGAAAATGTTCCTGTTCGTTGGGTTAATGACTATAATTGTCGTA…	MRPVPRIMKSDYLPFMKKCMMLYYNNTLVKVLCKFYLPIFVFIHTVMTVVTLFKGWSANHLYNIVMVSLGLHEVVTVGLIEDVHHRIIQIDNLMHLIFWSTNDAPKRLIQKYEQLTKRLKMFLFVGLMTIIVVCIGSALYQLHPDWPMVDKSNTFQFGTFLVIFYIHAVAAYSIVFIYAFMFFYLTIHGQVQMNLLTEYFKGICKDVQRVQVDKRDDFVKKELLFVIKQHSEICRFAEEVMSTFSGKRLTIPLLTGMVFFSICFYAAIKEGATTMVAFLVTFFSIPALYCITGELFSSSFEEFSLRLYHCGWYNWNETNKRIILLFLLFXQKQRVIKVFPSVTARVSSMLWSVKTLYSVLAVLRSTSA
RdomOR100	100			Scaffold_98	31,158,085-31,175,434	-	6 | 102000	17350	369	5A	1	ATGTTTTTAGAAAGGGATTTATTCCACAATGAATACTTGCCATTCTTTCGGAAGATAATGATGCTATACTACGAAAACGTGTTGGTAAGAATGCTATGCAAGGTTTATCTGCCACTGTACTTTCTAGTACATGCAATGGCAATGGTTCACAGTATCGCCCATAAACTGAAAACTAATCATATATATAACGCTGCAATGTTGGCAATCAGTGCACATGAGGTAATTACTGTTGTTCTAGTTGAAATAGTACGCAATGACATAACGCAAATGGACGAATTAAAGACTAAGACATTTTGGTCACCAATTGGAGCCCCTAAACGATTGTTACAGAACTTTCGCTATCTTACTAAATCTTTCAAGTTATTATTATGCGTTGGCTTTTTGAGCATCATCATCTTA…	MFLERDLFHNEYLPFFRKIMMLYYENVLVRMLCKVYLPLYFLVHAMAMVHSIAHKLKTNHIYNAAMLAISAHEVITVVLVEIVRNDITQMDELKTKTFWSPIGAPKRLLQNFRYLTKSFKLLLCVGFLSIIILCISAVLLQIHPDWPIIDKNNSFQYSIFLVAFMVQCVGSCIIIYAYSCMFFYACLHMYMQIVLLTEYLRNISKGLRGMDENRRNQLVKDRMLCAIRQHCKLSRFAKRVMETYGPKTLGIPLITAMLSFSICLYAIIEEEAYTALLTFLMSFFLIPSLYCVAGELLSSGFEEFSSQLYSCCWYNWNKANRRTSLIFLVFTQRELVIEIFPSLYARVRCILWTVKTLYSALALLKSTRV
RdomOR101PSE	101		PSE	Scaffold_98	31,177,850-31,184,315	-	N/A	6466	366	5A	0	ATGTCTAAGATGTGGGAAGTTTGGTCATACGAATACTTGCCATTCTTTCGGAAGATAATGATGCTATACTACGAAAATGTGTTTGTGAGGATGCTATGCAAGATTTATCTGCCACTATACTTTATAGTACATGCAACTGCAATGGTTAGTGTCATCTATAAGCTTGAAACCAATCAAATATATAATGCTGCAATACTGGCAATCAGTGCACACGAAGTAATTACTGTTGTTCTAGTTGAAATAGTACGTAATGACATAATGCAAATGGACGAATTAAAGAATAGAACATTTTGGTCGCCAATTGGGGCCTCCAAGCGATTGTTGCATAACTTTCGCCATCTTGTTCAGACTTTTAAGATATTATTGTTCGTTGGAGTTTTGAGCATCATAATCTTATGT…	MSKMWEVWSYEYLPFFRKIMMLYYENVFVRMLCKIYLPLYFIVHATAMVSVIYKLETNQIYNAAILAISAHEVITVVLVEIVRNDIMQMDELKNRTFWSPIGASKRLLHNFRHLVQTFKILLFVGVLSIIILCISAVLLEIHPDWPVIDKNNPVQYSIFLVAFMIHCVGACVIVYAYSCMFFYACIHVYMQMALLTEYLRKISKGLRGSNENQGNPLVKDRMLYAIRQPCKLKRFAKRVMETYGPKTLAIPIITAMVSFSICLYGIIEKEVYPVLAFLISFFLIPSLYCVSGELFSSGFEEFSSQLYSCCWYNWNNANRTTLIFLIFTQREPVIEVFPWLYARVRYITIKTLYSVLALLNSTQVKK	Exon D truncated at 3' end and missing intron donor site, and exon A2 is truncated at 5' end and missing intron acceptor site. Several small, in-frame deletions of 6bp or less.
RdomOR102PSE	102		PSE	Scaffold_98	31,137,753-31,147,164	-	N/A	9412	371	5A	0	ATGAAGAACGATTACGAGCCAAAGCTTGGCGAATACTTGCCATTCTTTCGGAAGATAATGATGCTATACTACGAAAATGTGTTTGTGAGGATGCTATGCAAGATTTATCTGCCACTATACTTTATAGCACATGCAACTGCAATGGTTCATAGTGTCATCTATAAGCTTGAAACCAATCAAATATATAATGCTGCAATACTGGCAATCAGTGCACACGAAGTAATTACTGTTGTTCTAGTTGAAATAGTACGTAATGACATAATGCAAATGGACGAATTAAAGAATAGAACATTTTGGTCGCCAATTGGGGCCTCCAAGCAATTGTTGCATAACTTTCGCCATCTTGTTCAGACTTTCAAGATATTATTGTTCGTTGGAGTTTTGAGCATCATAATCTTA…	MKNDYEPKLGEYLPFFRKIMMLYYENVFVRMLCKIYLPLYFIAHATAMVHSVIYKLETNQIYNAAILAISAHEVITVVLVEIVRNDIMQMDELKNRTFWSPIGASKQLLHNFRHLVQTFKILLFVGVLSIIILCISAVLLEIHPDWPVIDKNNPVQYSIFLVAFMIHCVGACVIVYAYSCMFLYACIHVYM*TALLTEYLRKISKGLRGSNENQRNQLVKDRMLYAIRQHCKLKGFAKRVMETYGPKTLAVPIITAMVSFSICLYGIIEKEVYPVLAFLISFFLIPSLYCVSGELFSSGFEEFSSQLYSCCWYNWNKGNRKTTLILLIFTQREPVIEVFPSLYARVRYILWTIKTLYSVLALLKSTQVKN*	Stop codon in exon A3.
RdomOR103NTE	103		NTE	Scaffold_98	31,115,652-31,117,236	-	5 | 21222	1585	358	5A	0	ATGAATACTTGCCATTCTTTCGGAAGATAATGATGCTATACTACGAAAACGTGTTGGTAAGAATGCTATGCAAGGTTTATCTGCCACTGTACTTTCTAGTACATGCAACGGCAATGGTTCACAGTATCGTCCATAAACTGAAAACTAATCATATATATAACGCTGTAATGTTGGCAATCAGCGCACATGAGGTAATTACTGTTGTTCTAGTTGAAATAGTACGCAATGACATAACGCAAATGGACGAATTAAAGAGTAAGATTTTTTGGTCACCAATTGGAGCCTCTAAACGATTGTTACAGAACTTTCGCTATCTTACTAAAACTTTCAAGTTATTATTATTCGTTGGCTTTTTGAGCATCATCATCTTATGTATTAGTGCGGTTTTACTTGAAATAC…	EYLPFFRKIMMLYYENVLVRMLCKVYLPLYFLVHATAMVHSIVHKLKTNHIYNAVMLAISAHEVITVVLVEIVRNDITQMDELKSKIFWSPIGASKRLLQNFRYLTKTFKLLLFVGFLSIIILCISAVLLEIHPDWPIIDKNNPLQYSIFLVAFMVQCVGACIIVYAYSCMFFYACLHMYMQMVLLTEYLRNISKGLRGMDENRRNQLVKDRMLCAIRQHCKLSRFAKRVMETYGPKTLAIPLITAMVSFSICLYAIIEEEAYTLLTFLMSFFLIPSLYCVAGELLSSGFEEFSSQLYSCCWYNWNKANRRTSLIFLVFTQRELVIEIFPSLYARVRCILWTVKTLYSVLALLKSTRV	Missing small exon A1.
RdomOR104	104			Scaffold_137	1,626,691-1,634,201	+	6 | 102000	7511	371	5A	0	ATGGTTTTTACTCCTAAACCAATGGAAGAAGACTATCTGCCACTGTTCAACAAAGTTACGTCGCTGTATTACGATAATGTATTCGTCAGACTTTTGTGTAAAATATACCTGTTTGTGTTTTTCATAGTTCATTTGTTACAAATGATAAAAGGTGCTTTGGATGGATGGAGACCTGATCATTGGTATAATACGTTGATGCTTACCATTTGTGTTCATGAACTAGTTACAGTGTTTCTGGTCGAAAGAGTCCACGATGAATTTACTAGCCTCAGAAGCTTAATGTATGAAATATTCTGGTCTCCAAAGGAAGCACCATTTCGACTAATTAGGAACTACCAGAAGTGGTATCAAGCTTTCAAAGCAGTATTAATCTTGGGACTTCTAACCATCATAATATTT…	MVFTPKPMEEDYLPLFNKVTSLYYDNVFVRLLCKIYLFVFFIVHLLQMIKGALDGWRPDHWYNTLMLTICVHELVTVFLVERVHDEFTSLRSLMYEIFWSPKEAPFRLIRNYQKWYQAFKAVLILGLLTIIIFCYGSAKFHTHPEWPMVAKDSPIQYCLFFVAFSIQAVAAYLIVYIYSFMFFYVCIHGRIQMELLIEYLKQISKELAHCEGGHLNAFIKDRLSFILMQHLRLSRYAEQVKNTFGGRRLTMPLMTSMVSFSICLYAVYQDQVLTLSIFLMVFFALPSVYCVAGELLSSGFEKFAIELYNIRWYIWNKENKQTFLLFLPFAGKVQVVDVLFPPLKVRVSAILWTIRTLYSLLTVMKAINTKK
RdomOR105	105			Scaffold_137	1,638,748-1,641,517	+	6 | 102000	2770	370	5A	0	ATGGTTTTTACTCCTAAACCCATGGAAGATGACTATCTTCCACTCTTCAAGAAAGTTACGTTGCTATATTACGATAATGTGTTCGTGAGACTTTTGTGTAAAATTTACTTGCTTGTATTCTTCGTAGTTCATTTAGTGCAAATGATTAAAGGTGCTTTGGATGGATGGAAACCTGATCATTGGTATAATACTTTGATGCTTACCATTTGTGTTCATGAACTAGTTACAGTGTTTCTGGTAGAAACAGTCCACGATGATTTTATGCGCCTCAGAAGCCTAATGTATGAAATATTCTGGTCTCCAACGGAAGCACCATTGCCACTAATTAAGAACTACCACAAGTGGTATCATGTTTACAAAGCAGTTCTAATTATTGGTCTTCTAACCATCATAATATTT…	MVFTPKPMEDDYLPLFKKVTLLYYDNVFVRLLCKIYLLVFFVVHLVQMIKGALDGWKPDHWYNTLMLTICVHELVTVFLVETVHDDFMRLRSLMYEIFWSPTEAPLPLIKNYHKWYHVYKAVLIIGLLTIIIFCYGSARFHTHPEWPMIAKNSPTQYSAFFVAFSIQAVAAYLIVYIYSFMFFYVCIHGYVQMELLIEYLKQISKGLQQCDCGRLNGVIKDRLSFILMQHLNLSRYVAQVQHTFGGTRLTMPLMTAILSFSICLYAVYQDRVVTLSIFLIFFIAMTSLYCVAGELLSSGFEKFAIELYCTKWYYWNKENKQTLLLFLPFAGRVQAVDVFPPLTVRVSNILWIIRTLYSLVTVLKSVNIKK
RdomOR106	106			Scaffold_137	1,652,619-1,658,712	+	6 | 102000	6094	379	5A	0	ATGGTTTTTACTCCTAAACCAATGGAAGAAGACTATCTGCCACTGTTTAAGAAAGTTACGTTGCTGTATTACGATAATCTATACGTCAGACTTTTGTGTAAAATATACTTGTTTGTGTTCTTCGTAGTTCATTTGTTACAAATGATTAAAAGTGCTTTGGATGGATGGCGTCCTGATCATTGGTATAATACCTTGATGCTTACCATTTGTGTTCATGAACTAGTTACAGTGTTTCTGGTCGAAAGAGTCCACGATGAATTTATTAGCCTCAGAAGCCTAATGTATGAAATATTCTGGTCTCCAAAGGAAGCACCCTTGCAACTAATTAAGAACTACCAGAAATTGTATCAAACTTTCAAAGCAATACTAATCCTCGGACTTCTAGCCATCATAATATTT…	MVFTPKPMEEDYLPLFKKVTLLYYDNLYVRLLCKIYLFVFFVVHLLQMIKSALDGWRPDHWYNTLMLTICVHELVTVFLVERVHDEFISLRSLMYEIFWSPKEAPLQLIKNYQKLYQTFKAILILGLLAIIIFCYGSAKFHTHPEWPMVAKNSSTQYSVFFVAFLIQALAAYIIVYIYSFMFFYVCIHGRIQMELLIEYLKQISKELQHCECRHLDAITKDRFIVIVKQHLRLSRYVEQVNNTFGGRRLTLPLMTSMVSFSICLYAVYQDQVLTLSIFLIVFFALPSVYCVAGELLSSGFEKFSLELYNTRWYIWNKENKQTFSLFLPFAAKVQVVDVLFPPLTVRVSTILWTIRTLYSLLTVMNSINTKNRYACGCVP
RdomOR107	107			Scaffold_137	1,671,968-1,674,763	+	6 | 102000	2796	370	5A	1	ATGGTTTTTACTCCTAAACCCATGGAAGATGACTATCTTCCACTCTTTAAGAAAGTTACATTGCTATATTACGATAATGTGTTCGTGAGACTTTTGTGTAAAATTTACTTGTTTGTATTCTTCGTAGTTCATTTAGTGCAAATGATTAAAGGTGCTTTGGATGGATGGAAACCTGATCATTGGTATAATACCTTGATGCTTACCATTTGTGTTCATGAACTAGTAACAGTATTCTTGGTTGAAACAGTCCACGATGATTTTATGCGCCTCAGAAGCCTAATGTATGAAATATTTTGGTCTCCAAGGGAAGCACCATTGCCACTAATCAAGAACTACCACAAGTGGTATCATGCTTACAAAGCAGTACTAATTATTGGTCTTCTAACCATCATAATATTT…	MVFTPKPMEDDYLPLFKKVTLLYYDNVFVRLLCKIYLFVFFVVHLVQMIKGALDGWKPDHWYNTLMLTICVHELVTVFLVETVHDDFMRLRSLMYEIFWSPREAPLPLIKNYHKWYHAYKAVLIIGLLTIIIFCYGSARFHTHPEWPMIAKNSPTQYSAFFLAFSIQAAAAYVIVFIYSFMFFYACIHGYVQMELLIEYLKQISKGLQHCDRGHLNGVIKDRLSFILMQHLNLCRYVAQVQHTFGGRRLTMPLMTAILSFSICLYAVYQDRIVTLSIFLIFFLAMTSLYCVAGELLSSGFEKFAIELYCTKWYYWNKENKQTLLLFLPFAGRVQTVDVFPPFTVRVSNILWIFRALYSLVTVLKSINIKK
RdomOR108	108			Scaffold_140	6,548-14,989	-	6 | 102000	8442	372	5A	0	ATGGAGTTTACACCTAAATCTATGGGAGAAAATTACCTACCGCTGTTTAGAAAACTGACGATGTTGTATTACGAGAACGTCTTTATTAAGCTGATGTGCAAGATATACCTGCCTCTATTTTTTGTAATACACACGATACAGATGATTAGAGGTGCTCTTGATGGATGGCAACCTGATCATCGCTGGTACAATACGCTGATGTTTTCGATTTGTGTTCATGAACTAATTACCGTGGCTCTTGTTGATAGGGTGAAGCAAGATATTACTGACATGGACACCATGATGAACCAACACTTCTGGTCTATTGAAGGTGCACCTGAAGCGGTTTTGTATAACTATTTCCGATGGAATCACATTCTTAAAGAGCTTCTGTATATTGGTTTTTTAAGCATCATTGTC…	MEFTPKSMGENYLPLFRKLTMLYYENVFIKLMCKIYLPLFFVIHTIQMIRGALDGWQPDHRWYNTLMFSICVHELITVALVDRVKQDITDMDTMMNQHFWSIEGAPEAVLYNYFRWNHILKELLYIGFLSIIVLCYGSVHFRIHPEWPMISRNNRRLLVIFLAAFIIQTMAAYGIVFIYSFMFFYACIHGHIQMALLTEYLKQTSARTKCMEEKRLNAFIKHRLVVIVKQHLKLSRYAEKVKQTFGGSRLIPLVLTAAVSFSLCLYISYQDRVPTLSIFLASFFGMQCVYCITGELLSYGFEEFADELYKCRWYYWNKENRQTILLFILFAQKEQAVYIFPSYPLRTPYILWTIRALYSVLAVLKSTQRENT	Potential PSE: assembled model missing intron acceptor site in exon A2, but it is present in the raw reads.
RdomOR109	109			Scaffold_137	9,086,943-9,093,649	-	7 | 1212000	6707	420	6	3	ATGCATCCAGGTGACTACTTAAGTTTCAACGTCCGCATCATGAAGATTCTTACTTTTTACCCACTGAAGAAAAAGCTTTCATCGAGTTTAAGACTCCTTTACTGGATGTGGAAGCAGCTTCATTCACTAACGCTGGTGTCCATTGTATTACAGACCTTCATACGGCTCTTTCAAAGCCGTTCTGCTTTTAGTGAAGATGTAGCCATTGCCCTAGTGAATACTCTTGTCATTCTCCTTGGTTCCGTCAACCTGATTTACTATCGGTTCAGAGGCGATTCCCTAGTAAAAATGATTAGTTTTATTAGAAAAAACTTCAAGTATGAGTGTGAGATCGGTCTGGACAGTGAAAATATGGAAAAATACGTCAGACTAACCAGGATTATTACGACAGTGTGGATC…	MHPGDYLSFNVRIMKILTFYPLKKKLSSSLRLLYWMWKQLHSLTLVSIVLQTFIRLFQSRSAFSEDVAIALVNTLVILLGSVNLIYYRFRGDSLVKMISFIRKNFKYECEIGLDSENMEKYVRLTRIITTVWIINIMGTAVLMTTRTLLSPGERKLAVDAWFPYDWKKSPAFEISHIYLCFTHILLGFCFCLSDTFLFSIMYTTIGQFRILECNFRNLVYTSLLKYGYSKDDVVTFSKTAERTNSGWSKLDINIMTTIARNNEFNCIIDENMRQCIEHHNMLLSLCKQMESFFSPLLFIKIGSCVIFVIGITYSILMYKNASLRLALAGYLVGTLGEMTFLFCSGQLLLSENDNLVRGIYQCPWYLCGSKVRQGIYMIQMRCLYSNYLSAGKIMVVSWA…
RdomOR110	110			Scaffold_137	9,097,602-9,102,514	-	6 | 121000	4913	423	6	0	ATGGATCGTAGAGAGTACCTCAGCCTGAACATCCTTTTTCTAAAGACGTTTACCTTCTATCATCTTGAGGGTGAAATATCGCTTATTAAGAAGGTGCTGTATTGGATGTGGAAACAGATTTACGGATTATCACTAGTTATGCTAGTTCTGCAAACTTTTGTACAGTTATTCCTGGAAAATTTCCATTTCAACGAAGATGGAGCCATGGCAGTAGTAACAACCAGTGTCATAATAATAGGAACCTTCAAGGTGTTTTATTACAGAGCAAATAATGAAGCCTTAGTCAGGATGGTGACTTGTGTACACGAAAATTTCAAGTATAAATCTGAAGAAGGTTCAAATACAATGGAGAAATTTGTGAAACGTACCAGAATTATAAGTACTGTTTGGATTTTAAAC…	MDRREYLSLNILFLKTFTFYHLEGEISLIKKVLYWMWKQIYGLSLVMLVLQTFVQLFLENFHFNEDGAMAVVTTSVIIIGTFKVFYYRANNEALVRMVTCVHENFKYKSEEGSNTMEKFVKRTRIISTVWILNLLSAAILMTNRTLMSEERTLAVNAWFPYDWKKSPAYQITHIYVFFTHIFLSLCFSLSDTFFFSIVYITIGQFRILECNFKNLLYTSLIKFGFSKSDVNLFKETFSPKRTDSTWSQLDLKIMETIIENKRFNDILNKNMGQCIEHHKMLLGLCKDMESFFSPLLFYKMGSCIFFIIFMMYSIVVYANASSRLALLSYLFSTLGEVTFLCLPGQLLLSENDNMLRSFYEVPWYLCNQKFKRGVYIAQMRCSFPVLLTAGKIMVLSLTS…
RdomOR111	111			Scaffold_137	7,634,078-7,637,304	-	7 | 1212000	3227	419	6	5	ATGGAAAGAGCAACTTACCTAAATGGAGTTCTCAAAGTCTCGAGGCTTTTTGGATTTCTTCCGCTTGAAGAAGTAAATTCGGGAGTTTTGAATACATTACTAAAAATCCCACAGTTTGTTTATCCCGTTAGTATGTTGCTAATGCTTATACAGACTGGAATTCTTCTGGCAACTACTGAGTTTGATCTAGTCAATGACGCTTACAAATTTTTGAATGTGTGTATATTTATTTTTTCCGGGTCCCATCTTCTTTACTACAGAATTCGAAACAGAAAGCTTTGTGAGATAGTTGAAAAAATGAACGATAACTTTCTCTATGCTGCCGATGGGCTGGAGAAAAAAGACATGGGCAAGGTCATTCGTCGGGTGGATCTGCTCGCGTATGTGTGGACCTTCCTG…	MERATYLNGVLKVSRLFGFLPLEEVNSGVLNTLLKIPQFVYPVSMLLMLIQTGILLATTEFDLVNDAYKFLNVCIFIFSGSHLLYYRIRNRKLCEIVEKMNDNFLYAADGLEKKDMGKVIRRVDLLAYVWTFLNTSSANFVSFNTIFFSSERELPITAWYPFDCGPSPMFEMAALHQIITNFIMSSCFAFGDLFIATICYTTAEQFKILETNFRNIVYNTLLEYGCSRTEVEKFAGCFNEGKSAMKDKMNESVLEIMKNANFNSHLQTRFASYVEHHRWLVTFVRDDVENFLSPILLLKLLDRTFFLVFIAYTQAASGNTNFAMAMAGYLLLTVFSILVYSVCGELLYITVDGFLKSVYNLPWYVCSKKIQKDIYLILLCGSKRIHLTAGKIIQLRLVT…
RdomOR112	112			Scaffold_137	7,620,746-7,628,206	-	7 | 1212000	7461	423	6	3	ATGGAAAGAAGAACTTACTTAAATGCGATTCTCAAAATCTCAAGACTCTTTGGATTTCTTCCATACCAAGGAAAAAATTCGGGAGTTATGAATACATTATTGAAAATCCCACAGTTTATTTATCCAGCTAGTTTGTTGCTAATGCTCGTACAGACCGGAATTATTTTGCTAACTACTGAATTTAATCTAGTAGAGGACGCCTACAAATTTTTAAATGTCTTTATCTTCCTTTTCTCTGCACTCTATCTTGTTTACTATAGAATTCGGCACGAGAAGCTTTGTGAGATGGTCAAGAAAATGAACGAGAATTTTGTGTATGCCGCCAATGGTTTAGAGAAAAAAGACATGAGCAAGGTTATCCGTTGGGTGGATCTACTCGCATATGTTTGGACCTTTCTA…	MERRTYLNAILKISRLFGFLPYQGKNSGVMNTLLKIPQFIYPASLLLMLVQTGIILLTTEFNLVEDAYKFLNVFIFLFSALYLVYYRIRHEKLCEMVKKMNENFVYAANGLEKKDMSKVIRWVDLLAYVWTFLNTSAANFVSINTILFSSERELPITAWYPFDWRTSPMFELAALHQIMINIIMSSCFGFGDLFIATICYTTAGQFRILETNFRNIVYSTLLEYGCRRTEVEEFARSFNEGDNAMKDKMNETIIEIMKKTDFNNQLQRRLATYVEHHRWLLDFFRDDVENFLSPILLLKLLDRTFFTVFLLYNQAANGSGNISFITSMGGYLFMVMLAVLFYSTCGELLYITTDNFLDNVYKFPWYICGKEFQKDILLVLLCGSKRIHLTAGKIIQLRL…
RdomOR113	113			Scaffold_137	7,612,898-7,619,732	-	7 | 1212000	6835	413	6	2	ATGACGTACATGGAAACAAACCTTAAAATTCTAAGGATGTTTACGTTTTACCCTTTAAAAGAAACGGCTTCTAAGGGCAGAGTCGTCTTTTTTAAGGTTTTCAAAAACGTGTACTTTTACGGTTTGGTTTTGATGTCCGTGCAAGGCATTATAGATTTGCTGGAGACAGATTTTAACTTTGTTGACCACGGATACAAGTTACTTAATTTGTTTATTTTTCTGTCCGCTGTATACAACGTCGGCTATTTTCACTTGCGCAGGAAAAAACTATGCCAGATGGTAAAAACGATGAATGCCAATTTTAAGTATAGGTCAGAAGGACTTGAAGATCAAGACATGAGCAAAACAGTTCGCCGATTGAGTATCGTGACTTATATTTGGACCACAGTCGTCACAGTA…	MTYMETNLKILRMFTFYPLKETASKGRVVFFKVFKNVYFYGLVLMSVQGIIDLLETDFNFVDHGYKLLNLFIFLSAVYNVGYFHLRRKKLCQMVKTMNANFKYRSEGLEDQDMSKTVRRLSIVTYIWTTVVTVAGLVMSSSTMFSGTERVLPIPAWYPYNWTASPVFELTMLHQVVVNIFMCTSFCNSDLLVFALCYTTAAQFKILGTNFRNIVYTTLLEHGCSKSEVVAFAEGFNGTKNRNNISNMDLLMEDKTYQDKLQKRLASYVDHHIKLVDFCREIESFCYPILLLKLQSVTIFIIVMLYTVATNDDLSFVAAVGGYLFTVVIELVFYTSSGEMLHGTVEKFLDSLYQCPWYVCNRRFQKDIYLILICGARPIKLTAGKLINLRLVAFTTVLRT…
RdomOR114	114			Scaffold_4	906,675-909,022	+	6 | 121000	2348	386	6	0	ATGTCTGGAAAAATTTTGCAAACAAACCTTTCTCTTTTGAGGATGTGCGGAATTAATCCATATAAAAACAGCATCTTTGATATAATTTTGCGTTTGGCCTGTATAATTGCTTACTTTGTTGAAGCAGTACAATGCCTTATGGTAATTTATACTAGCAAGCATGTGGACTGGGCCAAACACTGCATAATTTTCGTATATTTGGGTATTGGCTGGTGTGGTGTGTTCCACCTTGTGTACATACGTTCGAAAAGACAAACATTCATTTCCATATTCGAAAGGGTCGAACAATTTAAAAACAGTTCAGAATCTGAAATGGACGAAGTTAACATGCAGAAGTTTTATGTGATGAGCAAAAGTTTTGCGAGATTTTGGGCGACAACCTGTTTTCTAGCATCTTTT…	MSGKILQTNLSLLRMCGINPYKNSIFDIILRLACIIAYFVEAVQCLMVIYTSKHVDWAKHCIIFVYLGIGWCGVFHLVYIRSKRQTFISIFERVEQFKNSSESEMDEVNMQKFYVMSKSFARFWATTCFLASFAIYAWPLLTSGDRKLSVPLWYPYNWKVSPYYEVTMFAQCILEIIIPTSYVAVDTIFPCIAILVVGQFKILGTASCFRNKRLNHQLKAKIEEILISQQFEEVIDDLLQKYIVFHQDILDFCRELENVFSPFMFVKVNLNLLYFCMLIFCVITANDESFLIAITMCMSATAVELFMQTYFPHLVQEMSVNVGSYIYKGPWYLCPKNFRRSIIFIQMRSHKPVKFTAGKVSKLNLESFVAFLNRILSYVAVLKSIT
RdomOR115	115			Scaffold_3	26,663,831-26,671,942	-	7 | 1210000	8112	417	6	0	ATGAATGGAAACATTAGATATCTGAACGCGAACATCCGTATTCTTACTATGATCGGTTTATATTCCTTACACGAAAACTCTTCTCTCATAATGAAGATTGTGCATGCTGTCTGGAGAATTGTAAACTTTATAATATTCGCCAGTACCACTCTCTTCATAATAATGAAAATCGCCACTACGAAGCATTATGATTTTCGAAGAAACGCTCATGGGATGCTCCATATGATGGTGTATGCTACATCAGCTTACCTCTATGTATACTTTTACGTAAGACATAAGAGCCTCTCAAACATTCAAGAATTCATGAACAGCAGATTCCTTTATCGCACTGATGATTCTCCAGAACAGCTCACTATGGAACGTTACGTGAAAGTGGTCAAAAGAATGCTGTTTGCAATT…	MNGNIRYLNANIRILTMIGLYSLHENSSLIMKIVHAVWRIVNFIIFASTTLFIIMKIATTKHYDFRRNAHGMLHMMVYATSAYLYVYFYVRHKSLSNIQEFMNSRFLYRTDDSPEQLTMERYVKVVKRMLFAIDVFVFITGGSMLIAPFLSHTKERKLPIPAWYPFDWKSSPAYEWTYASQILTQLLLALSIGNTNALFPCVAYLTVGQFNILGANFRNVFYSALIEYGLHSDEVVTFSADFNGNQKRYINEKRVMQIIESPKFQTILIDLFHKHAKYYEALLVFVKDVDDFFSYYFVFKIAMYMMYIIVILYTIVFGKDKSFMLPSMIYFTSSMLTVFIFTFVGQIYTDESAAIRQRLYESPWYLGSKSFKQSFIIVQMATTRQLVLTAGKIMDMNLD…
RdomOR116NTE	116		NTE	Scaffold_2	9,087,413-9,094,386	-	4 | 2000	6974	216	?	5	NACAACCGTCAGACTCCGTTTTACGAAACGACTTACCTATTTCAGTGTGCTATAGTATTGATTACATCTTCGGTGCAATGTTCTATCAACAGCGTATTCCTAATATTTTGTTTGAACTTGAACGCCCAGTTTGAGATTCTTCTTGTTCAATTTAGAAACCTAAAACTGGTTACAGAAAAGAAGATGATCGAGCAGTTGAAGCATCTTATTGAAGTGCACAACCTCTTGCTTCGGTTCTCTAAAGAAATCGAAGAGACTTACAGCATAATGATACTGACAGAATTTCTCCTGTCTTCAGTCTTTCTTTGCCTGACAGCTTTTCAAATGTTTACGTTGGATCTCTCTAAGTACCTGGATTACACTCAAAGCTGTTCCTGCCTAGCAGCAATGATGGTTGAG…	NRQTPFYETTYLFQCAIVLITSSVQCSINSVFLIFCLNLNAQFEILLVQFRNLKLVTEKKMIEQLKHLIEVHNLLLRFSKEIEETYSIMILTEFLLSSVFLCLTAFQMFTLDLSKYLDYTQSCSCLAAMMVEIYFFCSVAQDLTTLSSEVADAVFESQWIYFPQNIKFMLLMVMVRCKRPAALTLGKFGIMSLASFRAVLSTAASYVTLLESVHNK	Missing one or more N-terminal A exons (presumed A1 and A2). Short+divergent sequence prevents its successful placement in phylogeny.
*Gene names highlighted in red are presumed pseudogenes; those highlighted in orange were assembled as pseudogenes, but the null mutations present in the assembly were not present in the raw reads.
** NTE, model is missing N-terminal exons; INT, missing internal exons; CTE, missing C-terminal exons; PSE, pseudogene
*** For incomplete models, only the introns between annotated exons.
**** OR group (1-7) and exon names (A-E) following Mitchell et al. 2020. Insect Mol. Biol. 29: 77-91.
*****Number of reads mapped from an existing transcriptome of antennal tissues of pooled sexes of R. dominica. Diakite et al. 2016. Can. Entomol. 148: 8-21.

## Sheet: GRs
	Additional File S5, Table 2. Names, description, and sequences of gustatory receptor (GR) genes recovered from the genome of Rhyzopertha dominica.
Gene Name*	Number	Isoform	Suffix**	Scaffold	Range	Strand	Introns | Phases***	Length	AAs	GR Group****	Reads*****	Nucleotide	Protein	Notes
RdomGR1	1			Scaffold_3	9,598,833-9,612,889	+	4 | 2000	14057	454	CO2	3	ATGTACAACTACAATGAATGGAATGACGACTATCAACCTGAAAGCTTTGCGCGACAAATTCGTCAAAACCCGCATCAGAGGAAACAAGCAGACAAAGCTCAAAAGTTTGCTACACAGGTGCGATCTGCTGTGTCTGGAGAAATACGACACAAGAATGTGGAACCAGATCCAGCTATGTTAGAAAAATTCGACAGCTTTTACCACACCACGAAAAGCTTGCTTGTACTTTTCCAAATTATGGGAGTTATGCCCATAGAGCGAGTAGGACTTGGAAAAACGACTTACAGATGGATTTCTGGTCCAACTATATGGGCCTACATTATATATGCAATCGAAACTGCATTTGTCACGATGGTTTTCAAAGAACGTCTAGGTCTTATACTGCAAGGAGGGAAGCGT…	MYNYNEWNDDYQPESFARQIRQNPHQRKQADKAQKFATQVRSAVSGEIRHKNVEPDPAMLEKFDSFYHTTKSLLVLFQIMGVMPIERVGLGKTTYRWISGPTIWAYIIYAIETAFVTMVFKERLGLILQGGKRFDEYIYGVIFLSILIPHFLLPVAAWTNGSEVAKFKNMWTRFQLKYYEVTGQPIIFKNLTLITWTLCIASWVVGIGXMLAQYYMQSDMLLWHTFGYFHILAMLNGLCSLWFLNCTAKGRVAKWLAENVTAAFHTNDPASRLEEFRDLWVDLSHMMQQLGKAYSGMYGIYCILIMLTTIVASYGCLTEILDHGLSFKEAGLFMIAFYCMTLLYIICNEAHHTSRKMGPEFKERLLNVNFGAIDIRTRQEVNMFLTAIDKNPPTMNLNG…
RdomGR2	2			Scaffold_135	14,168,698-14,172,877	+	6 | 010000	4180	424	CO2	8	ATGGAGGACCTAGACTTAACGAAAATTTACGGGAAGGATTTTGGATACAAACCTCCTTTGCCGAAAGAACTGCAAGGAAGCGCAAGAGCAGCTGCCATAGAAGAAAGAAGCAAACTCAATTCAAGAGATGGATACGTCATCGACGAACACGATCAGTTTTACAGAGATCACAAACTGCTTCTTAAATTATTCCAGATCCTGGGTGTCATGCCCATTCAACGTGGTGAAGTTGGAAAAATTACTTTCGGATGGACGAGCATCCCCATGATTTACGCTTACTTTTTCTATGCATTTCTGACAGTTTTAGTTATTTTTGTGGGCTACGAGAGAGTAGACATTCTACTGAACAAAAGCAAACGATTTGATGAGTACATATATTCGATTTTGTTCATAATATAC…	MEDLDLTKIYGKDFGYKPPLPKELQGSARAAAIEERSKLNSRDGYVIDEHDQFYRDHKLLLKLFQILGVMPIQRGEVGKITFGWTSIPMIYAYFFYAFLTVLVIFVGYERVDILLNKSKRFDEYIYSILFIIYLVPHFWIPYVGWGVAKEVCGYKNSWGTFQVHYYKITGKNLVFPRLSILIVIISSGCLILAVAFLLTLSALLEGFTLYHSTAYLQIVTMTNMNCALWYINCRAIGNASSALAEDFDQDVKKGCTAHIISHYRVLWLSLSEMLQKLGNAYARTYSAYSLFMITNITIAVYGFLSEVVDQGFNFSFKEMGLLVDAVYCLTLLFIFCNCSHQASLNIASRVTHTLMETALCTVDAGTAKEIELFLFAIQMNPPKVSLKGYTVVNRELVTS…	Potential (though unlikely) PSE: assembled model includes a frameshift in second exon, but it was absent from the raw reads.
RdomGR3	3			Scaffold_1	6,879,978-6,881,606	+	4 | 0000	1629	455	CO2	>20	ATGTACGGTCGTGGTGCTAGCGGTGGCCATATGCCAATGATGGGTGAGAGAGTGGAACATCCGGCGAGGAATGTATTTCTCGACGGCACGGATTACCACAAGAGAACCAGTGCTGTCAACAAGATTGCCCCAGCTCCTCCGGATGGCTATTACCCTCCGTACCAGCAGCACCACCAGCAGCCTATAAAGGCGTTCGAGCCCACAGAAGAACACGGAATAGTTTTCGAGGCGCTCAAGCCCGTAATATATCTCCTGAGGGCCATGGGCCTCTTCCCCGTAGCTGTGACAACACCAGGTGTCTTCAAAGTAACACCGCCACTGTTGATTTACTCCTGCGGTGTTTTCGCCGTCATCCTGGCCTACACGGCCTACATAAAGTATGATAAAGTGGAAATCGTG…	MYGRGASGGHMPMMGERVEHPARNVFLDGTDYHKRTSAVNKIAPAPPDGYYPPYQQHHQQPIKAFEPTEEHGIVFEALKPVIYLLRAMGLFPVAVTTPGVFKVTPPLLIYSCGVFAVILAYTAYIKYDKVEIVRTAEGKFEEAVIDYLFSVYLLPVVILPVSLYESRKMAKVYTDWFTFEGIYKRIAGKPLPLFLGNKTLLVALVLPIFGVGTMVVTHITMLNFKFLQVVPYCLINTITYLVGGIWYVQSDVIGEIATTIADDFEKALKHIGPSSMVADYRSLWMLLSRLIREISNAMCYAVTFLCLYLFLIITLTVYGLLSKLQEGFGVKDIGLTVTAAFAVALLYFICDEAHYASNCVRVYFQKKLLLVELSWMNEDAQQEINMFLRATEMNPTDMN…
RdomGR4	4			Scaffold_100	28,703,700-28,711,088	+	7 | 1100200	7389	426	Sugar	1	ATGGCTCCTGTGGTTGTTCCGAAATCCGAAACGAAGTTCTACAAAAACTCTTTAGCGGAAAACGCTAAGTTAATAATTATAGCTTTAAAACTTCTGTCATTGCTTCCCGTAAGCAGTCTTTTCTTGTTCAACTTTCGTCAGTTTTCTTTTGCGTCTTGGAAATCTTTATTGAGTGAAACAATTATTGTTGGACATATCAGCCTATTTGTCATCTATTGCTTCGTCTTCGTACGTTCAGGAGTAGACATGAAGTGGACTGCACATGTCGAGTATTACTTCTCAGCTGCTTTGATGTACATTTTGTTCCTAAACCTGGCACGCAAGTGGCACCAACTAATGGCACAGTGGGTAGAACTAGATTATATATTCCACAAATATTGTGCAGACGTTAAAGTGTCA…	MAPVVVPKSETKFYKNSLAENAKLIIIALKLLSLLPVSSLFLFNFRQFSFASWKSLLSETIIVGHISLFVIYCFVFVRSGVDMKWTAHVEYYFSAALMYILFLNLARKWHQLMAQWVELDYIFHKYCADVKVSKLKKAFISALILLTVGEQVLLIYHCYSMTVYFNKGTFALKLYFTILSNGIYQFLNKRIWLGVIEQVLLILSSFSMLFASIFISVIATLFSIYIEKFSFALKTEFMEKDLFQYKMEVNKELQIMNEQVWRQVRIDFNKICKLCSTVDGHICDITCLCVTHAILMILRYLLHIFRHMEPPMSNYSNYYSLICISFQLSLLLFALSDIYEGSKQMCELVHRVSNKHYNNEMKMLIWKVSMDKIAFTLSGYFTINRNTILNVFGTIITYE…
RdomGR5	5			Scaffold_97	44,029,901-44,036,533	+	7 | 1100200	6633	396	Sugar	1	ATGAAAAATCGATATTTTCATTCTAATATCAAATGGGTTATGATATTTATGCAATTTACAGGGATGTTCCCTGTAAAAGGGCTGCGGCAATCTGATCCATGCAAATTGGAATTTAAACTAATTTCGTGGAATATGGTGTACTTTACACTAAACTGGAGCTGTGTATTCTGCATTGGAATTATTTATACAAAACTTATGCTGACGTATGGATTTAATATCTGGTCTTTAGTACATGTGGCAGAATATTCTTTTGGACTCGTAACCGCAATAGTGTTCTTCAACATAGCTAAAAAATGGCCCAGTTTAATGCAAGATTGGACTCAGGTTGAGCAAAATATGAAGAGGTACGATATGTCCAAAACACATTTGAGGAACTTTTATTTAATACTAGGGATCACT…	MKNRYFHSNIKWVMIFMQFTGMFPVKGLRQSDPCKLEFKLISWNMVYFTLNWSCVFCIGIIYTKLMLTYGFNIWSLVHVAEYSFGLVTAIVFFNIAKKWPSLMQDWTQVEQNMKRYDMSKTHLRNFYLILGITAYIIMQGVASYHAASYLSAVDFARRHNVSSSVNYMLMAYQEIFLVLPQSNWTAWICEYFRTLSIVTMSWASLFTIIISYELAMRFEQISVLLEKQTNKVNSDAFWRSIRTDYLLLGNLCKKADEILNHQILLCFGINTIYILLILTFSLKEDNIMETYIYLTNILCEKFMYIFITCFCCGKLYNDSKRPLECLCAAYCRSTSFVEIERLVWQIHFDDIGFTAGKFFTITKATVVEMSGILLTYQFVVMQINSFDIPEPEIILN
RdomGR6	6			Scaffold_136	3,503,935-3,506,631	-	7 | 1100200	2697	375	Sugar	8	ATGGCTAAGAAACTAGGCCGTGTTGGACGATATTGTCCAACTCATTGTAGTTTTATATTTCTTATTATTCTAGCGCAGTGTTTTGGCTTGTTTCCCGTATCCGGGATAAATAAGCAGAATGTTAATCGTCTTTACTTTCGGTGGAAATCACTGAAGGTAGTCTACTCGTTTGCCTTTATATTTTTGTGGCTTGTTGGTTGTGGATTTCATGTAGTGCGACTTTGTACAACTAAGATAACTTTTCAGTATTTTGTTACCGTGATGTTTTACATAAGTACTTCAGTTACGGCCGGGCTTTTTCTTCAAATAGCGAAAAAATGGCCTTCTCTAATGAGTAATTGGACAGACGTTGATAACGCCATGACAGGGTATCGCTTTCCACGGAATATGAAGAAAAAA…	MAKKLGRVGRYCPTHCSFIFLIILAQCFGLFPVSGINKQNVNRLYFRWKSLKVVYSFAFIFLWLVGCGFHVVRLCTTKITFQYFVTVMFYISTSVTAGLFLQIAKKWPSLMSNWTDVDNAMTGYRFPRNMKKKMVVVTYTIITAASLEHSFFLWHSITSNRQYTGIHAFIAYQKVEFGHVFNHIPYNIWIGILIQVLNFFATFAWNYMDVFIMLLSWSLAARFKQVVLRLRSAVSSRIKDELVWISLREDYDRLNKLCKIVDDNISHLVLLSFANNLFFILVQLFYSLKPKHNEKVVERIYFLYSFGFLIARSVAVLLFASKVDTESREPAKLLNSLPHNICFVEVERFLNQVKLDPPALTGKGYFKISKPLILRIAGAIVTYELILIQFNRK
RdomGR7	7			Scaffold_136	3,501,286-3,502,851	-	7 | 1100200	1566	399	Sugar	14	ATGCCAAAAACAGTGAAAGATAAACAAGGGAAGTTGTTGAGAGCCTACTCACCTACTCACCGAAGCTTCATTTTTCTGGTTATCCTTGCTCAATGCTTCGGAATGCTCCCTGTTTCGGGGATCGATAGAAACAACGTGAACCATCTTAATTTCCGATGGACATCACCGAAAGTATTCTATTCTTTAGTTATCATGTTGATGCTACTAATCAACTGCGGATTCCATGCTTACCGCCTGTGTACTACTCAGATAACATTTGGATACATGGTCACCATCGGTTTCTATATGAGCAGTATGGTCACCGTCGGATTGTTTCTTCAAGTTGCTATAAAGTGGCCATCTGCCATGAAGAAGTGGACCGAACTTGACAACGCCATGACAGTGTATGGGTTTCCCAGG…	MPKTVKDKQGKLLRAYSPTHRSFIFLVILAQCFGMLPVSGIDRNNVNHLNFRWTSPKVFYSLVIMLMLLINCGFHAYRLCTTQITFGYMVTIGFYMSSMVTVGLFLQVAIKWPSAMKKWTELDNAMTVYGFPRKLNRNLQIVACTVMIAAAIEHSFFLAFAILNGPHSQSTLEAFMLYQQGMFDHVFSYVPYSLWIGMPLQLLNLYATFAWNYMDVFVMLVSLSLAARFKQVVERLRAAVCERVKNELVWMTIREDYDRLNQLCRVVDDVVSNVLVLSFANNLFFILAQLFFSLEPNHNEDVVERVYFIYSFGFLLTRTVAVSLFASEVDSASKEPAKLLCSLPYSIDNVEVDRFLNQVKMDPSSLSGRGYFTVTKSLILSVAGAVVTYELIIIQFSKK
RdomGR8	8			Scaffold_136	3,480,236-3,482,486	-	7 | 1100200	2251	427	Sugar	0	ATGTCAAGACCTCATCAGCACATACATCGAGGCATGTCGACACATGCCTGCTTTAAATTCTTTTTAATCACATCACAATGTTTTTGCATGTTTCCGGTAAACGGAGTAAACGGACCTAATTATCGTAGCCTCCACTTCAGTTGGAGGTCTCCTAGATGTTGGATGGTTTACATCTTTTGTTGTTTAATCGTAATTGACATCATTTTCAGCGGTCTCAATATAATATCCCAAGGAGTACTGATTTTTAGTTTAATTGTTTTTATATTGCCAACTGGTGCTCTCTTCATGTCGATATCATTTACTATGTTGGCTAAGGAATGGCCGTCTATCATGAAGAAGTGGACAGAAGTTGATCGCGAAATGAGAAGCTATGGATTTCCCAGCGACTTAAAGTTTAAA…	MSRPHQHIHRGMSTHACFKFFLITSQCFCMFPVNGVNGPNYRSLHFSWRSPRCWMVYIFCCLIVIDIIFSGLNIISQGVLIFSLIVFILPTGALFMSISFTMLAKEWPSIMKKWTEVDREMRSYGFPSDLKFKLKILFATVMTAALIEHTWYIACMYTLFDIKGSSWLEGVNIYLQMAFYRFFIYVPYYTFLGLILWVAGVCNTFAWNYQDTFIMLLSTALVSRLAQIRERIKSVVSLQISDPVVWMKIREDYTRLNELCKTVDEAIANNILISFTCNLFMILIQLFQSIKPVFARSAFQSWYFKYSFGFLIARTAAICLVAAGVDTVGKEPTKILNSLCCSAYNVEVDRILQEIKYDPPSLTGRRFFKITNSLVLVIAGSIVTYELVCIQYNGVKNMR…
RdomGR9	9			Scaffold_136	3,469,386-3,473,064	-	6 | 110000	3679	433	Sugar	7	ATGATTATCAACCAGGTGAAGATGGACGGCATTTTAATGCGATGCCTGACGAATCCCATTAAGGTGGAGCCCAAGGAAAAGAAAGTTTTGAAGCCAAGGAAAGAGAAGAGCCTTCATAGCAGCATAGCTTTCGTTCTGGTACTGGCAGAGTGTTTCGGCCAATTGCCTATACAGGGTGTTACATCACCAGACGTGCAATCATTGCATTTTACTTGGAAGTCTTGGAAAACGGTCTACTCATTGCTGATATGTATAGGAGCAAGTTTTGTATCCCTTATGCAGATCGTCACCCTGCTCACCAAAGGGATGAACCTTTTCGAAATTAATAGCTTAGTATTCAATTTGTGCGGTTTTGCAACCACTATATTGCTTATAGACCTAGCCAGAAATTGGCCAAAA…	MIINQVKMDGILMRCLTNPIKVEPKEKKVLKPRKEKSLHSSIAFVLVLAECFGQLPIQGVTSPDVQSLHFTWKSWKTVYSLLICIGASFVSLMQIVTLLTKGMNLFEINSLVFNLCGFATTILLIDLARNWPKLMREWYAVEIAMISYGWPQQLGKRLKIMTTIFLTIAAIEHALIKTSKLIIAFRCEETSEKAFENFFSKVSNDLFSMISYALWKGVLLQLVNLLLTFSWTFIDLLIMLLSTAMSLRFMQVTARLRSVAEAKIVTENVWRNLREDYNRLCKLCKTLDNKLSYIVLLSFASNLFFILIQLFNSLRDMKNNLERVYFFYSFGFLIMRTVSVSLYGAWINDESKKPIAILNSVPSYVYNLEIRRFIQQIGFDAVALTGRNFFSVTRGLILS…
RdomGR10	10			Scaffold_136	3,463,726-3,467,333	-	7 | 1100200	3608	414	Sugar	9	ATGGATTTTATGCCAGACAAACTGCAAATTCCGACAGTCACTTTAAGTGAGTATACCATAAAGCCTCAAAGTGAAAATTCTACCAAACGTAGATTGGGAATTCATCGCTCTATGCGCTTTATAATCATCCTTGGTAATTTCTTTGGCCTTCTACCCGTTATTGAGCCAAACTTGGACGTTCCAGGAACTTCTAGATTTACTTGGAAATCTTGGAAGGTGATGTACATCGGCTTGCTGCTAGCGGCAGCAGTATTCATGCTATTCACTGGAATTATATATTTGTTCAAGAAGCCCACGTTTGATGACATAGTTGACTTTATATTTTACACTCACTGGAGTGTAGCTGTCTTAGTATTTCTCAACCTTGGTCGAAAATGGCCAAAGCTGATGCAAGAGTGG…	MDFMPDKLQIPTVTLSEYTIKPQSENSTKRRLGIHRSMRFIIILGNFFGLLPVIEPNLDVPGTSRFTWKSWKVMYIGLLLAAAVFMLFTGIIYLFKKPTFDDIVDFIFYTHWSVAVLVFLNLGRKWPKLMQEWSKVDTVMERNYRYPFTLDKRLKIMAGITMALAAVEYGLSVAAYIQECVNLYGYIDFSNYYTNRFPSVFDHFECNFFLAAGVQVISVLATFTWNYNDLFIILISTALAVRFKQITQRLLENERKANSNEFWIEIREDYDRLCNLCKELDRCLSLNVLVSFACNLFFILAQLFNSLKPIEDAVQKVYFFYSFAFLILRTVAVSLYAAWINDESKEPTSILHSVPSATYNSEIRRFLLQISFDDVALTGSKMFQVTRGLILNVAGAIVT…
RdomGR11	11			Scaffold_136	3,458,818-3,462,549	-	7 | 1100200	3732	401	Sugar	0	ATGGATTCCGTTCAAAATACACTGAAAGACGTCCTGGTTGTAGCCCAGTGTTTTGGCATGTTACCTGTTGATGGAATAAGAGGCAGTGCCTCAGACGTCAGATTCAGATGGATGTCGTGGAGAGTTATGTATGCGTGTTTCATTTCGATAGGAATGGCCATTTGTGGAATTGCAAGTACCGTGGTCACGTTAAAGAAGGGAATTTTTCTGTATACATTGAATAATCCAATGTTCTTTCTGTCAAACACGGCTGGTATTATAGTATTCCTCAACATGGCTCGAAAATGGCCTAGCCTGATCTTGTTTTGGTCTGCAATAGACAGACGTATGGCCTCTAAATACAAGGAAATACCAAATATTCGCAGAAAAATCAACATCATGATGTCTTGGTTGCTTCTT…	MDSVQNTLKDVLVVAQCFGMLPVDGIRGSASDVRFRWMSWRVMYACFISIGMAICGIASTVVTLKKGIFLYTLNNPMFFLSNTAGIIVFLNMARKWPSLILFWSAIDRRMASKYKEIPNIRRKINIMMSWLLLASTIEHSLAIANSVYTRRCNNSTGLELYAKNQFSFIFGFIPYSHVLGVVLMFFDVVATYVWNFSDLFVIVVSTCLAANFRKINIKLHSDRDRIAGLNQGMSCPVYWREIREDYDALCQLCRHVDDVLSDLIVVSYVSNLSFILVQLFNSLKQIQTTIEGIYFFFSFGFLIIRTVTVSVYASWINEESKGPLIYLNSLPSQFYNSEVHRLITQIRQDLVALTGHNFFQLKRGFILSVAAAIVTYELVLIQFNQTSLKRGGHWRNFTV…
RdomGR12	12			Scaffold_136	3,453,395-3,455,192	-	7 | 1100200	1798	409	Sugar	4	ATGTGTAACAGGGATTACGTGGAATTCCTGTGCGTAAAACCAGAGATGTCAAAACAAGCAGTACGCAGCTTTGGCAAGAATAGTAAAACTTTGCAATCGAGCATAAAATGCATCTTGGTGATGGCACAATGTTTCGGGCTTCTGCCGGTTTCCGGAATCTCCGAAGATGATGTGCACAAGTTAAAGTTTAAGTGGTTTTCCTTTAGGACAGTATACTCAACCGTAATAATTCTCCCCACGTTGGTAGTGGCTTTCATGGCACTTTACAGGATATTCCGAAGCGATGCTGTTTTCAATAATTTAAATCCAGTGGCGTTTTATTTTTGCTGTGCAATCATTGGAATCGTGTACTTGCATCTAGCCAGAGGGTGGCCAAGTCTGATGGTGCATTGGAGAAGA…	MCNRDYVEFLCVKPEMSKQAVRSFGKNSKTLQSSIKCILVMAQCFGLLPVSGISEDDVHKLKFKWFSFRTVYSTVIILPTLVVAFMALYRIFRSDAVFNNLNPVAFYFCCAIIGIVYLHLARGWPSLMVHWRRMEIAMNCYNTSFALRTVFHRIAALVLTTAFIEHLLSNFNSYVYVRDKSDVELIYFYVEYPFIFDYIDYNLSLAIFLKILSFINTFAWNFLDVFIIIMSTALAERFRQINKRVRHACATKEKSPIYWMSVREDFNRLCKLCRRLDSQISYVILTSFGNNIFFILVQLYKSLKRRETVLESVYFFFSFGLLLARTVAVCLYAASVNDESKKPLRYMYTVPSSMYNEEMQRLMQQIHIEDVALTGKRFFKITRGLIFRIAGTIVTYELF…
RdomGR13	13			Scaffold_136	3,441,415-3,448,037	-	6 | 110020	6623	436	Sugar	2	ATGAAATCATTGCACAGATTACCGATGGGATCCGCGTTGGCCGTGAAGATGAAACTACTTCGAAATACTAAATCGGAAGCTGTGTTGACCATTGAGGCGGACAATATGCTAGCATATCCACATCCGACGTTACACAACACGATTTCGTTTGTGATTACTTTAGGACAATTTTTCGGAGTGATGCCGTTGTATGGCATGTCCAATAAAGACTTCCACAACATTGAATTTCGATGGCGTTCATTTCGATTCCTGTACAGTGTATATAATTTCGCTGGAGCTCTGGTGACGGCTTTGTTTTGCTGTGTCAGATTTGCTATCCACGGATTGATGTTGGATAAAACAGCAACAATGGCATTCTACATCTGCAATGTCTTTGGAACGCTTCAGTTTATTCACATC…	MKSLHRLPMGSALAVKMKLLRNTKSEAVLTIEADNMLAYPHPTLHNTISFVITLGQFFGVMPLYGMSNKDFHNIEFRWRSFRFLYSVYNFAGALVTALFCCVRFAIHGLMLDKTATMAFYICNVFGTLQFIHISRHWYIIVREWSLVEMSMRSYSYMPNLKRRFKIMTVIVMSLALLEHLLFITNHVTSAKSCRNYDKHPIEIYFGIAFPHIFALVKYSHWKALLVEVCNILTTFAWNFTDLFIILVSCALAVRFKQIVKRLETNKVMHEKFWKEIREDYNRLWRLCRTVDQHLSPLVIISFINNLFFICVQLYNSLKPRSGMAETVYFFYSFGFILARTIAVSLYAAWINDESRKPLEVLHSIPSGYYSTEVSRLTQQIYTCPIGLTGLNFFLITRSF…
RdomGR14	14			Scaffold_137	7,852,064-7,857,185	-	5 | 01000	5122	461	Fructose	4	ATGACACCATTAGTGGTTCAGTACAACTTCATCTACGTAGCATTATTCGATACACAATTAAAGATGAAATACCTTAAAACCAACAACAAAACAAACCGCAATGCATCCAAAAGTGAAGGAGTTGCTTGTTCTATTGGTCCCTTGTTAAAACTTTCGATACTGATGGGTTTTTCAACAGTGACAAATGACCTTTTAAAAGATGGGATCCAGCGGTCGTGGTTAGGAACGATTTTTTGCGCGATGGCACTGGTTTTGGACGTTTTCCACTTTTTGCTGGTACCTACTGCTATCAGACATGTGGAAACGGATAATCTACAAGGCAATTTTTCCCTCGATGTCATAACTCTCGATTTTTCCAACCCACGATATATCACTAAAGTAACGAGTCCCAGTGTTGTG…	MTPLVVQYNFIYVALFDTQLKMKYLKTNNKTNRNASKSEGVACSIGPLLKLSILMGFSTVTNDLLKDGIQRSWLGTIFCAMALVLDVFHFLLVPTAIRHVETDNLQGNFSLDVITLDFSNPRYITKVTSPSVVAVTSVCFRLYTVLCMKKNLASFLNRIKKTDIVLRLGEEQHKKDRRRIIYYVLYILAYMPLYIYFLEQVYPIGMFTFLFFVVNSFNHLGIVVAEFQFITLCYLVESRFKVVNATLRRHIRRKLFGRQDSKVKNADICTKIDTFLLTQSNTPEYKRLGEELRMVDDLTVLREAHAILTCSSVQLNRHYNVRLLLSITCCTTNMLISTYFAIFGGYAPASLKYEELEQPFEEIALPIMWSLYYFQRFVCICLASEMMCSEASKTKDLVC…
RdomGR15	15			Scaffold_135	14,190,435-14,191,872	-	3 | 000	1438	425	Bitter	2	ATGCAACTTTACAATACAAATGTGTTAGACAACGAAAGAAAACGAAAGAAACGAGTAATCCGCAACTGTTTCATTTGCGATTATATGCCTGTTTGGATTTTGGGTGCTGTAACTCTTACTCCATTAAGTTACAAGTGTCCCCATCTCAAAAACTACTCAAGGAGCCCGAAATTCTTTAATTCTCCCATTTTAATAGCGATATGCGTGTTGAGTGCTGCCATAAACGTTGCTGCGTTTGTGGAGTCCGTCTACCATTTCTATCACGACGATTTGAGCTTTCACGAAAAACTGCCGCTTTTCAGTCGTACAAGTGTCAAATTCACTAACGCATTCGTATATATACTTGCTGCGGCTAAAGCATTTGTTAAGCGGGTTGAGTTACAGGGAATGTGTGAAATT…	MQLYNTNVLDNERKRKKRVIRNCFICDYMPVWILGAVTLTPLSYKCPHLKNYSRSPKFFNSPILIAICVLSAAINVAAFVESVYHFYHDDLSFHEKLPLFSRTSVKFTNAFVYILAAAKAFVKRVELQGMCEIVRETERHGIRLLDNKLTKRVKVFYASFFVIFGVVSTISTVTTIYRNKYDTETLKQNLQDYLFLLQGCVAIHYVILILTFRNFFSRITGEVVAVLKLALVKHQDSWEIPELFRLTNRESEYCKKYDGNFNLESCLVRLRRFYLSIYYNHLETKKFLSPSVLVWILNNLAATSITAYCVVRCVIYGEVIDNKLSIQAVRASVSLSVVWGYLIMMENLAVVNEDVLSFLYRYPISKLTLTEADQVEVTITTLTVQKPILKASDVFTLRT…
RdomGR16	16			Scaffold_135	14,184,198-14,185,644	-	3 | 000	1447	424	Bitter	0	ATGGATATCTACAACACACACCTTTTGGACAAGGAAAAAAAACAAAAACGAATAATTCGCAACTGTTTTATTTGCGATTTTATTCCTGTTTGGTTTTTGGGTGCTCTAACGGTTACTCCATTCGGTTACAAGTGCCCCCATCTCAGCAATTACTCAACTAGTCCGAAATTCGTGAATTCTCCTGTTTTAATTGCACTTTGCGTGCTTAGTGCTGTCATAACGGTTGCTGTGTTTTCAGACGCCGCCTATCATCTTTGCAATGACGATATGAGTTTTCACGAAAAATTGGCACTTTTTAGTTATTCATGTGTTACATTTACTACTGCTTTAGTGTATATACTTGCTGTGGCTAAAACACCTTTGAAGCGGGTTGAGCTGCAAGGAATTTGTGAAATCGTC…	MDIYNTHLLDKEKKQKRIIRNCFICDFIPVWFLGALTVTPFGYKCPHLSNYSTSPKFVNSPVLIALCVLSAVITVAVFSDAAYHLCNDDMSFHEKLALFSYSCVTFTTALVYILAVAKTPLKRVELQGICEIVRETEKYGIRLLDEKLTKRVRIFYMSFFVVFGVVSVISTVAIIYQNQYDTETLKENLQDQFFLMQGCVAIHYLILIFMFRSFFSRITDEVVAVLKLALLLRPHSSEISQQLRLTNSESEYCKKYESNFNLEACLVRLRRFYLSIYYNHVETKKYLSPSVLVWILNNLAATSITAYSVVRCVIYGEVIDDKLSIHAVKATISLGVIWAYLIIMEDLAVVNEDVLSFLYRYPISKLTPLEADQVEMTITTLTVHKPILKASDVFTLRTH…
RdomGR17	17			Scaffold_100	3,510,671-3,516,082	+	4 | 2000	5412	423	Bitter	1	ATGGCCATCGTTAACAAGCTATCGCCAGTTCCTGTTACCTTGGGATTGAAAAATAAAACTCAAAACTGCATACCATGCCTACTTAAACCTACAATGCACTTCGGTTCATTCGTCGGACTGACATGCTTGCAAGGAGAATGTCCACATGACTCCTTTTCCCAGGGCACTTCAAAGTTTAGCTTTTCCAGGCTCAAGTTCTTCGGAACCGTACTCTGCATAGCAGCACAAATATACGGGCTGCTCACCAGTGCTAACCAAGTGATGACCAGAAGCCTGACAAGCATGCAGCTTCTAGTTATCCTAAGCCAAGCACTATTCTGCACTGGAGACATCTACGTAAGAATTGTATTTCTTTTGAATACGGAAAAGAGATTACTGTTACTGTCTTGCTATCAAACC…	MAIVNKLSPVPVTLGLKNKTQNCIPCLLKPTMHFGSFVGLTCLQGECPHDSFSQGTSKFSFSRLKFFGTVLCIAAQIYGLLTSANQVMTRSLTSMQLLVILSQALFCTGDIYVRIVFLLNTEKRLLLLSCYQTITDSRHFFGINNFFSDADIKRIKKNQVVLIYSILCFMMCYTVMVLCFSSHQEKEYIDLLSDLLGLYTQFGEVLQINTEIRLLEHLLKRGHSRLKASLNQKSKKSLALVLDTPLTLLAKHAKDMQENTYVLKDIVKCKELYHVTLSYVKLFTKCIGSSFAAAFILTLVEQVISLYLTITSWFELGTIESEVLMSCMKIGFITMIVTSIMFSGETLAHANEDILSFLYRYPISKLTSEEAAQVEMMIIMLSNQKPVLRTSRIFVIGTE…
RdomGR18	18			Scaffold_100	3,516,125-3,518,211	+	3 | 200	2087	428	Bitter (GR215)	3	ATGTCCTTAGCGATAGCCAACGGCGATTCCAGCAAGGGCGAAGACAAGCCCTGTGCGTGCAAACTGACAGCACCACTAATTCAGGTTGCACGTTTGTGGTCTGCAATTCCCCTCACCTACAGCCACACAGATCAAGCCTGCATCTTTTCCATCTCTCACAGATGGATGGCGTTCTCAGTAGTCCAGATTCTAATTATACTGGGCCTGCTGATCGCTTATTTAGATTTTGGCAAGCTGAGCCGGAACAGGAAGGTGATTCTGATTTACCTGAACGACGTTATAGTCTTGCTCTACGCGATACTGAGCGTAACCATCCACGTGTTCAGCTTCATCCGCACCACCAAGTTCGTCAAGTTCCTGAACATGTTGGATAAAGTCGTGAGGGAGCTGAGACCGTGC…	MSLAIANGDSSKGEDKPCACKLTAPLIQVARLWSAIPLTYSHTDQACIFSISHRWMAFSVVQILIILGLLIAYLDFGKLSRNRKVILIYLNDVIVLLYAILSVTIHVFSFIRTTKFVKFLNMLDKVVRELRPCRSVCEHVMKMHYTLTFAAVATVTLQYSTLVYLNYSEEYKTNFDYAFFVMRFIHDLDIFWWAILMCVMNLSIGLSACFEKTTASVLEFAQVHPLKAIVETNNVRDIMGLFKTQMCKDDHRPPPKFADMTRAEAVEYLRKIHEEFCMAVYQYNDSVNPQLLLCIVGVLVVTIVQIYSVIIYVGFNISTLETRTIHVLNWMSVVTQTFGFFLVLKSAQIYRNMVAGLANLLLEYSTRATTVEEHQQIRIFIDKLRNHKPFSASGVFSVD…
RdomGR19	19			Scaffold_97	7,351,698-7,354,826	-	1 | 0	3129	378	Bitter	3	ATGTCCACGATAATAAGAAGAGTCGAATTATTAGCTCATCTCAACGGACTGTTTGGTTTGCACCCCCAATACGACTGGCGACAACGAAAAGTTATTTTAACTACATACTACAAATTCATTTCTTCACTAAAATTCGTCGTCCTGGCAATAATACACTCGGTCACCCTGTATCAGAAACTGACCCGCAATGACAGCTCGGTAAATCCAACCTGTTTTGGCCTGGACCTGATTGCGTTCGCTTTCCAGGCTATAGGCACCTGCCTGATGGTCATAGCATGTTCGTTTGTAAATAAGCAGGAATGGGAAACGCTGCTCAACTACGCCAGGGACAGGGCGTTTCGAAGCAAAGCCCTTTGGAAGATGTTCCTCTTTTCGACGCTAAACCACGTCCTCGTCCTT…	MSTIIRRVELLAHLNGLFGLHPQYDWRQRKVILTTYYKFISSLKFVVLAIIHSVTLYQKLTRNDSSVNPTCFGLDLIAFAFQAIGTCLMVIACSFVNKQEWETLLNYARDRAFRSKALWKMFLFSTLNHVLVLIILCSFIGVWINMVGLQPFAFILTILAAIYQTYMIGTLYAALTYSIGRDYKEANDYLGQVLGEMSQEQEAKDAIFMTKLFRSTTNNIKELKKTYRYLYQVVEAVNKAFSLQMLFLMGHAVVILLCATYGMIYTMKLKGQRDELAQIXYTLNSCLTALAAVMCFAVSLTCDMATGEARRTVAVCYSMEDRFEYGSEEKEAVTDLIQMVTMNNPEFTAGGFLVINRSMIYRILSITASYLIVVLQFD
RdomGR20	20			Scaffold_97	7,359,542-7,365,210	+	1 | 0	5669	379	Bitter	3	ATGCCCAATGTCAGAGAGCAAGCCTTTCTCCTGCTCCTGAGGGTGGCGAACTTTTTTTCGGTAGCCCCTCGCTATGAACCGATCATTTCTAAAACATCCAAACCACGTTATGTGCCTAAACTGGCAGCTGCTGCACTGATTGCTTCATGGGTTTTCTCCTTTGCTGGCAGCATACTAGATATTTACCCGAAGTTTCGAACTGTGGACACGATACTAGACGTGCTGTGTTCCACATTAAGCGTTTGCTTGGGTTGCGTTATAGTGCTGTCTCCTGAAGCGTTCCACCAAGAATGGCACGAAATATTCGCCTTGACAGAAGAAATTGCCCTAGATATAGAGGATTACAAGCCATGTTCTCGCATGATAAGGAAAAGGGTGATAACAGAACTGATAGTGATC…	MPNVREQAFLLLLRVANFFSVAPRYEPIISKTSKPRYVPKLAAAALIASWVFSFAGSILDIYPKFRTVDTILDVLCSTLSVCLGCVIVLSPEAFHQEWHEIFALTEEIALDIEDYKPCSRMIRKRVITELIVIFIFSAIRFSWDAFAWTHEEGLRIFRYYIHREVTSLLISFSVLVLLYLNYIIRHCYQVLNEELREFDNSDVKKRSQSVPLDCEVSLGFQVKRGYSIRSIRKYYTKMNVLVSKLNDIFGYQIVLIIGNGVAIILECLNVALNYNSPWIFSWSVLKASWILIAVIVIIISCEITSHEANKLTGICYTLQENVLPCSPDRKELLILIRMAKDERVYISAANFFEVNRTTIFGLLSVTATYFIIVIQFHDQ
RdomGR21	21			Scaffold_97	7,367,191-7,370,517	+	1 | 0	3327	379	Bitter	2	ATGCCTAGTGTCAGAGAGCAAGCTTTCCTCCTGCTCCTGAGGGTGGCGAACTTTTTTTCGGTAGCTCCTCGCTATGAACCGATCATTTCTAAGACATCCAAACCACGTTATGTGCCTAAACTGGCGGCTGCTGCACTGATCACTTCATGGGTTTTGTCCTTTGCTGGCAGCATACTACATATTTACACGAAGTTTCCAACTGTTGACACGATACTAGACGTGCTGTGTTCAACATTAAGCGTTTGCTTGGGCTGTGTTATAGTGCTGTCTCCTGAAGTGTTCCACCAAGAATGGCACGAGATTTTCGCCTTGACAGAAGAAATTGCCCTAGATATAGACGACTACAAGCCATGCTCTCGCATGATAAGGAAAAGGGTGATAATAGAAATGGTAGTGATC…	MPSVREQAFLLLLRVANFFSVAPRYEPIISKTSKPRYVPKLAAAALITSWVLSFAGSILHIYTKFPTVDTILDVLCSTLSVCLGCVIVLSPEVFHQEWHEIFALTEEIALDIDDYKPCSRMIRKRVIIEMVVIFIFSAIRFSWDAFVWIHEEGFRIFRYYIHREVTSLLISFSVLVLLYLNYIIRHCYQLLNEELREFDNSDVKKRSQSVPLDCEVSLGFQVNRGXSIRSIRKYYTMMNVLVSKLNDIFGYQILLIIGNGVAIILECLNIALSYNSPWIFSWSVLTASWILIAVIVVIISCEITSHEANKMTRICYTLQENVLPCSPDRKELLILIRMAKDERVYISAANFFEVNRTTIFGLLSVTATYFIIVIQFHDQ
RdomGR22a	22	a		Scaffold_97	7,373,896-7,393,064	+	1 | 0	19169	388	Bitter	7	ATGAGCAATACCAAAGAACCAGCTTTCTCACTAGTCCTGCGAGTGGCGAATCTGCTATCAATTGCACCACGTTATGTACCAGTGGAATCTAAATCGTCTAAACCACGATGTATACCCAGACTTGCAGCTGGTATTCTTTTAGCAGCTTGGATCCTGTCTACTATTGGCAAAATATTTCATTCCTATACGAGAGAACGCACTGTAGATACCATACTAGACCTGTTGTCGTCTACACTGAGGGTTTGTTTGGGTTGTGTTATAGTATTGTCTCCTGAAGTGCATTTTCAAGAGTGGAATAACGTGTTTATTACTGTAGAAGAAATAGAGCAATATGCACGCAACTATAAGCCATTCTCAAACATAATACGAAGGAGAGTCAAACTGGAATTAATACTGATT…	MSNTKEPAFSLVLRVANLLSIAPRYVPVESKSSKPRCIPRLAAGILLAAWILSTIGKIFHSYTRERTVDTILDLLSSTLRVCLGCVIVLSPEVHFQEWNNVFITVEEIEQYARNYKPFSNIIRRRVKLELILICVLWISRFSWDAFEWIHVEGFVIFRYYLYREVILLQVSVSILVLLYLNCIVRNCYQALNKELMYYSHVKMKKRCQGTLLDYEASLGEQVNLRYSIRNIGSFYRKVNTLIFNINQIFGYQILLNIGSSVAFTLQSLNIALDYKNPLILSWSVLTTVWIMAVVIVVIISCEMTTREAGKMIGICYSLQESVPPLSLERKELLILIRMARDERVNISAANFFEVNRTTIFGLLSVTTTYFIIVIQFYVQQKEKQYHGD	GR22 is a potential alt splice with six sequential, mutually exclusive initial exons and one shared terminal exon.
RdomGR22b	22	b		Scaffold_97	7,392,770-7,393,064	+	1 | 0	295	388	Bitter		ATGAGCAATACCAAAGAACCAGCTTTCTCACTAGTCCTGCGAGTGGCGAATCTGCTATCAATTGCACCACGTTATGAACCAGTGGCATCTAAATCGTCTAAACCACGATGTATACCCAGACTTGCAGCTGGTATTCTTTTAGGAGCTTGGATCCTGTCTACTATTGGCAACATATATCATACCTATACTTGGGAACACACTGTAGATACCATACTAGACCTGCTCTCGTCTACACTAAGCGTTTGTTTGGGTTGTGTTATAGTATTGTCTCCTGAAGTGCATTATCAAGAATGGAATGATGTGTTTATTACTGTAGAGGAAATACATCAATATGTACCCAACTATAAGCCGTTCTCAAGCATTGTACGAACAAGAGTCAAACTGGAATTAATACTGATT…	MSNTKEPAFSLVLRVANLLSIAPRYEPVASKSSKPRCIPRLAAGILLGAWILSTIGNIYHTYTWEHTVDTILDLLSSTLSVCLGCVIVLSPEVHYQEWNDVFITVEEIHQYVPNYKPFSSIVRTRVKLELILICVFWITRFGWDAFVWINVEGFVIFRYYLYREVILLQISISVLVLLYLNCIVRNCYQALNKELRYYSNVKMKKRCQGTMLDYEANLGEQVNLRYSIRNIGSSYRKVNTLIFNINQIFGYQILLNIGSSVAFILQSLNIALDYNNPLILSWSILTTIWIMAVVIVVIISCEMTTREAGKMIGICYSLQESVPPLSLERKELLILIRMARDERVNISAANFFEVNRTTIFGLLSVTTTYFIIVIQFYVQQKEKQYHGD	Alternatively spliced first exon.
RdomGR22c	22	c		Scaffold_97	7,380,898-7,393,064	+	1 | 0	12167	387	Bitter		ATGAACAGCAAAAAAGAAGAATCAGGTTTCTCACTACTTCTGCGAGTAGCAAACTTTCTTTTAATTGCACCTCGGTATAAAACCGTGTCATCTAAAAAACCACGATGTGCGCCTAGATTTGCAGCTGCTGGTATATGCAGTGCTTGGATGTTGTCGACTGTTGCCATTATATTTCAATGTTACAAGGATCTACGTACAGTAGATACTCTACTTGATGGAATATTGTCAGTACTAAACGTTTGGTTGGGTTGTGCGATAGTACTGTCTCCCGAATTGCATCACCAAGAATGGAAAGAGGTCTTTATTGCAGTAAAAGAAATACCTCAAAATATACGCAACTACAAGCAGCTACCACCGATAGCACGAAAGAGAGTTATATTAGAATTAACACTGATCTGT…	MNSKKEESGFSLLLRVANFLLIAPRYKTVSSKKPRCAPRFAAAGICSAWMLSTVAIIFQCYKDLRTVDTLLDGILSVLNVWLGCAIVLSPELHHQEWKEVFIAVKEIPQNIRNYKQLPPIARKRVILELTLICVIWVIQFSWEAFTWIHLQGAIIISYYLYRETVLLLTTIAVLVLVHLNFIVRQCYRLQNKELRRYNYIKTKNKNQVIPLDYDTDLGEQVGLRHSLKNIGISYRKLNKMVSNINDIFGYHILLIIGYSVIHILQSLNTSLDYNNSLILSWSILSTAWILAVVIVVIISCEMTTREAGKMIGICYSLQESVPPLSLERKELLILIRMARDERVNISAANFFEVNRTTIFGLLSVTTTYFIIVIQFYVQQKEKQYHGD	Alternatively spliced first exon.
RdomGR22d	22	d		Scaffold_97	7,385,316-7,393,064	+	1 | 0	7749	387	Bitter		ATGTACAATAACTCAGAAGAACCAGGTTTCTCACTGCTCCTACGGGTAGCAAATTTTTTTTTAATTGCACCTCGGCATGAATACGTGACTTCCAAAAAACCACGATGTGCACCCAGACTTGCAGCTGCTGGTATATTCAGTGCTTGGATGTTCTCTACCATTGCCATCACATTCCAATGTTACGACGAACTACGTACGATAGATACTATACTTGATACGATGTTATCTGTACTAAACGTTTGGTTGGGTTGTGTGATAGTACTGTCTCCTGAATTGCATCACAAAGAATGGAAGGAGGTTTTCAAAACAGTAAAAGAAATACAACAAAATATACACAACTATAAGCCGCTGCCACCTATAACACGAAAGAGAGTCATACTGGAATTAACACTGATCTGT…	MYNNSEEPGFSLLLRVANFFLIAPRHEYVTSKKPRCAPRLAAAGIFSAWMFSTIAITFQCYDELRTIDTILDTMLSVLNVWLGCVIVLSPELHHKEWKEVFKTVKEIQQNIHNYKPLPPITRKRVILELTLICIIWVVQFSWEAFTWIHLQGAIIYPYYVYRQVVSLLTTVAILVLLYLNFIVRHCYRLQNKELKHHSYNKTKNRIQVTSLDYDINLSEQVNLRHVIRRIGSSYRKINWMVSNINNIFGYHILLIVGYSVMHILQSLNTALDYSNFLILSWSILTTAWTLAVVIVVIISCEMTTREAGKMIGICYSLQESVPPLSLERKELLILIRMARDERVNISAANFFEVNRTTIFGLLSVTTTYFIIVIQFYVQQKEKQYHGD	Alternatively spliced first exon.
RdomGR22e	22	e		Scaffold_97	7,387,327-7,393,064	+	1 | 0	5738	375	Bitter		ATGAACAGTTCCACAGAACAAGCTTTTTTGTTACTTATACGGGTAGCAAACTTTTTTTCTATAGCCCCTCCTTATGAATCTACAATGTCTAAAGCACCTAAACCACGGTATATACCAAGAATTGCGGCTGCCATTCTGCTGACTGTCTGGATCCTGTCAACCGTTAACTGTGTTCTGAATTCTTATACAAAAACACGAACAATAGAAGCCATACTTGACCTATTATCGTCTGTATTAAGCGTTTGCTTAGGAAGCATTATACTGCTATCTCCTGATGTGTATTACGAAGAATGGCACAGTGTTTTTGCTACGGTAGCAAAATTAGTGCAAATTATAAGAACCTACAAACCGTGCTCACGTGTAAAGCTGAGGAGAATCAAATTAGAGCTACTGCTGATC…	MNSSTEQAFLLLIRVANFFSIAPPYESTMSKAPKPRYIPRIAAAILLTVWILSTVNCVLNSYTKTRTIEAILDLLSSVLSVCLGSIILLSPDVYYEEWHSVFATVAKLVQIIRTYKPCSRVKLRRIKLELLLILMVAIARFSWDAYVWIPKEGFRNFCFYAHKQVTSFLTSVSVMVFLYLNFTTRHCYRLLNDELRSYGSVPLNCHSNLGYQLYYPCSIRNIRRGYRSLGALVSKINVIYGYQILLTIGNGVIITLECLNAALDYNDPLVPVSSVFTAAVVIVVIISCEMTTREAGKMIGICYSLQESVPPLSLERKELLILIRMARDERVNISAANFFEVNRTTIFGLLSVTTTYFIIVIQFYVQQKEKQYHGD	Alternatively spliced first exon.
RdomGR22f	22	f		Scaffold_97	7,390,041-7,393,064	+	1 | 0	3024	388	Bitter		ATGAACAGTTACAAAGAGCAACCTTTTCTCTTACTTATACGAGTAGCCAACTTTTTCTCTATAGCACCTCCTTATGAATCAACAGTGTCTAAAGCATCTAAACCACGCTATGTACCAAGAATTGCAGCTGCCACTCTGGTGACTGCCTGGATCCTGTCAACCGTTAGCTGTGTGCTGCATTCTTATACAAAAACACGAACAATAGACACCATACTTGACCTAATAGCGTCAGTATTAAGCGTTTGTTTAGGAAGCATTATACTGCTATCTCCTGACGTGTATTACGAGGAATGGCACGATGTTTTTGTTATGGTAAGAAAACTAGGGCAAACCATAAGGAACTACAAACCATGCTCACGCGTAGCACGGAGGAGGATGATATTGGAGCTACTGCTGATT…	MNSYKEQPFLLLIRVANFFSIAPPYESTVSKASKPRYVPRIAAATLVTAWILSTVSCVLHSYTKTRTIDTILDLIASVLSVCLGSIILLSPDVYYEEWHDVFVMVRKLGQTIRNYKPCSRVARRRMILELLLIIMLSIARFIWDAYVWIPTEGLRIYCSYVHKQITSFLTSVSVMVLLYLNFTTRHCYQLLNDELTSCSSGRLKNRSRSMPLDCHSNLGYELYYRCSVRNIRRSYRSLGTLVSKINVIYGYQILLSIGNGVIITLQCLNAALDYNNPLVPVWSILTALWILAVVIVVIISCEMTTREAGKMIGICYSLQESVPPLSLERKELLILIRMARDERVNISAANFFEVNRTTIFGLLSVTTTYFIIVIQFYVQQKEKQYHGD	Alternatively spliced first exon.
RdomGR23a	23	a		Scaffold_97	7,396,719-7,404,060	+	1 | 0	7342	376	Bitter	1	ATGCACGCAGAAGAAACGAAGGCCGTCAAAACTATTCTGGGTGTGGCAGCAAAGCTGTCAGTAACGCCCACTTTTTCAAGCTTAATTGAACGCTCCAGACCTGATCCAAAATCAAAACGTATTTCCAAAATTGCGGTCGTGATTGTAGTGATAGTCGCGATAGCATCTTACATTTCTAAGAAAGTCGTAACTAAAAATACAAACTTCTTTGCAGCGATTAATTTGACAAATTTAATAGGTTCGGTGTTGAGTGTTGCACTGAGTGTTACAGTACTGTTAACACCATCGTTGCATTATCAAGAATTGAGCGAGCTCTTCGTCACACTTAGCGAAGTTTCCGTTATCTTGCGTGTATCACAGAGTTTCAGTAGCATTAATAGCAGAAAACTAAAGACAGGA…	MHAEETKAVKTILGVAAKLSVTPTFSSLIERSRPDPKSKRISKIAVVIVVIVAIASYISKKVVTKNTNFFAAINLTNLIGSVLSVALSVTVLLTPSLHYQELSELFVTLSEVSVILRVSQSFSSINSRKLKTGLWVSITGWFLKCVWDAVLWGYIDLTETLVYYLYRYFSDLLMYVVVFVILNFNLIIRDRYKAINAHAVALFNKNLMGKMRKQDIETQWKSPLLTNVQVRNIQQAYRKLGKMSRILNSVFGYPILFAISYLVFVTFETLSVSLTFNHYLVPVWSVVMVTTIIISCEITSREARKIVSICYDLQEQLPTLSPERKEVLILIGMANDERVYFSAADFFEVNRTTFFGMLSVTATYFIIIIQFQSAXN	GR23 is a potential alt splice with two sequential and mutually exclusive initial exons and one shared terminal exon.
RdomGR23b	23	b		Scaffold_97	7,400,507-7,404,060	+	1 | 0	3554	384	Bitter		ATGCATTCAAAAGAAACGACGGCTCTTAAAACTCTTCTCCGTGTGTCAGCAATAATGTCAGTGACACCCACCTTTCCAGTACTAATGGAACACCCTAAAATTGATAAAAAATCAAAATATTATTCCGCGCTAGTTGTCGTGCTTTCAGTAATAGTTTCGTTAGCCTGCATTACTTCTAACTTTCAGATGACTCCTTACACAAGCTTCTTTGCTGTGGATGTCATGACTGACTTTATGGCTTCAGTGTTTAGTATCTTACTAATTATCACAGTAGTATTGACTCCGCTGCTACACTATCAAGAATTACGAGAGTTCCTCTTCATACTCGGCGAAGTATCCACCATCCTGCGTGTCTCAGAGTATTGCAGTAGCGTTACTAATAAAAGGATAAAAATGGAA…	MHSKETTALKTLLRVSAIMSVTPTFPVLMEHPKIDKKSKYYSALVVVLSVIVSLACITSNFQMTPYTSFFAVDVMTDFMASVFSILLIITVVLTPLLHYQELREFLFILGEVSTILRVSEYCSSVTNKRIKMELWASFAGYLWKFLWDAGFWGYIYREENVLYYLFREFAEVLTIVVVLVILNLNLLIRHRYKFINEDLLPSLCRKNCMFDKDQSNMEIQWKAPLFTETQIRNVQKAYRKLGKLTKILSSVFGRAILLAIAYFVLVTFESLAMSLLYDHYLVPLWSVIMTLTTLVMVTTIIISCEITSREARKIVSICYDLQEQLPTLSPERKEVLILIGMANDERVYFSAADFFEVNRTTFFGMLSVTATYFIIIIQFQSAXN	Alternatively spliced first exon.
RdomGR24a	24	a		Scaffold_97	7,407,255-7,430,685	+	1 | 0	23431	383	Bitter	>20	ATGTATGCGAAGGAAACAAAGGCTCTCAAAACCCTTCTGGGTGTGGCAGCAGTGCTGTCAGTAACGCCTACTTTTTCATCTCTAATCGAACGCTGTAAAGCTGATCCAAAATCAAATCGTTATTCAAAGTTTGCGGTCGCGATTTCACTCATAATCTCGATAGCAACTTTTATATCCAACAAGGTGCTGACTCCTAATGTAAGCTTCTTTGCTGCGGGCAACCTGACTAACCTTATGGCTTCGCTGCTCAGTGTTACACTGAACGTTACAGTATTATTAACACCGCTATTATATCATCAAGAATTACGTCAGTTCTTCGCCATACTTAACGAAGTTTCCGTCACTTTGCGCGTCTCGCAGGGTTACACTAGCATTAGCAGCAGAAGACTAAAGACGGGA…	MYAKETKALKTLLGVAAVLSVTPTFSSLIERCKADPKSNRYSKFAVAISLIISIATFISNKVLTPNVSFFAAGNLTNLMASLLSVTLNVTVLLTPLLYHQELRQFFAILNEVSVTLRVSQGYTSISSRRLKTGLWVSFTGWCLKCVWDAVVWGYINHVETFVYYLYRYFADLLMIVVVFIILSFNLIIRQRYKAVNAHVLALYKESFTGKIRKPNIEMQWKSPLLTDVQVRNVQQAYRKLGKMTRILNSVFGYPILLAITYLIFGTFETLAVTLTYKNYLVPVWSVTMTLATLVMVTTIIISCEITSREARKIVSICYDLQEQLPSLSPERKEVLILIRMANDERVYFSAADFFEVNRTTFFGLLSVTATYFIIIIQFQSAEN	GR23 is a potential alt splice with four sequential and mutually exclusive initial exons (one pseudogenized) and one shared terminal exon.
RdomGR24b	24	b		Scaffold_97	7,410,092-7,430,685	+	1 | 0	20594	384	Bitter		ATGCATTTGAAGGAAATGAACGCTCTCAAAACCCTCCTGCATGTAGCAGCAATAATGTCGGTGACTCCCACCTTGCCAAGCTTAACTGAACGTTCTAAAATTGATCCAAAATCAAAGTATTATTCCATGCTTGCTATTGTGCTTTCACTAATAATATCAGTAGTCTGTATTACCGCTAATATTCTGATGACTAGCGACGTAAGCTTTCTTGCTGCTGATGTCATGACCGATCTTATGGCTTCAACGTTGAGTATTCTACTAATTGTAACAGTGCTGTTGATTCCACCGCTACATTATCAAGAACTACGCGAGTTCTTTTTTATGCTCGGTGAAGTATCCACCATCCTGTGCATCTCAGAGAATTGCAGGAGCGTAACCAATAGAAGAATAAAAATGGAA…	MHLKEMNALKTLLHVAAIMSVTPTLPSLTERSKIDPKSKYYSMLAIVLSLIISVVCITANILMTSDVSFLAADVMTDLMASTLSILLIVTVLLIPPLHYQELREFFFMLGEVSTILCISENCRSVTNRRIKMELWVSFAGYLSKFLWDAGFWGYIYRVENVLYYIFREFSEILTIIVVLVILNLNLLIRHRYKFINDDLLPSLRKKNSKFNTDPLNIDIQWKTVLFTAAQVRNVQQAYRMLGEMTKILSSVFGYAILLAIAYFVFVTFESLAMFLLYGHQLVSLWSVVMTVTTLVMVTTIIISCEITSREARKIVSICYDLQEQLPSLSPERKEVLILIRMANDERVYFSAADFFEVNRTTFFGLLSVTATYFIIIIQFQSAEN	Alternatively spliced first exon.
RdomGR24c	24	c		Scaffold_97	7,422,295-7,430,685	+	1 | 0	8391	378	Bitter		ATGTACAAAAGTGAAAAGCTTGGATTCGAGGTGCTCCTAAAGGTAGCGGCAGTGTTTTCAGTAACACCTTGTTACGCATCCATACAGCGGCACTCGATTCCATCTAAACCGAAATATTTGCCTGTGCTCTCAACGTTTCTTTATGTAGTAGTGTATTGCGTATCTCTAATCAGAAATATCGAGTCGAACTACCACAGCTTTAAATCACTCGACATAGCGATTGATATTCTTACATCAACGCTAAGCGCTGTATTGGGAATTGCTATAGTATCAATGCCAGTACGATACTATCGAAAATGGAACGAGCTCTTGACTCTGCTTGAACAAACCTCTCATATCTGCTTGAGTCCATGTAAACATACAACTCCGCTAAAAATAACAGCCGAATTACTTGTAACT…	MYKSEKLGFEVLLKVAAVFSVTPCYASIQRHSIPSKPKYLPVLSTFLYVVVYCVSLIRNIESNYHSFKSLDIAIDILTSTLSAVLGIAIVSMPVRYYRKWNELLTLLEQTSHICLSPCKHTTPLKITAELLVTFAACILKMCYDAAIWTEIKGFRIYVNYIHREYSTCLGAITVLIVFHLSLVIRHRYRGLNEKLKTSSDLIDKDKRPKVTELDLSGQVDMENLIKSIGVNYRMVGRSARIMNNIFGIQIMLLIGNCLVVMLESLNIALMVKNKLILSWSALATFSILVMVTTIIISCEITSREARKIVSICYDLQEQLPSLSPERKEVLILIRMANDERVYFSAADFFEVNRTTFFGLLSVTATYFIIIIQFQSAEN	Alternatively spliced first exon.
RdomGR24dPSE	24	d	PSE	Scaffold_97	7,426,619-7,430,685	+	N/A	4067	379	Bitter		ATGAACAAAAACGAAAAACGTTCCTTGAAGGTTCTTTTCAAAATAGGAGCGATTTTTTCAGTAGTGCCTAGCTATGATACCCTACAATCCTCAGTTTTTCCAAAGCCAAGCTGTTTCCCAAAAGTGACTGCGTTTTTAATGTTTTCAGTTCACTGCATGTCACTGTATAGGAATATCGAATTGAATTACCCAACCCGCGATGCAGTGTATATTTTAACTGACGTTATGGTGTCAGTTTTAAGTGCAATCCTGGGAATCATCATAGTATTAATTCCTCTTCGTCACCAGAATTGGTCAGAACTGTTTTTCTTATTAGATGAAGTGTCCAAAGACATTATCAACGCCACTCCTCCGTGCATAAGTTCCAAGAGAATAAAAATTGAAGTCGCATGCGTGGCG…	MNKNEKRSLKVLFKIGAIFSVVPSYDTLQSSVFPKPSCFPKVTAFLMFSVHCMSLYRNIELNYPTRDAVYILTDVMVSVLSAILGIIIVLIPLRHQNWSELFFLLDEVSKDIINATPPCISSKRIKIEVACVASIMLLRSCLNATVWFQTYSFYIYINYLCREYTSFLSTISVLIVCNIIMIIRHRYRLLNEKLQAYRIFVQKRKYPCFVVISRLTKGEMVLEDTIKIVGKNYRKLGKAIRIVNDIYGYHCMLLFEICLIVVLQSLNVALNVSNTLVLSWSAPNALLILVMVTTIIISCEITSREARKIVSICYDLQEQLPSLSPERKEVLILIRMANDERVYFSAADFFEVNRTTFFGLLSVTATYFIIIIQFQSAEN	Alternatively spliced first exon. Frameshift in this exon.
RdomGR25	25			Scaffold_97	7,434,887-7,438,226	+	1 | 0	3340	388	Bitter	1	ATGAGACCTGCTGTAGCAAGGCTTGCCAATATATTAAGCTTATTGGGTTCTATTCTTGGAATCCATCCTTGTTACGATGTTCGAAAGTGGAAGGCATCGTCCAAAATAAACCACAAAGTTTGGGCGGCTTTGAAAATTGCTGGTGTTGTTATAGTTCACGTGTACTCCCTTACTGGAAGAATTAATTACGTATACAAGGTGGTGCCTAGCATCTGGGCTATACTTGATGTAATCACATTCTTTGTGGAGGCTGCGTTAGCGATTACTACTGTCTTTATGGGGTCATTTAGAAATCTGGAACAATGGGAGAAGCTACTAACTTACACTTGTGAAAGGGTATTACGACCAGCAGTAGCATGGAAGCTTATTATAGCATATATTTTGAACCACATGTTTCCG…	MRPAVARLANILSLLGSILGIHPCYDVRKWKASSKINHKVWAALKIAGVVIVHVYSLTGRINYVYKVVPSIWAILDVITFFVEAALAITTVFMGSFRNLEQWEKLLTYTCERVLRPAVAWKLIIAYILNHMFPIAIAICEGMVWSNFLGMEQYKYYIIRDIEVYHTYMLICLYLLITFTIWQGYKELNEYLIEVTEGIGKEPEENRISAIKLSYHTYESIKEMKTTYKFMYQLVESHNSIFGVSILFVTANASLVVLSTIYSTINAYENAKNFNDLLLVNAIMTLLVAVICISVSMMCDKASKEGYRTIIICYGLAERFSYDSREKAALLDLANMVVHNRPDFTAAGVIIINRKLICTILSLTTTYLVVIIQFHLSGKRGMTYEGGGH
RdomGR26	26			Scaffold_97	7,440,719-7,442,707	+	1 | 0	1989	380	Bitter	1	ATGCAACATGATAACAGTGAAATGAATACAAGCACGTCTACTCGACAAGGTTTTGGTTTCCTGCTGAAGTTATTCGAGTTGTTGTGTTTAGTGCCTTCTCAGGAATCGAACAGAGGAAAACCGCTAGTAAAATCCGTGCTTTTGGTGGCGTTTTTCCTCACCGGCATATCTGCATTATTCTACATAGATGCGGGACCCGAAGCTATAAATCGTGGCGTGCTATTTAGAGCATTTAATAGAGTGAACTCCTTAGGAAGAGTTCTCTTACTAGCCCTCGCTGTGTTAAGTCCAACTATAAGCCATAAAATTTGGAAAGATTTCTTCTCCACTTTAGTGTCTGTTAACAGTAAATTGGAATCTGAAGAAACCTTTTCTCCGATTACAAGACGAGTCGTCTTG…	MQHDNSEMNTSTSTRQGFGFLLKLFELLCLVPSQESNRGKPLVKSVLLVAFFLTGISALFYIDAGPEAINRGVLFRAFNRVNSLGRVLLLALAVLSPTISHKIWKDFFSTLVSVNSKLESEETFSPITRRVVLIQIIVIHLGYIMRFLVNFFTLNFDTDIKSTCYSLFSNLLDYFILMRLMLSMNLWLIVRRRFTIINERLKNGNASGEMTTICLIQQPVKRYSIQDVDVDYRLANNLIKQLNTLFGYQSLVLMGSVVLVLLETLLLTTYGVKGNISFICSSAIQVIYTLIEASAVIIPCDLTNSESYKTLGICYDVQENLRGTSAVRSQVLYFIDVIKDERVELSAANFFAINRTVYFGIFTMTATNFIVILQCFMRFL
RdomGR27	27			Scaffold_97	7,444,859-7,448,097	+	1 | 0	3239	376	Bitter	1	ATGGGGCTCACAGCCCTAAGAGTCGTAAACAAATTAAGTTGGTATAACTCAGTATTAGGCATCCATCCCATATACGATATTCAGAGGCGTAAAGCTTCATCGAATAAACCATTCAAGTTTTATGCTATCATCAAAATAATATGCGTCATCACAGGCTATACTTATTCTGTCAATGGTCGTATACATAAATGGTATATATCTATGCCGAAAATTTCCGGTATCCTGGACGCCATGATTTTTACGACAGAAACATCGATAGTTTGTGCTATGATTTCCGCATGCGCTTTTGGAAATGTGAAAGAATGGGAAAAACTGCTAAATTACACATTCGACAACATGAAAAAGTTACTTACACGGAAGCTACAGATGGTGTACGCCTGTAATCATATTATTCCTCTA…	MGLTALRVVNKLSWYNSVLGIHPIYDIQRRKASSNKPFKFYAIIKIICVITGYTYSVNGRIHKWYISMPKISGILDAMIFTTETSIVCAMISACAFGNVKEWEKLLNYTFDNMKKLLTRKLQMVYACNHIIPLTIGVSKGLIWGRYIGYEKYRYYLLSDLLMYHAQTLVSSYFILTYIMSTTFKELNDYLIETTEEINRTQKNSIKLSRSTSESIRQLKVTYRFMYGLVGSQNRVFGFGSVILLAYATLVILKTLYSVIYTLEANDRIGVILINAVLASAASVAIISVSMMCDKTSREAHRTTMLCYTLAERFRHDSDEKAALLDLARMVVVNCPNFTAASFFIVDRNMMFKIMGLSTTYLVVIVQSHLNKNKLSL
RdomGR28	28			Scaffold_97	7,451,406-7,456,896	+	1 | 0	5491	377	Bitter	4	ATGGTGTCTAAAACTGTAAGAGCTGCAAGAATTTTAAGTCGATATTACTCAGTGTTGGGCATGCACCCAGTATACGATATTCAAAGGCGTAAAGCGACATCGAATAATTTATTTAGGTTTTGCGCTATCGTCAAGATCATATGCGTCATCATAATCCATGCCCTTTCTCTCAATGGTCGAATATGGGGATGGTATATACATATGCCGAAAATTTCGATTATTTTGGATACTACAACGGTAATAACAGAATCTTTGGTAGCATGCGTAATAATTTTTATGAGTGCTTTTGGCAACGTGGAAGAATGGGAAAAGCTTTTGAATTACACCTGCGATAACGCAAAAAAATTGTTCACCTTGAAGATAAGGGTGTTGTATGTCTGCAGCAATTTACTTCCTATA…	MVSKTVRAARILSRYYSVLGMHPVYDIQRRKATSNNLFRFCAIVKIICVIIIHALSLNGRIWGWYIHMPKISIILDTTTVITESLVACVIIFMSAFGNVEEWEKLLNYTCDNAKKLFTLKIRVLYVCSNLLPIIIAISKALIWGRYIRYGLYHYYIFSDVVMYHAHTLINIYLVMTYMTWMAFKQLNNHLKEIIEGVQITQKITTKFPSRSTTESIRQLKASYRFMYGLVVSQNNIFGFAAVALTGYATMVILKTFYVIVYTYETNHRSGVILINAVMAFTVTVVIIIVSMVCDKTAREAHSTAITCYIMAERFRYNSAEKSVLLDLARMVVISGTKFTAASFFVIDRSLMFTILGLTTTYIIVIVQFHLNRSKLLL
RdomGR29	29			Scaffold_97	7,460,179-7,462,963	+	1 | 0	2785	376	Bitter	16	ATGGGGCCTACAGTCACGAAAATTGCAAGCATTATAAGTCGGTATCACTCAATGTTGGGCATTCATCCCATGTATGATATTCAAAAGCGTAGAGCTTCATCGACTAAACTATTCAAATGTTGTGCTATCGTCAAGACTGTATGTGTCATCATAGCCGATAGCATTTCTCTTACTGGTCGAATACGTACGTCGTATACATCTATGTCGAACATTTTAGCCATGCTGGATACGATAACGATCCTGACAGAAACTTTGATAGCAAGCGTAATCATTTTTATGAGCGCTTTTGGCAACCTCCGAGATTGGGAGAAATTGTTGAATTACACTTTCGACAACATGAAAAAAATACTTAATTGGAAGTTAAAAGTATTGTATGTCAGTAATCACATTCTTCCCATA…	MGPTVTKIASIISRYHSMLGIHPMYDIQKRRASSTKLFKCCAIVKTVCVIIADSISLTGRIRTSYTSMSNILAMLDTITILTETLIASVIIFMSAFGNLRDWEKLLNYTFDNMKKILNWKLKVLYVSNHILPITIIVTEGMIVEKYIGFKSYRYFIFSDVLLYHAHTLVNVYIIITYTLCSGFKELNDYLMDTTKGIKITQKNSIKSYRSTSESIRQLKAKYRLMYELVESQNRIFGIAAVLLTGHATVIILYALYSTICSYEANSNMDVLVINGVMAFGVTAVITSASMMCDRASREAHRTIIICYTLAERFRYDSAEKLALLDLAKMVVDNCPNFTAASFFVVDRNMMFTVLGLTTTYLIVIVQFHLNRNKLSL
RdomGR30	30			Scaffold_97	7,465,691-7,468,107	+	1 | 0	2417	376	Bitter	17	ATGGGTCCTATAGCCATAAATATTGCAAGCATTTTAAGTCGCTATAACTCATTGTTGGGTATTCACCCCATGTATGATATTCAAATGCGTAAAGCTTCATCGAACGTATTATTCAAGTTTTGTGCTATCATCAAAATTATATGCGTCATCATAGCCCATGTCATTTGTGTCATCAATGGAATGCATACTTTGTATCCGAATATGCCGAAAATATCAAACATTTTGGATATACTGGTGAACATAGCAGGAGCTATGGAAGCTTGCGTGACAATCTTCTTCAGCGCTTTTGGCAACATGGACGAATGGGAGAAGCTCCTAAATTACACTTGCGACAACATGAAAGAATTACTTAATTGGAAGTTAAAAGTGTTTTACTACTATAATTACATATTTCTTATT…	MGPIAINIASILSRYNSLLGIHPMYDIQMRKASSNVLFKFCAIIKIICVIIAHVICVINGMHTLYPNMPKISNILDILVNIAGAMEACVTIFFSAFGNMDEWEKLLNYTCDNMKELLNWKLKVFYYYNYIFLIIMSVTEGLIWGNYLGFDMYKYYIITDVIMCHIHVHINVYVVITYTLWIGFKELNDHLVEITEGIDNKQENSVKLSRSISQSIKQLKATYRSMYELVDYQNRIFGPAAVILIGSSTMAILNTIYATIFTYEDNDEISIMIIDAVLTFDAMVTVIILSMICDGASREAHRTTIICYTLAERFRYDSAEKAALLDLARMVVINCPDCTAASFFVVDRNMMFKVLGLSTTYLIVITQFHLNQNRLFL
RdomGR31PSE	31		PSE	Scaffold_97	7,471,095-7,472,880	+	N/A	1786	375	Bitter	4	ATGGAGCTTATGGTTAATAGACTTTGCCAATTACACAGCAGAATCAATTCAATGTTAGGAATCCACCCTCCTTACGACGTACTAGCTCGTAATGCATCGTCAACGAAAATGTGCAAGTTTTTCGCTATATTGAAGATAGCATGTATTTTAGCGGCTCAGTATTTCTCATTCAGTGTAAGGCTTGAAGGAAGTGCAATTGATTATGTATGTGTTGGGGAGGCACCTGACTTCCTCATACTCGGAACGCAAGCAATAATAACATGTACAGCCATTTTCGTCAGTTCCTTTGTATGCTTAAAAAGATGGGAGAAATTGTTAAATTATGTGTATGGCAGGATATTTCGAAAACAAATGATTAAAAAGGCTCTTACGATTTACTTTTTCAACTATTTTTTTGTT…	MELMVNRLCQLHSRINSMLGIHPPYDVLARNASSTKMCKFFAILKIACILAAQYFSFSVRLEGSAIDYVCVGEAPDFLILGTQAIITCTAIFVSSFVCLKRWEKLLNYVYGRIFRKQMIKKALTIYFFNYFFVLGILMEEAVVLSISIGWGFIKYEAIDYFEMCYIHLLVCMYISICYTI*QEYVELNHYLTIIARNIECADKRNMVTLANYTPQSITQLKESYRDMYHLVEIMNDLFGVPVLFFTAYTSLIVVQITDYVIFDDVEDKPTDNDLAVYCLTTSMTYVILIMMCDATSQEAYRTITICYRLAEQRKRNSTERSVFLDLARTVFNYKPQFTAADIVVINRELILTTLGLTTTYLIINIQSRRFPNLC*	Stop codon in first exon.
RdomGR32	32			Scaffold_97	7,476,420-7,477,659	-	1 | 0	1240	394	Bitter	2	ATGACTAAAAAGATAGCACCGGCTAAAGACTTTGAAAAACCATCATTGTCAAAGCTTTTCAGTGGAAAATTTGCCTGTATCTTAGGCGTACATCCGCATGTCAACTTTGACAGAACGAAAGCGGAGTTGTGTGCTTTCTGCAGACCGCTTGCAATTTTTAAAATTATCACTATGTTCATTGCTGAAGCCACGTTCATAACTATGAGATCGTCAAATTTGGACACGGGTATGGCAACAACGATATGGGTAGTTTTAGAGGGTTTCTTGTTTATAATGGAAACAGGAGTTACCTCATCAGTTTTGCTAGCTAGTTCCTTTGGTAGCATAACAGAATGGAATAAGATCGTGGAGTTCCTCTTAAGAAACAAATACTTCATGCAACATGTGGATACAACCTTT…	MTKKIAPAKDFEKPSLSKLFSGKFACILGVHPHVNFDRTKAELCAFCRPLAIFKIITMFIAEATFITMRSSNLDTGMATTIWVVLEGFLFIMETGVTSSVLLASSFGSITEWNKIVEFLLRNKYFMQHVDTTFKLSIFLKMVVPLVYFVANGTLWILAIGFDQYRFYILRDLQRCYVHIAFVFYIFVIYLIKKGFEELNVQTEEVCRDICLQRKLKLNGLKSFTKFNLRSVYDICKLSTSYRVLCEVVDAVNNLFGWQCLFLIGQGSAVLLQSLYMLVNIVQNKVITEKGNLLLFLNVINAVFVVLLVTTISMLCDSTLKQSRRSMLLCHFTQDDFDNNSDERKELHTFMQMGAHISSEITAARFFKLDRSSIFKIFSFTTTYFIIMIQFHNNA
RdomGR33	33			Scaffold_97	7,482,819-7,485,895	+	1 | 0	3077	367	Bitter	3	ATGGGGAGGGAAGCAAACCACACCACAGGGTTGTTGTTTACTATAGCAACCACATTGCTGCTACTTCCTCCTTACGAATCAAAGCAAGAAAGATCCATAAGATTTATTCGTTTAGTAGCAGTTTTATTGATAGCTGGTTTACAAATATCGTTCTCAATTGTGTCAGTTGTCTGGTATTCATTTAACACTGATGTTGCAGAAATCTTCATGGATCTGCTGGTAACGTCGCTGAGAACAATTCTGGCTGTTGCCTTAATACTTTCCCCTGTATTTCATCAAAAGTCGTGGCGAGAATTTTGCAATCTAGAAGAAGAATGTTTCAAGGCTTGTGCGGCTGTAAGCAAGAGAAGAATACAAGCTGAGGTGGTGACAATGCTTCTGATACCATCAGTGGAATTA…	MGREANHTTGLLFTIATTLLLLPPYESKQERSIRFIRLVAVLLIAGLQISFSIVSVVWYSFNTDVAEIFMDLLVTSLRTILAVALILSPVFHQKSWREFCNLEEECFKACAAVSKRRIQAEVVTMLLIPSVELCITIAFHLVTELKRAFWGIEVIKLLMDVHSTVTILVLLRMLHVIRVSLRSCNRLLANSAKYLSTKLNVDDDQLEYNVKFVQKKYRTLSKMANITSEMFGYQILLLEAYYVCISVYGIHAGLIWGAKDLKLTCFTIIENISYTVSTCIVAVVSIIIACELATREANILMEMCYNLLQYFPLWSTLRNELLVLIRITKDERIYITAASFFEVNRSTLFGLLSVILTYLVILVQFDS
RdomGR34	34			Scaffold_97	7,488,538-7,489,877	+	1 | 0	1340	387	Bitter	3	ATGGGACGTACTGCACTAATACTTATAGAAGTTTTAAGTAGAGTCGGCTCGATGTTGGGCCTTCATCCCCATTACGAAGTACAACAGAGAAAGGCTTCCTCGACAAAGTTTCACAAAGCTGTTGCCATTGTAAAAATTTTAAGTGTGATAGCAGCACATGGATACTCTCTACATGGTAGGATCGTACACTATTATAAATACATATCCACTGTTTGGGTTCTACTAGACGTGGCTATGTTAATACCAGAGGCTCTAGTGACTTGTTCAATTGTCTACAACAGTTCTTTCGGAAATGTGGAAGAATGGGAAAGCATGCTGACTTACACAAAAAATAAAATAATCCGGGGAAACATGACATGGAAAATAGTGGTGCTATACACAGTAAACCATATATTTCCT…	MGRTALILIEVLSRVGSMLGLHPHYEVQQRKASSTKFHKAVAIVKILSVIAAHGYSLHGRIVHYYKYISTVWVLLDVAMLIPEALVTCSIVYNSSFGNVEEWESMLTYTKNKIIRGNMTWKIVVLYTVNHIFPLAIMFTDTWVWNKSTGMKFYKYFIIRDIEIYHTYMFFFFYVLITISIYAGFKDLNDYLIEIAEGINTKDFSKEDNIKLSRNTAGNIKQLRKVYRAMYQIMKTQNAVFGYPVLFLIGYTSFTMLNTTYSAIYAYENEDTFSGVVQISVLVAAATMMICVSVSMVCDIAFKQAHRTVDICYSLSGRFQQGSKEKAALLDLARMAVHNCPNFSAAGFFVMDRKMIFKIFSLTATYLIVILQCQSRRVRSVNESTGAP
RdomGR35	35			Scaffold_97	7,493,176-7,494,378	+	1 | 0	1203	379	Bitter	0	ATGGGACGTACTGCACTGTTACTCGTGGAAGTTTTAAGCAGAGCCGGCTCGATGTTAGGCCTTCATCCCCATTACGATGTACAACAGAGAAAGGCTTCTTCTACTAAGTTTCACAAGGCTTTTGCCATCGTGAAAATTTTAAGTGTGATAACAGCGCACGCTTATTCTCTACACGGCAGGATCGTGTACTATTATAATTACATATCCACTGTTTGGGTTCTACTAGACATAGCTATGTTAATACCAGAGGCTCTAGTGACTTGTTCAATTGTCTACAGGAGTTCTTTTGGAAAAGTAGAAGAATGGGAAAGTCTGTTAACTTACGCAAAAAACAAAATAATTCGGGGACAAATGATGTGGAAAATAGTGGTATTATACTCTCTTAACCATCTATTTCCT…	MGRTALLLVEVLSRAGSMLGLHPHYDVQQRKASSTKFHKAFAIVKILSVITAHAYSLHGRIVYYYNYISTVWVLLDIAMLIPEALVTCSIVYRSSFGKVEEWESLLTYAKNKIIRGQMMWKIVVLYSLNHLFPLAIVLTDAWVWSKYIGMSYYQYSIITDIEIYHTYMFFFFYAVITITIYAGFKDLNNYLIEVVEGINTTDIKEDFIKLSRNTTDNIKQLRRAYRVMYEIMKTQNFVFGYPVLFLIGYTTSTMLSLTYFAICAYEDGHSISGEIQITFLVAAATMVVCVSVSMVCDVTSKQAHRAVDICYTLSGRFEQGSKEKAALLDLARMVVFNCPDFTAAGFFVIDRKLIFKIFSLTATYLIVILQCRSRRVKNA
RdomGR36	36			Scaffold_97	7,496,543-7,498,516	+	1 | 0	1974	369	Bitter	0	ATGGCGGGTGCGATTCGGCTGATTCAAATTCTCAGTTATGCTTCTTCGTTCTTTGGCTTCCACCCACCATTTGATTGGCAAGAACAGAAAGCTACATCTACAACAGTGTACAAGCTTTATGCTGTATTGAAAGTGATATGCGTTCTTTGGATGTATACGCAAATTTTCCCATGTAGAATGGGTCAATCGTATAATACCTTGCCTATAGTGATAAACATTTTATATACCTCTTCCATGCTGATGGAAGTGTTGCAATTGTGTGTGAACATCCTTATTTGCGCATTTACAGATATCGATATGTGGGAGAAACTACTCAAGTTTGTTGCCGAGCAAACTTTCCATCCAACTGCAAACTGGGCATTCGTCTTTGTTTATTGTGGGAACCACATTCTCGCTCTT…	MAGAIRLIQILSYASSFFGFHPPFDWQEQKATSTTVYKLYAVLKVICVLWMYTQIFPCRMGQSYNTLPIVINILYTSSMLMEVLQLCVNILICAFTDIDMWEKLLKFVAEQTFHPTANWAFVFVYCGNHILALVILICLSWMWSIAFKQEILWKLYITGAVIVYHTMMMMIFYNFSSYYILRSYRHINDKLTGICYNAANLKQIQRLKAKFKYLHQIVKAHNKVLGFQILVFIVHITVNLLTTACAALTVLDNANPLYANYVTGSLIMCTIMATVAVVMFLTITMICDHSTTTTDKTIALCFDLEEKVEDATSEKAAVLDFTQMVLDNRPVFTAGGFFVIDRRTLFEILSTTTRYFLVTIQFYLERHNI
RdomGR37PSE	37		PSE	Scaffold_97	7,501,723-7,503,677	+	N/A	1955	362	Bitter	9	ATGGCGGGTGCGATTCGGCTCATTCAAATTCTCAGTTACGCTTCTTCGTTGCTAGGCTTCCACCCCCCATTTGATTGGCAAGAACAGAAAGCCACATCTACAACAGTATACAAGCTTTCTGCTGTATTGAAAGTGATATGCGTTCTTTGGCTATATACGCAAATTTCCCCCTATAGAATGAGTCTATTGTATAATAACTTGCCTACAGCGATAAACATTTTGTATACCATTTCTATGCTGACGGAATTGTTGCAATTATGTGTGAACATCCTTATTTCCGCGTTCACAGATATCGATATGTGGGAGAAACTACTCAAGTTTGTCGCTGAGCAAACTTTTCATCCAACTGCAAACTGGGCATTCGTCTTCATTTATAGTGGGAATCACATTCTCGCTACT…	MAGAIRLIQILSYASSLLGFHPPFDWQEQKATSTTVYKLSAVLKVICVLWLYTQISPYRMSLLYNNLPTAINILYTISMLTELLQLCVNILISAFTDIDMWEKLLKFVAEQTFHPTANWAFVFIYSGNHILATVILICLSWMWSIAFKQEILWKVYITGAVIVYHTMMMMIFYNFSSYYILKNYRLINDKLTGVCYNAANVKQIQELKAKFKYLHQIVKAHNKVLGFQILVFIVHVTLNLLTTACIALIVLDNANPLYANYITGSLIMCIAMATIAVVMFLTITMICDHSTTTTDKTIALCFNLEEELKDSPEEAAVLDFTRMVLDNRPVFSIDRRTLFEILSTTTTYFIVTIQFYLERQSI	Frameshift in second exon.
RdomGR38a	38	a		Scaffold_97	7,505,721-7,548,286	+	1 | 0	42566	387	Bitter	9	ATGGGCAAGAAGCTGGAAATCGTGCAGTTTCTAAGTCATTGTAGCTCATTTTTTGGCTCGCTTCCTCACTACGATTGGGAGAGACGAACAGTGACGTCGAATGTTATACACAAATTAGCAGCAATAATAAAAATAATTTGTGTACTACTTGCATATATACTTGGTTTCAAGAAAAGACTGGAGTTCTCTTTCAATTATCACCCAACGGTCATAGTTGTTCTACACACATTTGCTTTAATTACAGAGCTGATGCTCATATGCCTAAATATATTGATGAGCGTGTTTGGAAACATGCAAAAATGGGAAATACTATTGGGTTTCGTCAGCGATAGAGCCCTTGGAGAAGGAAAAAAATCAAAGTTTACGTTACTATACGCAGTTTGTCATGTTTTCAACATA…	MGKKLEIVQFLSHCSSFFGSLPHYDWERRTVTSNVIHKLAAIIKIICVLLAYILGFKKRLEFSFNYHPTVIVVLHTFALITELMLICLNILMSVFGNMQKWEILLGFVSDRALGEGKKSKFTLLYAVCHVFNITILVPIAYKWMTFADTEEYWKFYVAATTSTYNEAMTTFLYVFIAYSIMHEFKKINNKLSKIIKRNNNAHMAYTEQIRQIKKNYKSLYYVVDVQNSIYGFQILSLLTECTVYLQCAACATVIALEYSNLHEHPENGMAWINGSISVLIGVICLVITMTCDLAIKEARRTITICHDLECKFEVSSMERAALLDLAQXVLYSCPNFLAGGFFVINRXTIFMILGTVTTYFIVAIQFYLQSHPEIGIHKNVTHNHSHY	GR38 is a potential alt splice with seven mutually exclusive initial exons (one pseudogenized) and one shared terminal exon. Potential PSE: The first exon of the assembled GR38a model includes a frameshift, but this was absent from the raw reads.
RdomGR38b	38	b		Scaffold_97	7,525,595-7,548,286	+	1 | 0	22692	388	Bitter		ATGGGTAGCAAGCTAAAAACCGTGCAGTTTCTAAGTCATTGCAGCTCATTTTTCGGCTTGTTGCCTCACTATGATTGGAAGAGACGAAAAGCGACATCAAATGTGACACACAAATTAGCTGCTGTAATAAAAATAATTTGCCTACTGATCGCGTATATACTTGGTTTCAAGGGAAGGTTTAAATTCTCTTTTAAGTATCGTCCAACGGTCATCGTTGTTTTGCATGTGTTTTCTTTAATTACTGAGCTGTCACTAATATGTTTGAATATAGTGATGAGTGTTTTTGGAAACACGCAAACATGGGAGGAGCTATTGAATTTCATCAATGAGAGAGCTCTTGGTGAAGGTCAAAATTCAAAGTTTACATTACTGTACTCTGCTTGTCACGTTATGGTTATA…	MGSKLKTVQFLSHCSSFFGLLPHYDWKRRKATSNVTHKLAAVIKIICLLIAYILGFKGRFKFSFKYRPTVIVVLHVFSLITELSLICLNIVMSVFGNTQTWEELLNFINERALGEGQNSKFTLLYSACHVMVITVLVPISYKWMTLMKTTSYWKFYIAATTSIYNTTITVFLQAFLSYTIKQEFRKVNRNLEGMIGNKGREDPIAYIGEIKKLKKEFKSLYHIVDAQNNIYGFQILFLLMTITTYFQCAACATVTILEYNNLHGVQEYGMLYINSATSGSFGVICLVITMTCDLAIKEARRTITICHDLECKFEVSSMERAALLDLAQXVLYSCPNFLAGGFFVINRXTIFMILGTVTTYFIVAIQFYLQSHPEIGIHKNVTHNHSHY	Alternatively spliced first exon.
RdomGR38cPSE	38	c	PSE	Scaffold_97	7,530,135-7,548,286	+	N/A	18152	388	Bitter		ATGGGTAGTAAGCTAAAAACCGTGCAGTTTCTAAGCCATTGCAGCTCATTTTTCGGCTTGTTGCCTCACTATGATTGGAAGAGACGAAAAGCGACATCAGTGACACACAAATTAGCTGCAGTAATAAAAATAATTTGTCTGCTGATCGCGTACATACTTGGTTTCGACGAGAGATTTAAATTTTCTTTTAAGTATCGTCCAACGGTCATCGTTGTTTTGCATACTTTTTATTTAATTACTGAGCTATCGATGTTATGTCTGAACGTATTGATAAGTGTTTTTGGAAACATGCAAATATGGGAGAAAGTGTTGAATTTCATCAATGATAGAGCATTTCAAGAAGACGATAATTCAAGGTTTACATTACTATACGCAGTTTGTCACGTTGTGGTTATAACT…	MGSKLKTVQFLSHCSSFFGLLPHYDWKRRKATSVTHKLAAVIKIICLLIAYILGFDERFKFSFKYRPTVIVVLHTFYLITELSMLCLNVLISVFGNMQIWEKVLNFINDRAFQEDDNSRFTLLYAVCHVVVITILVPVSCKWMALMKPTTYWKFYTFATASTYNTIMVIFIHAFLSHTIRQEFGKVNRSLEKMIRGNKTHGETIAYIQEIKKLKKEFKSLYHIVDAQNNVYGFQMLFLLVAITTYFQCAAWISLTILDYNNLRGVQENGMLYINSAISLSFGVICLVITMTCDLAIKEARRTITICHDLECKFEVSSMERAALLDLAQXVLYSCPNFLAGGFFVINRXTIFMILGTVTTYFIVAIQFYLQSHPEIGIHKNVTHNHSHY	Alternatively spliced first exon. Frameshift in this exon.
RdomGR38d	38	d		Scaffold_97	7,533,979-7,548,286	+	1 | 0	14308	384	Bitter		ATGGGTGGCAAGCTAAAAACTGTGCAGTTTCTAAGTCGCTGCAGCTCATTTTTCGGCTTGTTGCCTTACTACGATTGGGAGAGACGCAGAGCGACATCAAATGTGACACACAAATTAGCTGGAGCAATAAAAATAATTTGTCTGCTAATCACGTACATAGTTGGTTTCAACGAGAGAATTGAATTCACTTTTAAGTATCGTCCGACGGTCATTGTTGTTTTGCACACTTTTTATTTAATTACTGAGCTATCGCTGATATGTCTGAATATATGGATAAGTGTTTTTGGAAACATGCAAATTTGGGAGGAACTGTTGAAGAATTTCATGAATGATGGAGCATTCAAAGAAAAAGAAAGTTCAAAATTTACATTACTATACGCAGTTTGTCACATTGTGATT…	MGGKLKTVQFLSRCSSFFGLLPYYDWERRRATSNVTHKLAGAIKIICLLITYIVGFNERIEFTFKYRPTVIVVLHTFYLITELSLICLNIWISVFGNMQIWEELLKNFMNDGAFKEKESSKFTLLYAVCHIVIITIVVPVSYKWMALMKPTSYWQFYIVATASTYHIIMIIFIHAFLSHTIRQEFRKVNRSLEKMIRGNETYIGEIKLLKKEFKSLYRIVDAQNNIYGFQLLFLLMAITTYFQYAAWATITTLEYNKLHGVQEDGMLYINSAICVSFGVICLVITMTCDLAIKEARRTITICHDLECKFEVSSMERAALLDLAQXVLYSCPNFLAGGFFVINRXTIFMILGTVTTYFIVAIQFYLQSHPEIGIHKNVTHNHSHY	Alternatively spliced first exon.
RdomGR38e	38	e		Scaffold_97	7,537,230-7,548,286	+	1 | 0	11057	389	Bitter		ATGGGCACCAATTTGCAAATCGTCCAATTTCTGAGTCATTGCAGTTCTTTTTTTGGTGCACTGCCCGACTACGATTGGCAAAAACGAAAGGTGCCATCCAATCGGATACAAAAACGGATGGCAATAATAAAAATAATATGCATACTTTGTGCTTATATACTCGGTTTTGAGAAGAGACTGGAATTAACTTACAAATATCGACCGCCCGTTATAGTAGTTCTGCACACTATTTCGTTAGTCATGGAGTTTACGAACACATGTCTATGCATAATGATGAGCGCTTTTGGAAATGTGCAGAAGTGGGAGGTACTACTAAATTTTGTCGCTGAGGGAGCGCTTAATGAAGACAAAATTTCAAAGTTTACATTACAATGCATGGCGTATCACTTGCTGCTTCCA…	MGTNLQIVQFLSHCSSFFGALPDYDWQKRKVPSNRIQKRMAIIKIICILCAYILGFEKRLELTYKYRPPVIVVLHTISLVMEFTNTCLCIMMSAFGNVQKWEVLLNFVAEGALNEDKISKFTLQCMAYHLLLPIFYIPISYKWMTFVDTGDYWKFHVAATTAIYSTSIIIFLYVFIAHSIKQGFKKINRDLAGTIKGSGAHNGTMAFVEQIKQLKREFKSLYRTVDVQNNMYGFQILFILAAITIYFQCAACATVTMLEYSNLHGKPDNGMILINISISAFMGVICLVITMTCDLAIKEARRTITICHDLECKFEVSSMERAALLDLAQXVLYSCPNFLAGGFFVINRXTIFMILGTVTTYFIVAIQFYLQSHPEIGIHKNVTHNHSHY	Alternatively spliced first exon.
RdomGR38f	38	f		Scaffold_97	7,542,364-7,548,286	+	1 | 0	5923	387	Bitter		ATGAGCAGCAATCTGCAAGTCGTTCAGTTTCTAGGTCACTGTAGTTCATTTTTTGGTATACTTCCAGACTATAACTGGCAAAATCGAATAGTGACATCAAATGGTATTCAGAAACTAACTGCTGTAGTCAAAATAGCTTATCTCTTTCTCTCATACCTCCTTGGTTTCGAGAAGAGACTGGAATTCACTTACAAATATCGGCCGCCAGTCATAGTCGTTTTACACGCCATTTCTATAATAGTGGAGTTAACACTGAATTGCTCGGATATCCTGATAAGTGTATTTGGAAATGTGCAAAAGTGGGAGTTATTATTGAGTTTCATCGCAAAGAGAGTAGTTGGTAAAGTGAGAACATGCAAGTTTACAATACTATACCTAACGTGTCATGCACTGTTTTTA…	MSSNLQVVQFLGHCSSFFGILPDYNWQNRIVTSNGIQKLTAVVKIAYLFLSYLLGFEKRLEFTYKYRPPVIVVLHAISIIVELTLNCSDILISVFGNVQKWELLLSFIAKRVVGKVRTCKFTILYLTCHALFLTLMVPISYRWMMFADATDYWKFFGVAPITVYNTTTLIFLYVFTAYSIKQELREVNSKLCQMEKGNNVHKDTYIEEIKQLKNEFKFLYRIVDAQNSTYGFQVLFLLGSITIYLQCAACASITMLEYGTLNGELQNGMVSLNSSMSAYKMVICLVITMTCDLAIKEARRTITICHDLECKFEVSSMERAALLDLAQXVLYSCPNFLAGGFFVINRXTIFMILGTVTTYFIVAIQFYLQSHPEIGIHKNVTHNHSHY	Alternatively spliced first exon.
RdomGR38g	38	g		Scaffold_97	7,545,223-7,548,286	+	1 | 0	3064	382	Bitter		ATGGATCGCATATTGCATATCCTATACTGGGTCAGTTCACTATTTGGTGTTTGTCCTACATATAATGGAAGACAGATCACTTCCAAGTTGCATCACAAAATATTCGCAGCAGACAAAATCGCTTTCGTGATTGTTTTAAATGTACTAACTTACAAGGAACGATTGCATTACGATTCTGAGGACGATACGCCATTTATCGTAATCTTATGCGCACTTCCTCTACTTACTGATGGATTGAAGATATGCGCGACCATTTTCATGAGTACCTTTGGAAATACGGAAATGTGGGAAACACTTTTGAGATTTATTGGTGGTAAAAGGAACTTCATAATATGGTATACCATAAATCACATTTTTATAGCAGCTATACTGCTGGGTGCAGCTAAATTTTGGATGATA…	MDRILHILYWVSSLFGVCPTYNGRQITSKLHHKIFAADKIAFVIVLNVLTYKERLHYDSEDDTPFIVILCALPLLTDGLKICATIFMSTFGNTEMWETLLRFIGGKRNFIIWYTINHIFIAAILLGAAKFWMIPKDFQMQWNEYLLLIICLYHNITPIFLYVFMAMAIRRNFKNINGSLEKLIKTDTFRCPKLFNLTKKVEKIKQLKKKCKGLYLIIEALNQLFGLQLLLLQIYCTAVLLSAAYSTTTQMDETQANDKAGEGSKVWINSVPAGLTAVICLVITMTCDLAIKEARRTITICHDLECKFEVSSMERAALLDLAQXVLYSCPNFLAGGFFVINRXTIFMILGTVTTYFIVAIQFYLQSHPEIGIHKNVTHNHSHY	Alternatively spliced first exon.
RdomGR39	39			Scaffold_97	7,548,450-7,553,312	-	1 | 0	4863	375	Bitter	1	ATGTACTCCAGTGACGCTGCGATTCTCCAAAAAGTTTTAAAATTCGGTGAATTTGCTGCCATCGCTCCTAACTATAATTTTAAAAATAAATTTATACGGTGCTGCAACTGGAGACGATCTTACACCTTCAGTCATGCCGTGTTTGTGGTCGTTTGTTATGTCGTTTCAATAATTGGGCGGATACAAACTCACTATTTCGAAACTGCGGACCCGAATAAATTTTTGGATTTTTTGACTTCGACCCTGCAAACTATATTCAACCTGCTGGCGATCGCAAATTCTCAAGTTAAACGCGGTACATGGAGTGCTCTGATAAGCAGTCTGTTGAATATGAACACCTTTCTAGTTAAAGATAGATTTGCATTTCGGCTACTCATTTTCCACGTTGGTTTCTTTGGA…	MYSSDAAILQKVLKFGEFAAIAPNYNFKNKFIRCCNWRRSYTFSHAVFVVVCYVVSIIGRIQTHYFETADPNKFLDFLTSTLQTIFNLLAIANSQVKRGTWSALISSLLNMNTFLVKDRFAFRLLIFHVGFFGLLMYDAYVWTVTYGFRKYIFYLFRIIQEYYLFSNVIIMAYVNVAIRNRCKTLNRKLKTTVIGCAPTVKVFVASNKTNNCTASDLRQISNMYRKVSDLFALFNKIYGWQMLVAMFSVAVTILDSLEKAIMYRKLASDKISGHMEFFVCLLIATVAVIKGLGIIIPCDSCTMEAKSTIALCCKLQERFGLSSKERKELLRLIGLAKTLNPHYSAAGFFRIDRTAIFGVLSAVTTYFIVVIQLNN
RdomGR40a	40	a		Scaffold_97	7,556,832-7,561,187	-	1 | 0	4356	365	Bitter	1	ATGTCGCCGAAGTATGATTGGAATAAACGAAAAGCAATGAAAGTCAAGTGGCATATAGTGCAGTGTTACCTTTTGGGCGCTCCTTCGGTAGTGATCTGCATAATTTTGAATTATTTGAATCCGATGAACAGGTTGCTTAGCATAAGGTGGCCGGAAATTTGTATGCAGGTTGGCTTCACAATTATACTGTCAGTTAATACGGCCGCAGTAACTATTAGGCCGATAATGGGTTTCTGGCAGTGGGAAAAACTAATTAAAACACTGCCAGCTGTCGATGATATGCTGGAAGTTCAAGATACGACAACCAAACGGGTTGCAGTTTGGGGATTGTTGTTTTATAGTATGACACTTGCTGTATACATAATTTCAACTATAGCTATTTTTATAAGCTTTCTACAG…	MSPKYDWNKRKAMKVKWHIVQCYLLGAPSVVICIILNYLNPMNRLLSIRWPEICMQVGFTIILSVNTAAVTIRPIMGFWQWEKLIKTLPAVDDMLEVQDTTTKRVAVWGLLFYSMTLAVYIISTIAIFISFLQFKIYKYYIFMPLYQCYFYYNLYLMMYINNVITTQLKIINKRLRETAKWTNAIYCLAEIQTMEINPFAIKKFMRAYKATIETLKMYNEIFGFRMFLMLVYTFLALLDKLALSVLIPLFGTPVFNKIVRTVLRIQSVTSVILNTFLPVAVVLFCDFTKQEGRKVTYTCNKLESKFPRNSQERKVILQLAKLSATEYPRFSAAGFFEVNKTNIFAIAFALTTYVIVVVEFIFSTE	GR40 is a potential alt splice with two mutually exclusive initial exons and one shared terminal exon.
RdomGR40b	40	b		Scaffold_97	7,556,832-7,559,161	-	1 | 0	2330	385	Bitter		ATGGATTTCATGCGTTTGCTTTTAAAGATCAACTATTACGTGGCAATGTCACCGAAGTATGACTGGGAAAACAGAAGAGTTATTAAAGTCTGGTGGCATGCGTACCTTTGCATTGTGTTAAGTACAGCTTCGATAATCGTGTCCATAGTTTGCAATTACTTGAGTCCCTTAAACTGGAGGTTCAATGTAAGATGGCCAGAAATTTTTATGCAAATTGCTTATCTTTTTCTGCAAGCTGTTTTTGCTGCCATCAATGCAATAAGCCCTGTACTGCACTTCAGCGAGTGGGGAAAAATGGTTAATAAGCTGCAAGTTGTCGATGATATTTTGCAAATTAGGAAGACCAGAATGGATCGTTTTGAACCTTGGATTTTTGTTGTCTATATCATATTTATAGCC…	MDFMRLLLKINYYVAMSPKYDWENRRVIKVWWHAYLCIVLSTASIIVSIVCNYLSPLNWRFNVRWPEIFMQIAYLFLQAVFAAINAISPVLHFSEWGKMVNKLQVVDDILQIRKTRMDRFEPWIFVVYIIFIAEFKTFAVVLYIKFVSWEGYKHLVVFSFINLYYSHALFFMIHFNRVIRTALMTINKKLLVLSPCNKNTSKIYLVGIGTHRTETSVIINVKDLKEAYKALNDVVICYNKIFGSRLFLTLTFAFMYMLDQMALAVLIPRLGTPTFNKHFGLDLRIKNVISLILTVFLPVAVVLFCDFTKQEGRKVTYTCNKLESKFPRNSQERKVILQLAKLSATEYPRFSAAGFFEVNKTNIFAIAFALTTYVIVVVEFIFSTE	Alternatively spliced first exon.
RdomGR41	41			Scaffold_97	7,565,275-7,566,459	-	1 | 0	1185	378	Bitter	2	ATGGAGTTCCTTCGAACAACTTATTTGGTAAACGTATTCTTCTCCGCCGTTCCACTTTTCAGGTTCGAAACAAAATCTGTAGTAAGAACAAAATTCAGTATTGTTTATTCAGCATGCACAGCAATAGCAGTTATCGGTTTATACATCTTCTCCACTTTTTTCTTGCATCCACATGACAAAAAAGTGTCAACAATCACCAGCGAGTTTTTGGATGTATTTACTTCAGCTCTATTACTTATAAGCACATTAATCATAATTACAAACCCAGTTTTTCAAACAAAGAAGTGGAAGAATCTTTTGAGAGAGTTGATGCGTGTAACGGCCAAGTTGGAGCAAAGAAAAGGAGGAAATGAACCAAAGTGTATTAGCATCCAGGTACTGAAACTGGTGGGATTACAT…	MEFLRTTYLVNVFFSAVPLFRFETKSVVRTKFSIVYSACTAIAVIGLYIFSTFFLHPHDKKVSTITSEFLDVFTSALLLISTLIIITNPVFQTKKWKNLLRELMRVTAKLEQRKGGNEPKCISIQVLKLVGLHLLIVSINTVRLTTVYNINAETESKYFFCGCLYEYYCFTSTVLMIEICMTLKQRYKILSELLETTVGNGTTQSTSNKHIAIVDQIRRISKIYKMLNYSVDVYNDIFGYQTLFMIGNTLLSVLQSFDACLRYSKLRDKYGDDTINILIPDLTTTFFNLARGIAIIIACDVTTREGQKFSGICYKLEEQYPIATVERKELLKFASLSRNKVPRFTAAGFFEIDRTTHFGFLTVAATYFIILIQFNQAG
RdomGR42	42			Scaffold_136	1,636,910-1,638,188	-	1 | 0	1279	376	Bitter	0	ATGTCAGAACAGAACAAGCAAATTAAGCTCCTGAATATACTCTTCAAAATAAGATGCCTACTCTGGATAGGTCCCCATTACGATTTTAAAACTGGCCGGACTTGGTCTTGTATTCTTTGCAAGACGACCTCGATCATTTTAATTATGCTGTTGTTTATGATAAGAGTCGTAAATGTATCAGAAGCAAGTGGATCATCTCAAAATACTCCGACTGTTCAGTTGATCACAGAGATATTTTCTTCAGGTGTGGAGATATGCATGACGTCTTCTGTGATGCTGTCAAGTGCGTTTGGTAATATATGTCAGTGGAAGACGATATTACAATTTCCAAGGAAACACAACCTCGCAAGCATCAGGCAACTTCAAATTGTGTATTTGGGTTGTCTTTGTTTGCCCTTT…	MSEQNKQIKLLNILFKIRCLLWIGPHYDFKTGRTWSCILCKTTSIILIMLLFMIRVVNVSEASGSSQNTPTVQLITEIFSSGVEICMTSSVMLSSAFGNICQWKTILQFPRKHNLASIRQLQIVYLGCLCLPFILLPINLFMWIQVMGYENYKKMFLRDIQNHHTFMAYLFNLVDLLLLKKGFQHFNDEFKKVLNSIKPKRNRVAAISELRPALVIRKKCGMFKRLCEVMKCLNDCYSWPNLFFTGYSVAFTLRAFSSLVAILGWDAEVNSANENGSLTMNIIIAVSTSTLIIITTQIVDSVKNTAEHSIWVCYITRSYFERNSEVHDELETFAQVVTQTVPKFTAAGFFEINRRTIFHVFSVTATYFIVIIQFYK
RdomGR43	43			Scaffold_136	1,631,892-1,636,644	-	1 | 0	4753	373	Bitter	1	ATGGTGAAACAGAGAAACCAAATAGCTCTCATGAACGTTCTTTACAGAATTACTTGTTTATTGCATATTAAGCCTCATTATGACTTACAAACTAGAGGAACATGGTCCTGCGTTATTTGCAAAGCAACATCTATTATGTTTATTATGATTTTGTTTATTTCAAAAATGGTGTACTTGTCAGAAATAAGCAGTTCTGCGAAGTTAACCCTGCTAATACTTAAAATTTTCTCAGCCATTATGGAGACAGGTTTGACGTCTTCAATATTATTGTCAAGTGCATTTGGAAATATGGAGAGGTGGAAAAAGATACTACGGTTTCCGTTAGAGCGCAACCTCGTAAGCGTTGGACAACTTCAAACATTGTATGCATGCTGTGTTGTTATACCACTTACTACCAAC…	MVKQRNQIALMNVLYRITCLLHIKPHYDLQTRGTWSCVICKATSIMFIMILFISKMVYLSEISSSAKLTLLILKIFSAIMETGLTSSILLSSAFGNMERWKKILRFPLERNLVSVGQLQTLYACCVVIPLTTNGLCFIFQVQTAGYVEYTGLKGVVKAIQDIHTFISYLFHFMDLLLLRKGLQCLNKEFEESIVKIKVVQNDKRSKRVAEFCSGEVISKYCKTFKELCDVMKCINDCSCWNYLFYIGQTPGYALITLYLMVTSMEGTNYGEAEFLIFNISXTLTGAVFAAATSFIIDSLTKSTEDTIWICHRSQEKFNHNSVECKELETFAQIALLVKPRFTAAGFFEINKATVFKIFSFTATYFIVIEQFRK
RdomGR44a	44	a		Scaffold_136	1,622,360-1,629,805	-	1 | 0	7446	385	Bitter	1	ATGGCAGTTCGAAATACTTCAAATAGGCTACTAATTGTTATATTAAAAATAATGTGTATACTAGGAATTACACCTCACTACAACATTATAACTGGCAAAGTATGGACATGCATAATGTGTAAGATCGTAACAGTACTGGAGATTTTGGCTCTGGTTATTGTCAAAGCTATGTGTTTTTTGCCGGGGTCCGAATTTTCTGGAAATAAAGGATCTCGGGCGATATGGATTCTGCTAGAAATATTCCTTGATAGTATGGAAATAGGTTCGACGGTGTCTATCCTTGTTGGGGGTGCGTTTGGAAGCATGGGACATTGGAAGAACATACTACAATTTTGTACCAATCGAAGTTATTTTAAAAACATCCCACTGATATTTGCACTTATAGTTTTGATTCCGCTG…	MAVRNTSNRLLIVILKIMCILGITPHYNIITGKVWTCIMCKIVTVLEILALVIVKAMCFLPGSEFSGNKGSRAIWILLEIFLDSMEIGSTVSILVGGAFGSMGHWKNILQFCTNRSYFKNIPLIFALIVLIPLITSVPGVYTWIAILGFESYKYNIVRDIQRYHALIAFLYNMLCLVMVKRGFKRFNDRLIQVINEVKTTDRILKQKKLKGTNIKLRTLFDIQRQYRSFGKLCEIVKGLNHSSGWHNLFNMGHSAALILRSLYLLVNLMESKANENSKTTDSTALLAISAALAFGIVVFVSLISMLADSATKEAQRTIWICHYSQDDFEYNSEEWKELKRFAQVATQISPKFTAAGFFEINRGSIFKVFSFTATYFIVIIQFHSK	GR40 is a potential alt splice with two mutually exclusive initial exons and one shared terminal exon.
RdomGR44b	44	b		Scaffold_136	1,622,360-1,625,985	-	1 | 0	3626	378	Bitter		ATGTTTGGTCCGAAAACAGTCAAACTATTCACCTTGCTATCAAACGGTGCTCGGATGATGGGGGTATGTCCTCATTATGACTTGGAAACCAAAAAAACATGGTCGTGCATTTACTGCAAATGCAGTGCGATCTTAATCATTATAATCGTGCTCGTAATACAAGTTGTGTGCCTGACCGCAAGGACTGAACAACACAGGAATACATCCTTGATAATACAACCCGTCCTGGAAGTTTTGGTCGTTCTTATGGAGATTGGAGCTACATCATCCATACTACTGACATCGTCGTTCGGGAATATGCAGCAGTGGAAGACATTGATAACCTATCCGTTGCAGCTGAATTTCTTTACACAAAATGCATCGAAGTTTGGCATCTTATTTGTTATCCAAGGGTGTGGT…	MFGPKTVKLFTLLSNGARMMGVCPHYDLETKKTWSCIYCKCSAILIIIIVLVIQVVCLTARTEQHRNTSLIIQPVLEVLVVLMEIGATSSILLTSSFGNMQQWKTLITYPLQLNFFTQNASKFGILFVIQGCGPVIFSALNAWLWSKTLGFSSYKLYAIKDVQRFHSNMSFSSYLFRIFVVKKGFAQLNDDLLKTLVRKSNAQKESTTIVSLPETTRNIRNLCQSYKKLCEIVQIINRLFGWQSVFLTAEGVCGTLLTLYTSISIMEAEKYGNDGSSLVFLNAMLVCGIMVFVSLISMLADSATKEAQRTIWICHYSQDDFEYNSEEWKELKRFAQVATQISPKFTAAGFFEINRGSIFKVFSFTATYFIVIIQFHSK	Alternatively spliced first exon.
RdomGR45	45			Scaffold_136	10,975,163-10,976,717	-	1 | 0	1555	385	Bitter	0	ATGCTTGGGCCGAAAACACTCAGGCTGTTTAGATTTCTATCAAATTGTGCACGAGTGATGGGGGTATGTCCTCATTATGACTTGGAAGCGAAAAAAACATGGTCATGCATTTACTGCAAGTGCAGTGCGATCTTAATCATTCTAATCGTGCTCGTAATACAAATTGTGTGTCTGGTCGCAAGGACTGAACACCACACGAAGTCATCCTTAATAATACAACCTGTCCTGGAAGTTTTGGTCGTTCTTATGGAGACTGGAGCTACATCGTCTATACTACTGGCTGCGTCGTTCGGAAACATGCAACAGTGGAAGACGTTGATGACCTATCCGTTGCAGCTCAAATTCTTTACACAAAATGCATCGACGTTTGGTATATTATTTGTTATCCAAGGGTGTGGT…	MLGPKTLRLFRFLSNCARVMGVCPHYDLEAKKTWSCIYCKCSAILIILIVLVIQIVCLVARTEHHTKSSLIIQPVLEVLVVLMETGATSSILLAASFGNMQQWKTLMTYPLQLKFFTQNASTFGILFVIQGCGPVILSGLNAWIWSKTLGFSSXKLYAVKDLQRFHLNVTLSLYLFRIFVVKKGFAQLNDDLLKTLVRKNNTQKEATTIESLEKVHNKTTHNIRNLCQSYKKLCEIVEIINTLFGWQSVFLTGEGVCGTLLTLYTSISIMEAEKSGNDGSSLVFLNAMLVCGIMVFVSVIGMLADSATKEAQRTIWICHYSQDDFDYNSEEWRELKRFAQVATQISPKFTAAGFFEINRGSIFKVFSFTATYFIVIIQFHSKNNS
RdomGR46	46			Scaffold_97	26,852,692-26,853,958	+	1 | 0	1267	393	Bitter	0	ATGGATGTGCACCGGAAATCCTTACCAAGTTACAAAACTTGGAAGGCTTTACGTATTATATCAGAAGCTTTGGGTCTCTCAGTTGCGAACAATAATGTCAAGAGATTACCAAGAGGGTACATGCTGTATGCAATATCTATTGGATTACTGTTAATTGGCACTTTCATTTATGAAATGTGTATGAGAATACGATTAGTATACGTAAAGCTACCGAGTACTGTAAAAGCGTTGAACGCTATGGGATTATTTCTGCTGACAATTACTAGTTTGTATTCTTTGACGAGTGCTATATTTTTTCGACGGAAGTATATGACGCGACTTACAAAGGAACTGAATTTGATATCGGATGAACTGCAAACACATTACAATGGATTCAAAGAATACGAATGTAAAATATTT…	MDVHRKSLPSYKTWKALRIISEALGLSVANNNVKRLPRGYMLYAISIGLLLIGTFIYEMCMRIRLVYVKLPSTVKALNAMGLFLLTITSLYSLTSAIFFRRKYMTRLTKELNLISDELQTHYNGFKEYECKIFARVVIIVQVLVVIFIVHDITILHLTIGLRNXFSNHLMTHVTVYYLSILSLHIIGYSLDIYSNYFRLNGVMHDIVSEILSKSGKRGLHEQSLEHMKFFIRIFDKLCDCVVLLNKCFGPQIVLFVTTSIVHTIHALNVCTKSSLWTKSQNMTTDYWFKWSPEIALSMLLLILCGLMADHCGRASRKARYTSVVSYKLLIKMSELPKSSLQSRLREYLWFLAEYLGHRDVTVSAAGCFNVDYTMFFTILGSIASYMVVVLQFD
RdomGR47	47			Scaffold_97	26,864,004-26,875,621	+	1 | 0	11618	377	Bitter	0	ATGGATGATATAAGTTACTTAAAGCCATTGTCGCTACTATCCAAATGTTTTGCAGTTTCGCTGGTAGATTCTTTCGTCAAAACGAAAACTACCTTGCTCACGAAGATTTACGCCATGTGTATGATTGTTGTCATTCTGAGTGTTAGCTTGACCGGTGCTGCACAAAAAGTTCTAGGATTTTACGCCACAATAAATTATTTTGCAGTGTGCATGGACGTACTGAGCGATACATTTTTATTATTCACAGACGTAACTTGTTTAGTTCGTTGTTCCATAAAGCAACCAGGGCCCATAGCTACTTTTATAAAGATGTTGTGTTTAAAAAGTGATTTGGGAAATTTGAAAATGGCAAATAAGCGGATTTTTCTCTTTGAATTTTGGTTAATACTTACACTCTCG…	MDDISYLKPLSLLSKCFAVSLVDSFVKTKTTLLTKIYAMCMIVVILSVSLTGAAQKVLGFYATINYFAVCMDVLSDTFLLFTDVTCLVRCSIKQPGPIATFIKMLCLKSDLGNLKMANKRIFLFEFWLILTLSILHNIFRVAVTTAGQNPSIIPLFQRGITHYIIISMLLQLYNFLLLIRRRFIIINQTLRRHINGLRRGELIAINPSTVTVTCLNEYSLCCDMIDLFNVLFGNQIFWTTGFILINTVQGVQIGILCSTVRHMQCGISGWEVVLEMTVLIAVLSAFITACHSVSKEAQCVRQYCYKMILYIDSDNASEEIRCVKKRLVALAEQFELRKPLINASGYFKINFTLPVNVWGYIVSNIIITLSYKPKEQL
RdomGR48	48			Scaffold_5	223,265-226,198	-	1 | 0	2934	334	Bitter	0	ATGGGCTTAACGTGGGATTATAGCGTTCTGAAAATGACGTCGGCGAGCGTTGCGACCGAAAAGCCAGCACTTCCAATACTGGTTTTTGTCCTGATCGCGGCCACTTACGCGGGAATGTTCAGCTGTTCGAGGAACGTCGGAGTGGCACTGGGACTGATGGAAATTTGGGTGCGAACCCTGCAATTCGCCGCCTGCTCCGTCGACCTCCTGCTGCCGCTAGTCCAGAAGAAGCGATTGCAGGAATTCTTCGCGGAATTGCAACGAAATGAAACGGATTCTGAACGGAGACCAGTTCAGCTGATAATGGTGTTAACTCTTAATATCCTGGGTGTCATTATGCAAGTAGCTGTGCTCCTGCTAATGCCCGGATTCGTTTTTTGGTGTGAAGGATTCGCTTTA…	MGLTWDYSVLKMTSASVATEKPALPILVFVLIAATYAGMFSCSRNVGVALGLMEIWVRTLQFAACSVDLLLPLVQKKRLQEFFAELQRNETDSERRPVQLIMVLTLNILGVIMQVAVLLLMPGFVFWCEGFALIDCACSSLRFIRIYTVVLVISQKVRSLNRKLSNEILGSSIFQLYKREPTMKYLSRYDGVLDSIQTFGELVGLQISLLCLIFQSIIIQDVVVIQKKWAEFPNMIMAYLILRTTIMAIYCSAIVVSCSRVTLLLRKTEKIANEYSSSAITNTSSDMLKLLTNQINRRPTVFSAAHFFDVKYSVLLSVFGSVSTYVIVVLQFPS
RdomGR49	49			Scaffold_135	4,942,931-4,944,114	+	1 | 0	1184	347	Bitter	0	ATGCACATTGATCTAATAACTCGCAGCTTAAGCAATTACGCTTGTTTCTTTTGTTTATTACCGATCTGGAAAAGTAAGTGGAACGTACTGTATAAATTCTACGGATTGTGCTGGATTGCAAGTTTGCTGTATTTGTTTCAATGGGTAACTAGGGAAAAAATTTACTGGGGTATTTACAATTCGGAAAACTTACTTATATACGCGTTTTTGGATTTATGCACCAGTGCTAGCGTTTATTTGGCAAATCTGTCGGCAATCGCCAATGCTGTTTTCTTCAAATCCCAGAAATACAAAATAATAGTAGATAACATCGCCCAGATGGAAGTGCACCTGAAAACAAGTGCCAATTCCTACAGTTTGAGAAAGATAAAGCTACAAATATTATCCACTTTAGCGTTC…	MHIDLITRSLSNYACFFCLLPIWKSKWNVLYKFYGLCWIASLLYLFQWVTREKIYWGIYNSENLLIYAFLDLCTSASVYLANLSAIANAVFFKSQKYKIIVDNIAQMEVHLKTSANSYSLRKIKLQILSTLAFSLGFTVVWTAVYQYYLGFELSKLFLAYSLNVMMFLINWIVQNTIIGATASNLATVNERLAVALSNYTKGFKLVSQRSIPELQEYCGYYKTAFKTVGLLNSFYGSQMLIMAFLNCMVIIYNMYILTMDKIGIAAIPEAFLLMTSIYHTLIYLLYCQNDCLRRNTVENSVRFLARYVNGRKETINANYLFPVDKALLLKVGGSVLSYIAIVCELNE
RdomGR50	50			Scaffold_98	5,963,076-5,964,261	+	2 | 00	1186	359	Bitter	8	ATGACTGCGAAAACGCTGTGTTTAAAAATCTTCATAAATTTCGGTCGTTTTATCGGAACGTTTCCTTTTGACGTCGTGTTTAAGGAAGATGGATCTATCACCAAACGGCCAAGCAAGGGATTCAACTACTACATGACGATAGTCATTCCCGCAAGTCTGGCCTTCATCTTTCACGTTAAAGTTAGAGTATACGATGCTTTGGTACAAGATACGAGCCTCAAAACATGGGTTTTCGTAGGTACATCGTCTGTGACTTTATTGTGCGTGATAGGGCAAATTATTATCAGCGCATTGTGTAAAAAGACGATCATAAAGGTAATGGTTGGGAGATCAAAATGGAGCAGACGTAAATCTATGGCTGTATACAAAATGCAGATGAGCTGTATAGTCTTTGTAAAT…	MTAKTLCLKIFINFGRFIGTFPFDVVFKEDGSITKRPSKGFNYYMTIVIPASLAFIFHVKVRVYDALVQDTSLKTWVFVGTSSVTLLCVIGQIIISALCKKTIIKVMVGRSKWSRRKSMAVYKMQMSCIVFVNFIAYCIIFMERIPFRLSKLPNFLMTCLINAFTESVTFGWCFTYFTIIRDIRTEVTKLYDESVKDDLSAETLRNIWSKYLSLFSAIKKINFVFGINALLCHTFVYVWQLYNGYAFLQGIVQPNPPKFELAVMVVWIFIQLFKSIVLVIEPPKCKEYIRRLRMRLAFYPTECSHIEEVILIRNKMINMDINFTAFYWFNIDYGLVLSSTTSLIMNLMILLQFSQPNQL
RdomGR51	51			Scaffold_97	68,694,230-68,695,968	-	2 | 00	1739	355	Bitter	1	ATGCAGTTCAAAACTGTGGCGGTCAAAATTTTGTTAACCTTTACAAGTTTTGTGGGAACATATCCTTACGACATGATGTTTAAAGAAGACGGAACCATAATAAAAACCCCAAGTGGAGGACTCAAGTACTATCTCAGGACAGCATTGATTCCAACTCTGGTGGCCGTTTTTCATGCTAAAATCGGAATATATGATACTTTGATTCGCGATAAGAGTCTAAAAGCTATGGTTTTCGTCGGAGCGTCTACAACGACAGTATGGTGCGTGATTGCCATCGTTGTTGTCAGCTCTTTATATAAGAAAACTATTGTAAAGGTAATAGAAAAGACTCCTAAATGGAGTAAACGATATCAAGAAAGGTCACCTGCAATATGGATGGTACCATTTCTGCAGCTAACG…	MQFKTVAVKILLTFTSFVGTYPYDMMFKEDGTIIKTPSGGLKYYLRTALIPTLVAVFHAKIGIYDTLIRDKSLKAMVFVGASTTTVWCVIAIVVVSSLYKKTIVKVIEKTPKWSKRYQERSPAIWMVPFLQLTFVVTILFTLCLINFWTSPSTLDWLMKIFIQAYMELITQIWCMGYFNIINGVKKAFKDLYEQSMASDIDAEILKALWSRYLLLFGVIKKINTVYGVNALFCFCFIYIWQMHNIYSFIHKLLHSEIRMVEILISVFWICIQTLKLIILVYQPPKCLEYVQKFRARIAYYSSENSHMKEAIFIRNKLINADINFTAFHFCKMDYGTALSLTSSLVLNVMILLQFS
RdomGR52	52			Scaffold_97	68,685,059-68,689,626	-	2 | 00	4568	361	Bitter	5	ATGAAATTCGAACTACAAGCACTGAAAATTGTGATATTTTTTTCACGTTTTGCTGGAACATATCCCTTCCATACCACCTTTAACGAAGATGGTTCAATTACCAGGCGGCCGTGTAAGGGACTCAAATATTACTTCAGAATAACCGTAGGACCCGTTCTGGCGATTGTATTTCATGTTAAGGTTAAGATATATGGCCAGCTGCAACAAGATTCTAGTCTGAAATCATGGGTTTACGTCGGAGCATCTACCATAAACTTGTCATGTGTGATTGGGCTAATTGTGTTCAGTGTTGTGTACAAGAAAGCGATTATAAAGATTATAGAAAGGGTGTCGGGATGGAGCAGATCACATCAATCCAAGACGTCACAAATGTGGCTAGTGCCTTTCTACCAGTTAATA…	MKFELQALKIVIFFSRFAGTYPFHTTFNEDGSITRRPCKGLKYYFRITVGPVLAIVFHVKVKIYGQLQQDSSLKSWVYVGASTINLSCVIGLIVFSVVYKKAIIKIIERVSGWSRSHQSKTSQMWLVPFYQLIIAALGLVISCILIYLRSQSQLIWFFNIFNAIFTEWVTSCWCVSYFNIVKGAKLEFKKLYEESAAKDLDRETLRKLWSKYLVLFCAVKKINAVFGINMLFCFSYVYIWLMSDIYSLVHGLLHPGHDKIEKYRLALWMCLQLFKLSLLTYQPQKCLDYVRKFKSRIAFYSSDSDHLEEAIHIRNKLINADVNFTAFHLFKLDYGTTLSALTSLVMNLMILIQFSEPSLMK
RdomGR53PSE	53		PSE	Scaffold_97	68,678,733-68,680,016	-	N/A	1284	102	Bitter	0	ATGAAGTTCAAAACTTTAGCAATAAAGACTATGATAATTTTTTCTCGTTTTACTGGAACGTATCCTTTTGACGTCGTCTTTGATGAAGATGGAAACGTTACTAGACGACCGCGCCGAGGCATCAAATCTTACCTCCCAACAATCACAGCGTCTGTTTTAGCTATTGCTATTCATTCAGGGTGTTCAGTTTCTCTTCAACCAAACAAAAACCTTAAATCTGATGTCAATTTCACTGCATTCCATTTGTTTAACTTGGACTATGGTACAGCTATGTCTGCTATGGTGAGCTTCATTATGAATGTGATG	MKFKTLAIKTMIIFSRFTGTYPFDVVFDEDGNVTRRPRRGIKSYLPTITASVLAIAIHSGCSVSLQPNKNLKSDVNFTAFHLFNLDYGTAMSAMVSFIMNVM	200bp initial fragment of first exon and 100bp terminal fragment of last exon. Internal sequence and Exon 2 appear completely deleted.
RdomGR54PSE	54		PSE	Scaffold_1	39,896,775-39,900,421	-	N/A	3647	358	Bitter	0	ATGAAGTTCAAAATTTCGGCGATTAAGATTTTAACATTCTTTTCAAGTTTTGCGGGGTTATATCCTTACGATGTGGTGTTCAAGGAAGACGGAACCGTAATAAAAACACCGAGTGGGGGACTGAAGTACTATCTCAGGATGGCGTTGTTACCGATATTGGTGACAGTTTTGCATGCTAAAGTCACAGTGTATGATACTTTGATGCGCGACAAGGTTCTAAAATCTTTGGTTTACGTGGGAGCATCCACAGTAACATTATGGTGCGTGATTGCCATGGTTGTTGTCAGCGCTTTGTATAAGAAAACCATTGTAAAGTCTCGATGGAGTAAACAATATCAAGACAGGTCATCTGCAGTGTGGATGATACCATTTCTACAGCTAACACTTGTAGTGACAATA…	MKFKISAIKILTFFSSFAGLYPYDVVFKEDGTVIKTPSGGLKYYLRMALLPILVTVLHAKVTVYDTLMRDKVLKSLVYVGASTVTLWCVIAMVVVSALYKKTIVKSRWSKQYQDRSSAVWMIPFLQLTLVVTILFSICLITYWTSSSTWNWLMKTFIQAYI*LVTHIWCIAYFNLISGVKKAFKDLHKQSMECDIDAEMLKKLWSRYLLLFSTVKKINTVYGVNALFCLCFIYIWQMHNIYSLIEKFPHSETSNTEILITVSWICIQALKLILLVYKPPKCFEYVQKFRARIAYYPSENSHVKEAIFIRNKLINADINFTAFHLCKMDYGTALSAMASLVMNVMILLQFSEPNLLDG*	Second exon missing ~18bp of 5' end and lacks acceptor splice site. Stop codon in second exon.
RdomGR55	55			Scaffold_1	39,884,675-39,886,774	-	2 | 00	2100	361	Bitter	0	ATGAAACTGGAATTATTAGTAGTGAAAATTATGATAAGTTTGACCCGGTTTGCGGGAACGTATCCATTCGATATCACGTTTAACGAAGATGGAACATTAATTAGAAGGCCTTGTAACGGATTCAAGTATTGCCTCAGAATAACCATAGGACCCGTTTTGGCGATTGCAGTTCATCTTAAGATTAGGATATACGACCAGCTGCAACAAGATAGTAGTCTGAAATCATGGGTTTACGTCGGAGCATCTACCATCAGCTTATCATGTGTGGTTGGGCTGATTATTATGAGTGTTGTGGATAAGAAAATGATTACAAAGGTTATAGAAAGGCTGTCGAGATGGAGCAAGCCGCAAGAATCCAGGACATCAGATATGTGGAAAGTACCCTTTTTCCAGACAATG…	MKLELLVVKIMISLTRFAGTYPFDITFNEDGTLIRRPCNGFKYCLRITIGPVLAIAVHLKIRIYDQLQQDSSLKSWVYVGASTISLSCVVGLIIMSVVDKKMITKVIERLSRWSKPQESRTSDMWKVPFFQTMFITLILVISCIIRFLRSQSKLIWFLNIFNALFTECIISCWCVTYFNIAKEATLKFKELYEESMATDLDNEALRKLWSKYLRLFCSVKKINAVFGINMLFCFCYIYIWLMSDTYTLVQELLRPEHDAKEIVNFTLWTCLQLFKLLLLVYQPAKCLDYVRKFKTRISFYQSEEEHLEEAIYIRNKLVNANINFTAFHLFNLDYGTALSASTSLVMNLMILIQFSEPHPAK
RdomGR56NTE	56		NTE	Scaffold_1	39,986,214-39,987,053	+	1 | 0	840	261	Bitter	0	GTGATAGAAAGAGCTCCGAGATGGAGTAAATCACATCAAACGGGGAACCCAACCATGTGGAAAGCAACTTTTTGCCAACTAATGATCGCCAGTTCTACATTCGTTGTAACTTGCTTCATGAGATACGCCACAAATAAGTCTAAATTAACCTGGTTTATGAACATTTTCAACGCGCTTTATACCGAATGGATTACTTTCTGCTGGTGTATATTCTACTTCAATATTGTGAAAGGAGCAAAAATGGAGTTCAAGGATCTTTACGGGGATTCTATGACAAACGATTTAGATGGAGAAACGTTAAGGAAACTGTGGTCTAGATACTTGTTGCTGCTTAGCGCTGTAAAGAAAATCAATGCAGTATTTGGTATCAACGTGCTTTTTTCTTTTTGTTACATTTAC…	VIERAPRWSKSHQTGNPTMWKATFCQLMIASSTFVVTCFMRYATNKSKLTWFMNIFNALYTEWITFCWCIFYFNIVKGAKMEFKDLYGDSMTNDLDGETLRKLWSRYLLLLSAVKKINAVFGINVLFSFCYIYIWLMSDIYSLVSELLRSEPDKMIMLTYVLLIILQVFKLSILVYQPPKCLGYVRKFKTRIACYPSESSHLEEVIYIRSKLINADINFTAFHLFNLDYGTTLSALTSLVMNLMILLQISSEPQLAKPLKQ	Missing first exon.
RdomGR57	57			Scaffold_97	5,763,249-5,768,693	-	3 | 000	5445	376	Bitter	2	ATGGAAGACACGAAACGAAAAGACGTTATTACGGCTTTAGAACCTGTAATTTCATTTTCCAAGTGCATTGGTTTTCTGGACTTTTCAGTCAAAGGAAATCCACACTCCAGAGTGATAGAATTTTCTAACTGCACTTACTTTTCGACATTGATCGTACTCTCTGCTGTTTTTGCAGGGGTGATAACCCGCTTGTGCAATTATACCCCAACAGAGCACTTGACTTTGGCACTGTACCCGTACGCTGAATCGATATTTTTCGCAGTATGTGCTATAATACACAAAATACACTCATGTAAAGAAATGAAAGTTACCGCGAAGTTTTTGTACTTCGAAACTCAACTGCGTCACATGGAGATTGATATGGAACCATGTTTTTCGTTATTAAAGAAGAATGCCATA…	MEDTKRKDVITALEPVISFSKCIGFLDFSVKGNPHSRVIEFSNCTYFSTLIVLSAVFAGVITRLCNYTPTEHLTLALYPYAESIFFAVCAIIHKIHSCKEMKVTAKFLYFETQLRHMEIDMEPCFSLLKKNAIIAGYLQVPLLLVSTCHGFAAGSETLTKKIISVLALNYLWSVKIYITSRFSGQFNIIKHMFQQINSNMEDKIIRGFKGNIVPSNLIRKTAILHQELNKFSKTVNKTQSLQMLILFAGTFLGFTTTLFFLLKNILNGAVSSFLVAEFLATTLIMMNIIYCVHVAHECTNCANNIKKTLFQTVIHTTNRNVLKEANRFALQLLSEDIDITAYDFFIIDRTFIFKLISGMATYITILLQFDLAANLK
RdomGR58	58			Scaffold_97	5,756,753-5,762,503	-	3 | 000	5751	360	Bitter	0	ATGCAAGACCCAGGGGACATTGCTTCCTCTTTAGCACCAATAAACGCCGTGATGAAATACTTGGGCTTCAGAGATTTTTTGGTGGAAGGTGAACCAAACAACAGAAGAATAAGGTTTTCTTCTACGATTCAAAGGATAACCTCCATCACGCTGGTCGCCGTTGAACTAATAATACTGAACTGGTTTTACAGACATCTGAAAATACAAATATTCACTGAGGGCGTCTTATTTGCGGTATTCGCCATCACACACAAACTTCAGACTAGGAACGAAATGAAAATCATGAAGATGCTACTAAAGTTTGAAAAAAGGTTTCTACAGGCAGGAGCAAAACTAAACCTTCGCAGCATCAAACGAAAAATACTTTTATTGATTTGTGCCTTCCCATTGATCCAAATG…	MQDPGDIASSLAPINAVMKYLGFRDFLVEGEPNNRRIRFSSTIQRITSITLVAVELIILNWFYRHLKIQIFTEGVLFAVFAITHKLQTRNEMKIMKMLLKFEKRFLQAGAKLNLRSIKRKILLLICAFPLIQMVLIYCIEDYLSERAFLWSFYHATLLSYALMTRDCITVRFYAQISIMKEMFFLLNSKLMMFRVRGSSIRETAVAHRAVCGLVRLVNDTMSVQILFIFGNTFLLFTAHLYLLLEAILLGNVPLHSVVGFLLAALDMVNLCLCVFAAQGCVDCANAIKRTLFEIVISSKHSQVLKEINGFALQLLNDDLQLTACGWFVIGKSQLFAVISSVAAYLVLLLQFDIAVNVFRI
RdomGR59	59			Scaffold_135	52,334,209-52,335,595	-	2 | 00	1387	357	Bitter	0	ATGGCAGACGTATTCTCACTTACTCAAGCGTTTTTCACTCTGTGTAGAATTTTCGCCTTTGCCCCTTACGTAATAAAAATATCCTTAAACCGTAAAAGACTTGTCATCAGCAGACAAAGATTTGTAATTTCGTCTTTAATACAAATCGTGTTCCTAATATTCAACTTTAGACTCTTCGGCGATTGTCTTAAGAGACAAATTGTAGTGACGCATCTCTTCACCATAATAGCTTACAAGTGTTTCTGCATTGCTGATCTTGCGAACATCATCACAAACGTCATTTTTGAGAAGCTGCAGTGCCCGAATGTAGTAGCAGTTTGGAATGAGCTACACACTATAGAGAAACATCTGAACAGAATAGGATTAAAGTTGGACCATAGAAAGATCTGCAAAGAAGTA…	MADVFSLTQAFFTLCRIFAFAPYVIKISLNRKRLVISRQRFVISSLIQIVFLIFNFRLFGDCLKRQIVVTHLFTIIAYKCFCIADLANIITNVIFEKLQCPNVVAVWNELHTIEKHLNRIGLKLDHRKICKEVTLRSIPSIIVVIISIIRSKNYNYMFFVYLYAKFVGFFTITHFCICFITITRFLSLINTRIRNSQDMDERVLKILFKGIIRLRWCIETANRAFSGQLLVQLTEAFIYFVLISFNFVSFLTKGAPYNWRVFGIAFAFSSLIAANAVINVVVARNCIIEIHEFSVQLLHNKVVITIAGMFVIDHSLLFAMMGSLTTYIIILLEFSGTNKTYSFVSHIKQLSMQPESS
RdomGR60	60			Scaffold_135	52,331,843-52,333,200	-	2 | 00	1358	364	Bitter	0	ATGTCCGACGTGTTCACACTTACACGAGTATTCTTCGCCCTTTGCAGATTTCTTGGATTTTGTCCTTACATAATAAAAACCTCGGCAAATCGTAAGCGACTTGTTATCAGCAGACCGAGGTTCTTTATTTCATCATCAATTCAACTCATAATCTTGATACTGAATCTTAAGCTTTTTGGTGATACACTCAAGTCGAGGATTGTAGTGACCCACACTTTCACCATCATCGTTTACAGGATCTTTAATACTGTTGACGTGGTGAATATCACAGTGGGTGTCGTATGTGAGAAGCTTCAATGCCATAACATAGTCGCGGTTTGGAATGAATTGTATTCCGTAGAAAAACACTTGAGTCGAATGGGACTAGAGCTAAACCATAGGAAGATCTTCATACGAATG…	MSDVFTLTRVFFALCRFLGFCPYIIKTSANRKRLVISRPRFFISSSIQLIILILNLKLFGDTLKSRIVVTHTFTIIVYRIFNTVDVVNITVGVVCEKLQCHNIVAVWNELYSVEKHLSRMGLELNHRKIFIRMLVISIPSLILLTMTIQHEIYNSIMGVNTYGYMFFVFLYVRFVGFLTITHYCSCFTVIKQLLALVNLKICDGGNLDERMLKILFRARVKLNWSIKTANKAFSSQLLVQITEFFVFFVLSSFNLVSSFSVEVSAYNWELFGITVLTTSLISSSMLLNVMVAKDCIMEIHSFSVQLIHDEVAITAGGLFPLDYTLLSSIVGALATYIIILLQFSGRNKNYSFSSNVRQLAFQPS
RdomGR61	61			Scaffold_135	52,329,528-52,331,146	-	4 | 2000	1619	378	Bitter	0	ATGACGAAATCAAACAGCATCGTTTCTGCTACTGCGCTGTTTCATGTACTGTCACGTACCTATGGCTTTTTTGTGACATCAGAATGTTCTAGAGTCCGTAGACATCTGATGTTCGCAGTTCATGTTTTTGCTATCATGCTAGGATTGGAGTTCTTCAAAGTCAGGTATTTCCATCTTAATTAATACCTCATATTATTTGGGACAAAAGCAAGTCGCGTCTACAAGGTCGTTCAAAACTTCGTGGCATTAATAGACATACTCACCTTCGGAGTAATTGCTCTATTCCATAAGTTAAACTCACAGAAAATAGTGAAGTTCTGGGACGAGCTGCAAAAAATCGAAGAAAATTTCGGAAATACGTGCAAACCGCTGGACTACAAACACCTAAAGAAACTGACG…	MTKSNSIVSATALFHVLSRTYGFFVTSECSRVRRHLMFAVHVFAIMLGLEFFKVRYFHLN*YLILFGTKASRVYKVVQNFVALIDILTFGVIALFHKLNSQKIVKFWDELQKIEENFGNTCKPLDYKHLKKLTLIACIPEVLSSARSLLILSINARNIHEYHSSIVIAVLFTLHFSSIGYGVLHMNYSVPFGVLAHMFSKINETLKDIAKISWPEQKEALIELQIIHQRLCELVRYNKRNFSLQLLIAFGGFFAFVVVHVFELVLAINQFEFNHVYTFLTIATPVVSMKVILIMICRRCTIQAESIRITLAEMRSSSVNKQVRKEMYSFQLQVLHEDLKITAGGFFSVDFPLLLSMTGAIGTYLAILVQFNWRFKNI*
RdomGR62PSE	62		PSE	Scaffold_135	52,328,448-52,329,176	-	N/A	729	192	Bitter	0	CTTTTCCAGCTAACTACACAATCAGTCATTTACACAATGAGGTCAACAATACTTGCTGAACTAGGAGATCAGGATGAGATTCAAAAGCTCACAACAATTCATGTTATAGCCCAACTTCATCAGGATGATTGTGATGTAGCCATCGTGCTAAATGAAATTTATTCCTGGCAAGCGCTCATAGCAATCGCTTTTACTTATATCATAGGTGTCTTCAGCTGGGTGGACGCTTCCATGCAAATAGTTAATGGAAGATTTAGTAAAAATACAATAATACCTGTGTTAATTTGTGTCTTCAGTATCGTTAAGTTTTTAGGCTACATCTATCACTCAAGTAGGTGCATGGATTGTGTGAGAAACACGAAAAATGTGCTCTCCAAGATTCTGACCAGCTCAAAACAT…	LFQLTTQSVIYTMRSTILAELGDQDEIQKLTTIHVIAQLHQDDCDVAIVLNEIYSWQALIAIAFTYIIGVFSWVDASMQIVNGRFSKNTIIPVLICVFSIVKFLGYIYHSSRCMDCVRNTKNVLSKILTSSKHPKVKHEVSVFRLQLLHDEIKFAPGGFFVLNYDFLGTALASAVLYALMVIEFHTDVSLTL	Front half appears to be truncated - it is much too short, but apparently no additional upstream exons.
RdomGR63	63			Scaffold_135	52,326,482-52,327,777	-	3 | 000	1296	379	Bitter	0	ATGCCGCCAACAAGCGCGGTATTCTTGGTACTGCGTCCAATCTTTCTCTGTTCAAAGTGTCTCTGTTTAACTTCGTTCTCCTTCAAAGCAAACGCGATTTCGTACTCCAAAGCTTACAATGACTTTGCTACTGTAGCATCGCTTCTAATATGGGCTTTTGCGGCTTATATTCACATCTTTACTAATCCCTATTTGAACCAAAGCTTTCTAGGCATACTCTTCACTCTGCTGACTCTATTGGACGTTATATTCATGCTAGTGGTAAGCGTATCGCAAAATTTGACTCAGAGGAAGTTAGTTAAAATACTGGAGAGGATGCGTTACATTGAATACAAGCTAACACTTACGGGTTCAACTTTAAACACTAAATACATGAAGAGGCAAGTTTTATTCTTGTTT…	MPPTSAVFLVLRPIFLCSKCLCLTSFSFKANAISYSKAYNDFATVASLLIWAFAAYIHIFTNPYLNQSFLGILFTLLTLLDVIFMLVVSVSQNLTQRKLVKILERMRYIEYKLTLTGSTLNTKYMKRQVLFLFSTVFLVFAAYSTSQLFLNDIHKHTLGSFLRIWIIYSYIHTVDIVVLIIFSSLLIVITHLFEKMANILAEVGNQGLGIQDEIQKLKTIRTIATLHHDLCDVAIVLNQIYSWQVLTAIAFTYSIGVLSWVDASMQMVNGRSSKNLIIPLLTCSFSIVKFLGYIHHSDRCMNCARNTKNVLFKILVSSKHPKVKHEVSVFRLQLLHDEFKFAPGGFFVLNYDFLGAALASAVLYALMVIQFHTDVSFTL
RdomGR64a	64	a		Scaffold_1	40,973,310-40,977,848	-	2 | 00	4539	387	Bitter	9	ATGAATAACAAGAGCGATATACTTGCTGATATAAAATTATTACACCGTTTGTTGAAAATTTTTGGCTTATATTCTGGTAGTACCAAATACTTTTTAGCCAGAAAGAAAATTCTTCATTCCAGAGTACACTGCATAACTTCATTCGTATTTCAGACGACCTTGATAATAATTTACATTTATTCTACGCGACTTACTCTTAGATGGTATTATAAGGACGCAGGAGTACAAGGAGAATTCTTCAAATTGTTAGAAGCTGTTGTAGTTGGAATACATCAAACATGCTTGGCGATAATTTACTTTCATTCGAAGTTATACCCAGAACGCCCTCTCAAAGTTTGGAGACTTATGTACGAAATTGAAAAAGAGTTGGAGAAACTTGACGTTCAACTTGATCATACT…	MNNKSDILADIKLLHRLLKIFGLYSGSTKYFLARKKILHSRVHCITSFVFQTTLIIIYIYSTRLTLRWYYKDAGVQGEFFKLLEAVVVGIHQTCLAIIYFHSKLYPERPLKVWRLMYEIEKELEKLDVQLDHTRIQFITTAAITLITIATTSTTCISIYYDPIKDFIFMKLHYYLICVVYLYNSYVIALLHCHFYITF*AILHIFEKINATVHQLILINSAAPSKSHYLADLARCHQKACELARSGNMVFSLACLMLFGEYFCLATVLSFSALKDILSTVPGMSSLMTLWLSCILLLMKLAIVIISCKCSGEATAMKKLLLQIVTYSKNQDVRREAQAFTLQVSHDEFHITAAGFFEIDYPLLFSMVSAMATYQIILVQFDLISTK*	GR64 is a potential alt splice with two mutually exclusive initial exons followed by two shared terminal exons.
RdomGR64b	64	b		Scaffold_1	40,973,310-40,974,607	-	2 | 00	1298	383	Bitter		ATGGACGATGTACTTTCTGACACAAATTTATTGCATCTCACTTCCAGAATATTTGGGTTGCATTCTGGTGATGTGAAACGCGTTGGAGGCAAAAAGCAAATTGTACACAGTAGAACGCACTCACTTGTTTTCTTCGCAGTTCAAACAATTTTCCTCATAATCACCATTTGTGCTATGCCAGACACGCTTAAAATGTTTTTTATGGCGAATAATATACGTGGAAAGCTATTCCAAATGCTAGAAATAGTCTCGCTAGCAATGCATCAGTTGTGCTTCTTAATAACCTGTTACTACTCAAAGATTTACCCATGGCGTTTGTATGAAGTTTGGAGACTTATGTATAACATTGAACATGACCTACGGAATATCAATGTTAACATTGACCATAAAAAACTAAAA…	MDDVLSDTNLLHLTSRIFGLHSGDVKRVGGKKQIVHSRTHSLVFFAVQTIFLIITICAMPDTLKMFFMANNIRGKLFQMLEIVSLAMHQLCFLITCYYSKIYPWRLYEVWRLMYNIEHDLRNINVNIDHKKLKFITAVSIIPTIAVCTVNTVAYTYFDTISRTAFPKTYYFLLAVSYCYNISTNGLMHCHFVVTFYTLGHIFQAISEAIEEQFIKSVSSTWKAHGLADLARCHQKACKAARLGNQVFSVIILMLFGEYFCFATVFSFHTAKAVLNGSREMHXFVAISIELTMLSFKLALIIAARKCTSEATAMKKLLLQIVTYSKNQDVRREAQAFTLQVSHDEFHITAAGFFEIDYPLLFSMVSAMATYQIILVQFDLISTK	Alternatively spliced initial exons.
RdomGR65	65			Scaffold_1	40,982,071-40,986,118	+	2 | 00	4048	408	Bitter	0	ATGCGACTATGCTCTTACCTGGCCAGTATGCTTTCAAGTCGTCTTTGTATTATGATCACCATGAGCAACCAGTCAAACGATCTGCTTGCCGACACATACATGCTGCACTTTGTAGCCGGCGTCTACGGTATATATTCGGGTCAAATAAAATATCATGGAGTCAGAAAGCAAATTACGCACAATAGAATGCATTGTCTGGTTTCTTCTGTCGTTCAAACAGTTCTATTTGTGTTTCTTCTATCGTCAATAGATAGTGCTGTTTCAAAGCACTACATGGACGGCATACAGGGAAACTTATTTAAGTTGTTAGAAACAGTAGCATCTATGATTCATGAAGCTTGCTTCTTAATAATGTGCTACTACTCAAAAGTCTACCCGTCTCAGATTTACAGGGTTCTC…	MRLCSYLASMLSSRLCIMITMSNQSNDLLADTYMLHFVAGVYGIYSGQIKYHGVRKQITHNRMHCLVSSVVQTVLFVFLLSSIDSAVSKHYMDGIQGNLFKLLETVASMIHEACFLIMCYYSKVYPSQIYRVLNYLNEIENGLEKINITLNHKKIYLFTVLIVIPSIIIPFVNIAAYAYFDEVGNVAYAKSYYYSLCFIFFYNLSVNFLMHCHFLTTFYVLQHIFQKINQAVHQLLFSDMSPIRKKESLIALAKCHQKACKTARLGSAVYSLLCLMFFAEHFILATIFFFNGIRAILNGYRGLHHFMAIWMNLSMFALKIVLIVFANKCTSEASAIKKLLFKITIYVKDQRLLREVRAFTLQFAHEEFRITAAGFFELNYSLLFSITSAMATYLIILVQ…
RdomGR66	66			Scaffold_1	40,996,883-41,001,129	-	2 | 00	4247	388	Bitter	3	ATGAGCAACAAGCCAACCGATGTGCTTGCCGACACATACTTGCTTCAGTTTGTATCCAGCGTGTACGGTTTATATTCAGGTCAAACAAAATACCATGGAAGCAGGAAGCAAATCACGCACAACAGAAAACATTGTCTGGTTTCTTCTGCCGTTCAGACATTTCTAATTGTGTTCCTTCTTTCTTCAATAGATGGTGTTGTAACATCTCACTACGTGGATGGTATACAGGGAAAATTCTTTAAGTTGTTAGAAATATTGGCATTGATCATTCATCAAGCTTGCTTCTTAATAATGTGTTACTACTCAAAAATCTACCCATCTCACGCTTACAGGGTTCTAAATTATTTGACTGAAGCAGAAAATGGATTAGAGAAGATTAATATTACCTTGGATCATAAG…	MSNKPTDVLADTYLLQFVSSVYGLYSGQTKYHGSRKQITHNRKHCLVSSAVQTFLIVFLLSSIDGVVTSHYVDGIQGKFFKLLEILALIIHQACFLIMCYYSKIYPSHAYRVLNYLTEAENGLEKINITLDHKKIYLFTVVMVILSLIIPFLSIVAYAYFDGFINSAISKYYYYSLCFIFFYNLSVNFLMHCHFLTTFYVLRHIFQKINRATHERLFSTISPTRKKENLIALAKCHQKACQTARLGSTAFSLLCLMLFAEYFILATIYSFNGIKAIVNGARGIHHFMTIWINLSMFALKILLVVFANRCTTEASAIKKLLFKVTVYVKDQCLRSEVRAFTLQFSHEEFKITAAGFFEVNYPLLFSIASAMATYLIILIQFDLKFTKNG
RdomGR67	67			Scaffold_1	41,005,847-41,010,447	+	2 | 00	4601	375	Bitter	3	ATGAGCAAGGCAGATGATGTGTTCGAAGACTTAAAGTTACTACACTTCTTTTGTAAATTGTTTGGCTTAAATGCTGCTAATGTAAAAATAGCCAGGAGAAGAAAATATATTCAACACAACCAAATTCAGTATACGGTTTCTTTTATAGTTCAGACCTTTATTGTGATTGTTGCTGCGTGTACCCTGGGAGACAGCAACAATTTGCTGCGAATTATACCAGATGCAAGAGGAAATATTTTTCGATTATTGGACAGTGTCACTACCTTAATTAACTACTGTGGATTCGCGACCATATGCGTGTTCTCCAAAATACATTATAGGCGTATCTATCAATTCTGGTTATATTTATATGAACTGCAAAATGAACTGAAAGCAGCAGATATAGTATTGGATCACAAA…	MSKADDVFEDLKLLHFFCKLFGLNAANVKIARRRKYIQHNQIQYTVSFIVQTFIVIVAACTLGDSNNLLRIIPDARGNIFRLLDSVTTLINYCGFATICVFSKIHYRRIYQFWLYLYELQNELKAADIVLDHKGTRQLVKLVTIPAILLPIIFAIAFAYFDANRPMYSPAYYFLTSGIYWYMSTINGLLYCHFFAAFKIMADAFKGINLAARERFLENGVFMWDSFDLAQLARCHESASRIARLANDMFSVVCLLLFAKYFCLTTAHSYGALRSILHGRYGVHDIATTYVTAVIFFIKIAFVASAHRCTEEASYYSDKSVIFQAHVFALQLYHEKFHFTAGGLFIIDYSLIFSMVSTIATYHIILLQFDLMTERR
RdomGR68	68			Scaffold_137	3,539,576-3,549,173	-	5 | 21000	9598	400	Bitter	0	ATGGACTTAGGCAAACGAGTCCTTCGAAAAACCGTAACGATATTACTAATAGCATCTGCGAAAAGCATCGGTTTTGGATGCGTTAACTACAGTGCAGAATTGGTGGGCAAAATAGCATATTTAGAGAACCTCCTCTTTAGCTTCGCTAACTATATTTGCATATTCATTGCCGTCAGGCACAATCATTCGCTTCTAAGCACTGAGAGGTTTAACTTCACTTTAAAATGTCACCTGTGGCATGTTTTATACGCGGAACCTATTTATTTGACAGTTATCTCGCTTGTAATCACCTATAACCGAAGGAAAATACGCGATGCCAGTATTTCCTTGATGGACGCGATTGTTTATTTAAAGGATAATCTTGATATAACCGTCAGCACGCTGGAGTATTACAAATTC…	MDLGKRVLRKTVTILLIASAKSIGFGCVNYSAELVGKIAYLENLLFSFANYICIFIAVRHNHSLLSTERFNFTLKCHLWHVLYAEPIYLTVISLVITYNRRKIRDASISLMDAIVYLKDNLDITVSTLEYYKFIYGFVLFIVNVVICVWHDMNQFPDDKDVFAMWALYAPGFAVVFFVYCSAYLIYTSSLYLTAINEYLKECSYPHITKITDRIAICHSNLEPEITTKGAGNSDALNHIFYARNVIYNILQVFNEVFGMMYAIFFMMSGFTIILFGYAHTLRIVHFSRGGELWPDRICWAYDFWAAWHCIDAMLIIAVSQKVKTCGRDTGYYLQRLREIYPKLNERINIYTLQLRQQEICMNAGGFFVIDLSLTLSGLLLIVIYILVLLQLDPDALTRLS
RdomGR69	69			Scaffold_1	21,596,354-21,598,952	+	2 | 20	2599	348	Bitter	1	ATGTTGCCACGTTATTGGTTTACCCTGTCCTTACTTTATCAAGCAGGCAACTTATTATGTGTCTTTCCAACAAGAATTATTTTAGGAAGTAGAAGTTTAACTTTCGTTGAAAATGGGTGTTGGTATTGCATTAGAGCGATAGCCTTTTTGGGCATGTTCATTACGAATGTATATTTTGTTTCTGAAAAAGGAGACAACAGAAGCTTAAATGAATTGGTTTTGACTGTTTGTTTGCTTTTCACTATTGTTTACGTACTTGTTTACATAAACTTTTCTTGCTGGGAAGGTAGTAAGAGAGTTGGTAATATTCTGAAACGAATTTATAGTATAGAATGCGATAGCTCTGTTTTTACTAAGAGTTCCGAAGATCTGGACTTGCTAATAAAATGGAGTATCTTC…	MLPRYWFTLSLLYQAGNLLCVFPTRIILGSRSLTFVENGCWYCIRAIAFLGMFITNVYFVSEKGDNRSLNELVLTVCLLFTIVYVLVYINFSCWEGSKRVGNILKRIYSIECDSSVFTKSSEDLDLLIKWSIFVYFLIASYIYGIYYYYYGFILGTMYALGPQMAKLIIMLHSFLFCSIVLLLKLNLTXLSXMDXKKCKVAYSKLVKLCRKTNDCFKNMILSSFTHYCLWLIYETYHLVILVTQTDDDRYDVKLVVFSTSWIVTNGIAIVSVLTCCHMAKREAKRYKEFWWFRKLEAEELNNGFIKMLNLKVEFTGGNMFNLDLKHLLKILEILVTLTVILTQFSTRL
RdomGR70	70			Scaffold_2	210,070-211,351	+	3 | 200	1282	375	Bitter	3	ATGAAGACCCTGAAAGACGTTGTAAAGCCAGCCTTGTTTATTTCAGACATTTTTGCGTTGGCACCTTTCCAATTTCGAGAAACTGACAATGCATTCGTGAGAAAAAAGTGTACCATATTATATGCACTAAAAATTTTTGTGTTAATAGCAGCAGTTTCTTTCTCGGCTATATACTGCCAGATAACTGTAACTGCAAACGTTGAAGGCATCATTCCGATCATAATGCACTATATCATGTACAATATCAAGTCGATTGCTTTATTCCTGTATCTGATAGCAGGAAACTTTTATTTGAAACCTACGCTAACTTTTTTGAATGCTTTCTCTGAAATTGATGAAGACATGAGAGATTTGGGTTGTAAGATTAACTACAAGAACTTGCACGTCGTTCAGTATGTT…	MKTLKDVVKPALFISDIFALAPFQFRETDNAFVRKKCTILYALKIFVLIAAVSFSAIYCQITVTANVEGIIPIIMHYIMYNIKSIALFLYLIAGNFYLKPTLTFLNAFSEIDEDMRDLGCKINYKNLHVVQYVYMAYILVKINVQMIVYNVGEPFSLITLTNCIVFTVPLNMAHTISFQWFTGIGLVTLHFRELNELIKSVKYRHCFVVEDLQQKRELPTRIVIKRCGILYDKLYKQCITLNNSYAWQLLWVIPTEFIIVVYNTYSVMKMARKDIEFSLKDVVMNFIHLVQFFELIKPCTKCTEESMRFKEILNKLDVSLQSENLSDMIDIITLQTFHQEVTFTAKGVFPLDGTMLYSILGAIITYLVILLQFET
RdomGR71	71			Scaffold_2	211,730-213,098	+	4 | 1200	1369	377	Bitter	11	ATGAAAACCCTTAAAGAGGCTGTGAGGCCATCTGTAATCATTTGCAATATATTTTGTGTGACACCGTCTAGGCTTTACGCTAGCGATAAGATCTCTCTAACAAGAAAGCGGCGTATTTTTCTGGACAATCTTCAGTTTGCATTATTCGTGGGTGTAGTGTGTTCTGCAACAATTTATACCCAACTAACGAGCACATCAAGACAGTCCGGAGCTACCATTGACGCAATAACGTTTTTCGTCCTAAGCAAGTTGAGACTTCCCGGTTATATACTTCTCCTGGTTGTCTGCAATTTCAAAATAAAATTAGGTTTTATTATCTTGAGAACCTTCGAACAAGTTAATGAAGCGATGAAACGCATTGGTCCTGGGATGGATTTTAGTGGGATAAACTGCTACATC…	MKTLKEAVRPSVIICNIFCVTPSRLYASDKISLTRKRRIFLDNLQFALFVGVVCSATIYTQLTSTSRQSGATIDAITFFVLSKLRLPGYILLLVVCNFKIKLGFIILRTFEQVNEAMKRIGPGMDFSGINCYIIRYTVLLIVKLLMFILAELVDGPLTFQTAIRFIAYSVPIYTTHLVVLKWCGSVHIVTEHFMELNTILKSLKYRHCFVIEDFGCKRKVSVNTTIKICGTLFVTLCQQCAYLIDTFSFTIIWIIWSEFVFAIFNTYVILRDISNGVSLSCRSVVGDIAHVFVVMELILPCIFCKEEATKFEEILNKLNLKLDKDEYLNDVVNDITMQSCQERIDFSVYGIFSLDGTLLYTIIGSLLLYLVILLQFN
RdomGR72CTE	72		CTE	Scaffold_2	213,686-214,944	+	3 | 120	1259	363	Bitter	1	ATGAAAACCCTTATGGAGGCCATCAAGCCATCTGTAACCATTTGTGGTATATTCTGCGTGACACCGTCTAGACTTTTCGCTAATGACGAGGTCACTTTGACAAGAAAGAGACGTGTTTTTCTGGAAAATCTTCAGTTTGCATTGTTCGTCAGTGCAGTGTGTTCTGCAACAATTTATATTCAGTTTGTAAGCGACACGTCAATAAGACAACCTGAAGGGACCACTGACGTAGTAACCTTTTTCGTCTTAAACAAGATGGCAATTCTCGGATATATACTTCTTCTAACTGTATGCAATTTTAAAATAAAAACAGGCGTTATTATAGTGAAAACTTACAACAGAGTTAATGAAGTACTGAAAAGCATAGGTCCTGGAATGGACTTCAGCGATTTACACCGC…	MKTLMEAIKPSVTICGIFCVTPSRLFANDEVTLTRKRRVFLENLQFALFVSAVCSATIYIQFVSDTSIRQPEGTTDVVTFFVLNKMAILGYILLLTVCNFKIKTGVIIVKTYNRVNEVLKSIGPGMDFSDLHRYIFKYTILVTVKLVVFIFAELADSPLTIQTAIRIIAYSVPIYTTHLVVLKWCVSLHVVTQHFMELNTILKSLKYRHCFVIEDFGCKRKVPVNTTIKICGTLFVTLCQQCTNLIQAYSLPLIWIIWSEFVFAIFSTYYILRDIGDGVPLSYRFIIGDIAHVFVFMELILACIFCKEEASKFEEILNKLNLKLEKNEHLDEIIDVITMQSCQERIDFSVYGVFSLDGTLLYA	Missing terminal exon.
RdomGR73	73			Scaffold_2	215,095-216,683	+	4 | 1200	1589	377	Bitter	1	ATGAAAACGTTTGTGAAAGCAATAAGACTTCCCACAACCATTTGTAAGATATTTTGCGTAATGCCGTTAAGACTCTTTGGTGCTGATAGTGTCATATCATCGCGAAAGAAGATTGTTATACTGAGTTACCTTCAACTAGCGTTGTTCGCAAGTGCTGTTTGTGTAGCTAGTGCCTACGATCATCGTAACAAACCGTTTAGACCATCTGGAGGAACCATTGAATCTCTGACGAGCATAATTCTAGGCAAGTTTAGAGTTCCTGGATACCTGATTCTTCTAGCATTCCTCAACTTTAGAATAAAACCAGCTGCCATCATCGTCGCCAGATTAAACACAGTTAACGAAGCAATGACACGTATAGGGCCAGGGGTGGATTTCAACAAGCTACACCACTACGCC…	MKTFVKAIRLPTTICKIFCVMPLRLFGADSVISSRKKIVILSYLQLALFASAVCVASAYDHRNKPFRPSGGTIESLTSIILGKFRVPGYLILLAFLNFRIKPAAIIVARLNTVNEAMTRIGPGVDFNKLHHYARKYTALAIAKILVLVLAAFIDDRMSFRLLIDLIAYGLPVYTSHLVVLQWSCAVHTITLHFNELNNILKSLKYRHCFVVEDFRCKQKVSASTAIKISGTLLGTLYQQCATVMEAFSLPIVWILWSEFVFAIFHTYRPLTAIGDGVTPSCKVISADIAHFIVFVELILPCIFCMEEATKFKEILNRLSLKLDRDEYLADIINNINMQPYQEQVSFSAYGLFSLDGRLLYVIIGSLLTYLVILLQFD
RdomGR74	74			Scaffold_2	217,030-218,605	+	4 | 1200	1576	374	Bitter	1	ATGAAAACTATGGCAGAAGCCATGAAGCCAGCTGTAACAATCTCTAGAATATTTTGCATGTGTCCGTTGAGAATTCGCGAACGTATTGACGTTCAGAGGAACCAAAATTTTCTGGGTTGGGTTCATCTGGTTTTGTTTGTCGTTATCGTTTGCTCTTCGGCACTCTATCAATTGCTAACTAGCTCGGTAGAAATTGAAGGCACCATTGAAGTAATATCTTACTACATCCTACGTAACATCAGATTTCCCGGGTTCTTCATCCTTATAATAGTCTTCAATTTCAAAACAAAGCCAGCTGTCATCTTCGCTAAGACTTTTGACCAAATTGATGAGGAAATGGAAGCTGTAGGGCCCGGGATAAATTTCGAATGCCTGCATAGTCGTATTTTCTGCTACACT…	MKTMAEAMKPAVTISRIFCMCPLRIRERIDVQRNQNFLGWVHLVLFVVIVCSSALYQLLTSSVEIEGTIEVISYYILRNIRFPGFFILIIVFNFKTKPAVIFAKTFDQIDEEMEAVGPGINFECLHSRIFCYTIITAFKMLVQFSLYITDGPLSPKMIIEFCAYGLPTFTTHVMMLNWFCAVQTITLYFKELNVILKSLKYRHCFVAEDFKCLKKVPASTTIKTCGNLFGMLCQQCITFSEALSLPLLWMISSEFVFATFHAYELMRMINGSTHFNSKIIAACVTHAMLFMDFILPCIFCVQETLKFEEILNKLDLMLNKNGYLNSIVNNVTIGCYQQRPSFSAYGVLSLNGNLLNTIIGSLLTYLVILLQFDD
RdomGR75	75			Scaffold_100	45,979,899-45,981,214	+	4 | 2000	1316	364	Bitter	0	ATGGTTCACCCCGAGATATTAAAAGTTGAACAGATCGCAAGATTTTTCAAAATATTCTGTGTTTACCCTATTAAATTTAATGGTAAACAAATGATTATAGTTGGTAACATCACCTACTTTTGCTGTTTTCTTGTACAATGTTTGGTGATGGCTGGAACCATCTATATTATGTTCACAAGTGCCGAAGCTGAATATTTTCCACATAAAACGGTATTTTGCTTTAAAACTGCAAAGGTAACATTTGCCATTGTTTGCATGATGATAAGTTTTTTGAAAAGGAAACAGTTAGCAAAGTGCTGGAATGAAGTTTTTGAATTCGATAGGAAAGCAGGCAAAACTATCAGTTACATTACTCTGCAAACATTTACCAAAGCTCAGTTTTGCTATGTTGTTGGAATT…	MVHPEILKVEQIARFFKIFCVYPIKFNGKQMIIVGNITYFCCFLVQCLVMAGTIYIMFTSAEAEYFPHKTVFCFKTAKVTFAIVCMMISFLKRKQLAKCWNEVFEFDRKAGKTISYITLQTFTKAQFCYVVGILTISALLSAALYNNTCFYISDTVSQTLSYLILTLTMMQFTTFNRILLIGLNCLNERVTKMVMQSHAQYFNSSTYNFIRINQLKHICRLHWEIANVAQIVNNMANEQLLLVILRSLVDFLNTFYSILKRDGTFSIFDIYWGVVAVTDLAFLIVPSRATMKAFERTSHLLNMMAQSEDFEFNKEVNLFLLQTLHQKITFKVLGLFELDHSVLVDIVHNTSTYLVIILQFESYK
RdomGR76	76			Scaffold_100	3,709,397-3,714,178	-	4 | 1000	4782	375	Bitter	1	ATGAAAGTATTCGAGGACGTCTTTAGGTTTTTAGATATAATGTACTATTTAACCACAATTCTTGGAATGAATGGTTTGAAAAGGAAATTAGATTATAAGAGGAGATATCGGTATTTTATGACTGGTAAGGTCAGTAAGCAACAGATATTTATTTTATCAGGTGTACTTCTCATGCTAACTTCATCAGTTCTATTCCAAGTCGTGGAATCAGGCAACGAACACTTCAAAAATTTCGACAGCTTCGTCAACTTTTACTTCATTTACTTGGACCCATTTACCACATCTTTGCTAACACTGTCATTTATTCCATTTGACCAAGACCTCTTACTGTCAGCCTTTAAAATCTTGTACGGCATCGATAAGCAATTCCTCAAATGTCTGAATACGAAAATTAACTTA…	MKVFEDVFRFLDIMYYLTTILGMNGLKRKLDYKRRYRYFMTGKVSKQQIFILSGVLLMLTSSVLFQVVESGNEHFKNFDSFVNFYFIYLDPFTTSLLTLSFIPFDQDLLLSAFKILYGIDKQFLKCLNTKINLFWLQILMYLCVFGMVSAVILWMTFLKLQGISLINQAADRICHLYCTYLMCSIMTAHIGFLLLAGRRFWTLNKHIERSLGYDRQLSEVLNELNAIEKIHAGVCQALEVITKASSVQLMCLVFKCHAVMLGVLLSLYGMLPGLQGEMFYWVFLYWSMYFSDVVLCQIITEECNKTGRLLCEFNLAYYDDDLGNKRNSIILQLLVQKVQFRICGLEILNTRSMAQGIGDTLSMLSFLLYLRTKLM
RdomGR77	77			Scaffold_135	13,778,482-13,785,868	+	4 | 1000	7387	383	Bitter	0	ATGATGAGCGTTGATATATATCGCTTATGCCACTGTTTATATCATGTGTCAGTAGTATTAGGTGTGGCGCCTTATAAAAAATATTTTTCCAAGAAACAGAAACGGATTATTTACGAGTACTGCAAGTTTAACAAGAGGAACACTGTAATAGCTATCTTTGTATATCTCTGCATCTGCTTTGGATCCTACATGTCTCTAAACGAGCTGATCGATCCGACGAAAGCTATAGATTTCGACACAGCAATTCAGTTGTACCTAAATATCGAACCGTCAGTAGCAGGTCTGATAACGTTAGTGTCTTTCAACATGCATCAGAAGCATTACATTAAGTCCATGCAATTAATGGATGACGCGTCACGATTACTGAAACCTCTAGGTCTAAAGCCAAAGCTATACCTG…	MMSVDIYRLCHCLYHVSVVLGVAPYKKYFSKKQKRIIYEYCKFNKRNTVIAIFVYLCICFGSYMSLNELIDPTKAIDFDTAIQLYLNIEPSVAGLITLVSFNMHQKHYIKSMQLMDDASRLLKPLGLKPKLYLIWFHILAFYSSLVFGNLAYIYISLSKGRSLAMIVYDYMTNGISFHAQTTILLQLGFYIGIALEVFQLLNQHIKRLERSPFTNITNALRELRIVGDIHMKICESVNAMATVCTATLLVYTLKSYVEFSGLLLSLNGVLPAITFQFLLLGFCYLTGGIELTISSEMMNNSSSEIGRLLCEYTSSFYNDELGTERNTLLLQMLHRTSNLNVCSMNLGTQTLGSIIKLTLTFSGLLFQLKNWSASKGGTHSNRP
RdomGR78	78			Scaffold_135	13,788,306-13,789,654	+	4 | 1000	1349	377	Bitter	0	ATGAGTTTCGATATGTATCGTGTTTGTAGTATGGTGCACCATATATCCCTTGTACTAGGACTGGCACCGTATAAAAGAGTATTTTCTGAAAAGGAAGGGAGGATAATCTTCGTCTATAGTAGGTACAGCAAAAGACACGCTTTTAACTTGATAACTGCTTCTTTAACCATGTGCCTTGGATCTTACCTGGCGACTACCAGGCTGATCAAAACAAAACAGGCAATGGACTTTGATACAATGATTCAGTTTTATCTACATCTCGAACCGTTATTAGGAGGACTAATAACGGTAGTATCATTCACAATACAACAGAAAAACTATTTGAAGGCTATAGAGCTTATGGATGAAGTATCTAAGCTGCTAAAAACTTTGCACTTGAAGCCGAAACTTCTGTTCGTT…	MSFDMYRVCSMVHHISLVLGLAPYKRVFSEKEGRIIFVYSRYSKRHAFNLITASLTMCLGSYLATTRLIKTKQAMDFDTMIQFYLHLEPLLGGLITVVSFTIQQKNYLKAIELMDEVSKLLKTLHLKPKLLFVWMHYYLFYFSIIVGNAFYICLSYVTGKSILVLLYDYMTDGVCFHAQSSTLLQFGVFMMISSEIFVLLNEHIRKLDENCVDTITALKQLQTIGDIHFKLCKAINKMNETCSTILLVYTIKSYFEFGGLMLSINGVLPALTVEFIALSIFYSITGIEITINCELMNKFGSETARLLCEYTSTFXDDGLGIERNSLLLQMLHRTTQMDVYSVTLGTRSFGSSIRKIITLTGFLVQLRNWSSKSVDAQ
RdomGR79	79			Scaffold_135	13,804,835-13,806,274	+	4 | 1000	1440	381	Bitter	0	ATGACTTTCGACATGTATAGTGTATGTGGTATGATGTACCATGTATCTCTAGTACTGGGATTGGCACCCTACAAGAGAGTGTTTTCTGAAAGGGAAGGGAGAATAATATTCATTTATAGCAGTTACAGCAAAAGACACATTTTCAGCATAATAATTGCGTCTTCTACAATGTGTTTTGGATCTTACTTGGCTATTACCAGACTGATTGAAACAAGCAAAAGAATCGACTTTGATACGATGATTCAGATATATCTCCATTTCGAACCCTCCCTGGGAGGCCTAATAACAATAATAACGGTCACAATGCAACAGAAAAACTATTTGAAGGCCATTGCACTTATGGACGAAGCAGCTAAGCTACTCAAAACTTTGCATCTAAATCCGAAATTACGTTTTGTT…	MTFDMYSVCGMMYHVSLVLGLAPYKRVFSEREGRIIFIYSSYSKRHIFSIIIASSTMCFGSYLAITRLIETSKRIDFDTMIQIYLHFEPSLGGLITIITVTMQQKNYLKAIALMDEAAKLLKTLHLNPKLRFVWINYYLFYFCVIVGNMIYIWLSYLTGKSVLLLLYDYMTDGVCFHAQNFVLIQFLMFMIISSEVFILLNRHIRRLDKDCVDAKNALRQLQIIGDIHFKLCKAVNKMRQAISAVVLVYTLKSYFEFGGLMLSLNGVLPVFTVEFVALTFCYSVAGVIITISSELMNRFGSETARLLCEYTSTFFSDELGTERNSLLLQMLHRTSQVRVYSVQLGVKSVGSSIRKILTVTAFMVQLRNWSTGTAKKGVLIH
RdomGR80	80			Scaffold_98	3,990,029-3,992,153	+	4 | 1000	2125	370	Bitter	0	ATGATGGTGAAATACAGAAAGAATGTTTTCACTTTATATTCAGTAATAAAACTTCTTCATAATTTTGGAAAGCCGTATGGGTTAGCACCGTATACCATGAATGAACTGAAACAACGAAAAGGCAAAATTTTCTTCACAATATTACATATCGTCCTGTCCTTAATTTGTATGCTTATAGGTTTATCTATTATGATGGGTTACAGTTACATGATAGTTTACTACCACAGCTTTCGAAACAGGCCCAAAATTTATGTCATGCTTTTGGTAATATTGGGCTTTAAAGTTTTATCATCTTGTATAATTACTCAACAGTTCCTCGTCAAACGTATTCTCTTTATTAAAGCAATTGAAATGTTACGGGAAGTGGATGTACAAATCAAACAACTTAAACGACAATCA…	MMVKYRKNVFTLYSVIKLLHNFGKPYGLAPYTMNELKQRKGKIFFTILHIVLSLICMLIGLSIMMGYSYMIVYYHSFRNRPKIYVMLLVILGFKVLSSCIITQQFLVKRILFIKAIEMLREVDVQIKQLKRQSPTYFYHYIFFMFVCSAIPMYHTTFLLIKWSDGEDIYPLLLNFFGSEILNGVYVFVTYYYMLYVYILYQRFSFINETLGGLNNLENKRALVLLNTVIKMHQNLCKGAKHLNEMFSVPLFLIILCQLVEFVLLCYMVYQHEEVVVSNTAIWYAMQLILLLLPTRLVITEERMIPKGLAEVNMCYDDVKLSKARNSFLLQLKHISIDFKTFGGFRISMGEITKQFGLCVSILMFLYQIIE
RdomGR81	81			Scaffold_97	82,690,985-82,693,587	-	2 | 00	2603	394	Bitter	7	ATGAACAGGCCAGTTACGATCAACGATATCTTAGGTCCATTCTGGACTATCAGCCGTATATTAGGACTGTCAAATCGGAAATTATCAGATAATTACACGCAACCCAAATTCAAAGAGAAAATTTACGGATACGTGCATAACGTAATTATGATTTGCATCATGTGTTGTTCGATATATCGTACGGCGATTAGTGTGATGGCAAGCGATTCCCACAGCTTGATTCTTCAGTTTTCAGATTGTCTTATGCTGGTCGCAAACAATGTGTGCTTTTGCTTGGCGCTTGTTTCCAGCATGGTCAACCAAGAGAAATATCAAGAGATATCGAGAGCTGTACAGAGAGTGGCAGACAGTTTAAGAAACGATAACTCCGATAAAGAATACAAAAGGGTGAAAATAATA…	MNRPVTINDILGPFWTISRILGLSNRKLSDNYTQPKFKEKIYGYVHNVIMICIMCCSIYRTAISVMASDSHSLILQFSDCLMLVANNVCFCLALVSSMVNQEKYQEISRAVQRVADSLRNDNSDKEYKRVKIIVGLEMAVVFAITLIYCVYYNFITARTRNSDKLKLFLWWMYFYLSPFVIHVYLMLFVTTVLILRQQCSCLNRYIKNVHQLGKVKTATLIQYKNIFLAISTIQRDLNRMYSLMLLAKFFNQFIYLFCFFYYIAYGYSMNGVYIKPNTAEDYLIPIGGSLTIFIEFVTVVIVCENMSAERKNTGKIIHTIPCSSHLEPNLCDTITKFSMQIVQDKLYFTAGGCFEIDRALFRKYLSTVTTYVIILVQFQVTMTPHGFVQLGDKK
RdomGR82	82			Scaffold_4	2,652,989-2,662,515	-	5 | 22200	9527	420	Bitter	3	ATGTTCGACAGAATTTTATCGGCCCACTGCCTTGATGACGCAGTTAGCCCGATTCTGGTATTGTGCATGTTCAGCGGGTTGTACTGTCGACCTCCGAAATGTTTGAAAGACGAAAGGAAAAAGATGTTGTTCAGATGTTGTTACGGAACCATATTTGTGGTGCATGGTTTCCTGATATCACACAAATCAGTGACAGCTCCGGACCCGGACGCCAGTAGTTTTATGATGGAGATTGAAAACCGTTTGAGACAGGTCACCAGTTGCTTGGTGATGCTCGTCGCTATTATTGTAGGCGCTGCGAACTATGGCAAAATAATGAAAATCATGAACGATATTCGAAAAACGGATGAGCAACTGAAGAAGTACGCTTTTACTTCTAGTTATTGTAATTTAAAGGCA…	MFDRILSAHCLDDAVSPILVLCMFSGLYCRPPKCLKDERKKMLFRCCYGTIFVVHGFLISHKSVTAPDPDASSFMMEIENRLRQVTSCLVMLVAIIVGAANYGKIMKIMNDIRKTDEQLKKYAFTSSYCNLKAFVLFIVITTLLMWTCRDIIHFIYVWQSYRQVSLEFQSLLPVTRLAIGFIEAFPPKVGKCHALLFCTFIMTLRRLLRILNGILKTCESGQILSTRTSSDHRNDNEIRRDAIKEVKILHSEVTRILKDVNDVFGYPLLMKFLMEFVNIVCIVHHYAICSLFSVCGVFAARGSVNALYSSAVILGHLPVVDVVLIVTVCELIYAEQRETTKLIQGFMKEEDKVEKDIITKFALQLWHQKLNITACGYFRIGGSLLQGMAGSAATYIVLL…
RdomGR83	83			Scaffold_3	62,709,193-62,710,725	+	2 | 00	1533	387	Bitter	2	ATGAGTATAAGTGGCAGAACCATGCAGAACTTCTATACCAGCATAAAACCGCTCATAATTTTTTCCAGAACCATCGGCATCTTGCCGTATTCCTACAATGGCAGTGAGATACGGATTTCCCGCTATTACTACATCTATGCCATCGTGCTTTGCCTCACCTACTTCTTACTGCTGTCTTCAGTGTTTTATGTCCAAAACCAGATATACAGGGACATTATGACCACGACAACGGCAACAATTCAAATGATACAATCAATCCTAGCAATCGTGTATGTCATGGTTACTTTTGTTTACTCAGTAATCGCTCGCCAGTCATTTGAGAAGCTGTCTACGACTATGCTGGCTGCAGAATCAGCATTCGAAGAAATAACAGAATTTCCTTGTGAGCTACTACGTAAA…	MSISGRTMQNFYTSIKPLIIFSRTIGILPYSYNGSEIRISRYYYIYAIVLCLTYFLLLSSVFYVQNQIYRDIMTTTTATIQMIQSILAIVYVMVTFVYSVIARQSFEKLSTTMLAAESAFEEITEFPCELLRKALVKHVVFRVAFMTIGIAVQYYSMSQVVHVTMSYMILSYFFPVVLNFTIGLVTLMHVIAIKRKFRVLNECLLHMVTNNETKEYKLEEISKNRLWKVGVAEIGIICSLHHSLTKVIKAFNEAFGTIMVVKFGVSFVTILTATYICFLELNDGDFEHFAAAFAVLCMYAGNAITLCVTCSSTTKEALKSAVLIHKIDSHEYAVRDQILMYSLQIQNSQVEFIAAGIFPINFQLLFYMMTGLITHLIILVQFSVTEG
RdomGR84	84			Scaffold_98	8,898,426-8,902,199	-	4 | 2100	3774	399	Bitter	6	ATGACCCAAAAGGTACACCCAAAATGGCCTTTAAAGATCGCCGATAAATTTAAGCAGCCTCGCAATGTTTACATATCCGTATTGCCGCTGTATTACACAAGTTTCATTTTTGGATTAGCGCCGTATTCTTTCAAGAACACATTTACGAGCAGTACACTTCACATCATCAGAAGTGTGTTACAGTTTGCCGTATTTTTGTGTGCTGTAGCTTGGAATGTTTACATGAATAAAACACCGTTTTCTGAGGGAGACCTATCTGTAAAGTTGGAATACTTTGAAGACATATGCTCAGTATCACTCTGCGCCATCGAGATGTTTTGTGCTAGCATTTTCGCCAAGAAAATGATTCGAATGTTTAGAGATGTGGAGGAGATCGATAAGCAATTTCAAGTTTTGTCC…	MTQKVHPKWPLKIADKFKQPRNVYISVLPLYYTSFIFGLAPYSFKNTFTSSTLHIIRSVLQFAVFLCAVAWNVYMNKTPFSEGDLSVKLEYFEDICSVSLCAIEMFCASIFAKKMIRMFRDVEEIDKQFQVLSSKLPYRRTFIEITLSIGTCIMLVVLLFAFDAFYAPTSENIVDEVWMTAIKNVPFLLAVLMVMQYFHYMNLIRWRFKTLNRYLRNFNYDRTPVSAWTTFGNVTKTPTDETKQPKDSTILLDPLHILDEVAAIHIKLSDAAQQISFMFSFQLLLRITVAFVSIVIALFLIAISFSKAGAVQDYEMEINITFTIWAFFNAFNIEIYSLQMHHNKLGFTVCGLFPLDFTLLYTIVAGVTTYLVILIQFSNSEFLINSDDTNTTNRSTGKI
RdomGR85	85			Scaffold_97	3,735,281-3,736,677	+	3 | 000	1397	416	Bitter	0	ATGGTGCGGTATCACATGCGAATAAAAAGAGCCCAGGACTTATACGATGTCATGTACCCGATTTTCATCATCTCAAAAGTATTGGGGCTAGCGCCTTACCAGCTCCACCTCAAGGATGAAAGACGCCTAACTGCGCATATCGGTATCATAACAATAGCAAGATTCATACTAATTGTCGGGACAATGTGTTACGTCTGCTTCGTAATGGACGAACTTAACTTCTCCGTAAACATCGGCGGCATGGCGCTGAGATACGAGTTATACTTCGGAACAATCATGACTGCGATAGTTTTGGTGCTGTCCATGACCAACCAGAAACCGGCTATCAAGAGCATCACGATGCTGAAGGAGTTAGATGCTGATTTCGAGCAAATCGGATTCCACATTTCCTACAAGAAC…	MVRYHMRIKRAQDLYDVMYPIFIISKVLGLAPYQLHLKDERRLTAHIGIITIARFILIVGTMCYVCFVMDELNFSVNIGGMALRYELYFGTIMTAIVLVLSMTNQKPAIKSITMLKELDADFEQIGFHISYKNAQIFCYAQIVFMLFMFMAMVTLQPFSGSLAYFVIYSIFNVVDVINTTMLFQYVDVLLLIRQRFIWLNRKIRDLSDFSKTIITVHNETHLTHGMPVNVTRRKLETRNLITNLAKIHGKLFAVAKITNRIYGVQLLVTITIRFVMITTQLINTYKLIQDPKLADSVTHSIVAIYLFLHFSKIFMVAAVSENTACKARDTGIYLHGLWDLSAEDSDKVRFFSLQVLQQKLRFTACGFFHLDYSLIHSIIAAITTYLVILIQFDLSKMEK…
RdomGR86	86			Scaffold_3	137,457-138,853	-	3 | 000	1397	364	Bitter	1	ATGACTTCAGAAAAGATTGCCTTGTTGCTGTACAGATCTGTCGGCATAATATTATACGACTATAATGTCAAATCTAACGGAAGAAACAAAGTCTGGTTACTGATGACACCGTTGCCCTACTATTTCCTTTTCTTTTCCAGTCTATGTTTCGCCCTCATAAAGCACAACGAAGTTTACTACGTAGCAAATGAGGTGGCAACTATGACAGTCACCGACATAATAACAATAAGTTCGTCTATAATTTGCGCAGCTTCACGAATTTTCTACTATTTCCTCAAGAGGAATAAGTTCCAGGAGTTTATCCACGAGATGAAGAAATGGCCAGATAAAGGTACTGGGAACCACGTAACTTTCAAATATTTATACATCTTAATAGGCGCCATGGGCACTGATTTTATC…	MTSEKIALLLYRSVGIILYDYNVKSNGRNKVWLLMTPLPYYFLFFSSLCFALIKHNEVYYVANEVATMTVTDIITISSSIICAASRIFYYFLKRNKFQEFIHEMKKWPDKGTGNHVTFKYLYILIGAMGTDFISFIFNSRKYELNIGLQLTYFLYYFLSFYASCINMIFMDSVCQTLTSYYRQINMKLRAFIECRSTGDVLAKTEELRQKHYQTYTLAKEANGLLGIPVLIALGDAFQEIAMYVYVVLQVLKKDPITLFSHEATSYVPYAVMVNLNVCYLIRMWVKLEEEANKASVYVHNMWNRFAYKAEDINDLLSLQLAALQMLQTKHSFSASGFFPMDMTVLHMLTGSLTTYLVFLIQIPE
RdomGR87	87			Scaffold_4	8,043,714-8,047,016	-	3 | 000	3303	372	Bitter	2	ATGGATTGGTCGTATAGTGAAAAAGTCATCACTGTGTATTGTAGAGCTGTTGMGATAACCTACTTTGGGTATAATAATAATAATTGCACCACCACCATCAAGATATGGACTATGCTCATTCCAATATTTTACTATACATTAGCTTTTTATTGCGTAATTACAACAGTGTTGGATTATAATCAGGTGTACAGCGACGATGCAGAATCAATTTTAGTAGCAAGTGATTTTCTAGCTGTCGTTGGGAGCGGTTCTTGTCTTGCTGGAAGGGGATTTTATTACTTCATTAAAAGAAATGAATTAGCTGATTTAGTTTGCAAGATCAATCGTTTGCGTGGTAGTAAACGACACAAACAACTTCACCCATTTATTGCGTTTTTCATGCTGTTCTTAGTGGCAATA…	MDWSYSEKVITVYCRAVXITYFGYNNNNCTTTIKIWTMLIPIFYYTLAFYCVITTVLDYNQVYSDDAESILVASDFLAVVGSGSCLAGRGFYYFIKRNELADLVCKINRLRGSKRHKQLHPFIAFFMLFLVAIVDFISTLHIAKNKWTLLKFLLSYALNITEGFIEMMFMGIFLQVLIDSYKQMNRELSEVSFCSHPITRLVAMKNLEDLKTKHYDLCALATETNRLFGIPVLLALAFNFQAMTGCFYVLWTSARGNSNKISNPAAIGWCMVLLLHTWLLLKKWVALSEEASKGVGYVHDIWNGYVGETKENEYVCHLQLTALQYSYTKPMFTACGFFPLDMTFLHLMSAAVSTYLIFLFQFHAPLKGIRLX
RdomGR88	88			Scaffold_4	7,921,278-7,926,038	+	3 | 000	4761	369	Bitter	0	ATGGACTGGTCGTTTAGCGAGAAACTTATCGTTGTGTCTTGTAGGTTTATTGGAATAGTCTTTTTTGAAACCAACTACCGACCAGGCAATAACAACAGGAGATGGATAACACTCATACCCATATTTTACTACGCATTCTCATTTTATTGTATAATTTCAACGTTGTTGACGTATCACCAAGTGTATGCCGGTACGGATGCCGAATCGCTTATAAGGGCAAGTGATTTTGTAGGGGTCGTTATTATTGGTCTGAGTCTCCTTGGAAAGGGATGCTATTATTTCATCAAGAGAAAGGAGCTAGCTGATTTAGTTTGGAAGATAAAACACTTGGACGGGAATAAACACCACGCCAATCTATTGGGCCCATTTACATTATTTTTTATGATGCTGGTAATGTCA…	MDWSFSEKLIVVSCRFIGIVFFETNYRPGNNNRRWITLIPIFYYAFSFYCIISTLLTYHQVYAGTDAESLIRASDFVGVVIIGLSLLGKGCYYFIKRKELADLVWKIKHLDGNKHHANLLGPFTLFFMMLVMSAIDITTMLRLGKNKWPMLKFILCYTMSIYESFIELMFMSIFLQALINSYKQLNENISKVSFCGRSASNSAAVKAMEGLTVKHYELCSLAMEANKIFGFPGLLGITNDFQCITGSLYVLWTTAKGNLGEESITLAIGWSAVYSLHTWCLLKDWVKLYKEASKGASYTHDIWNHYVSHTEENEEIRHLQLSAVQYYFTKPIFTACGFFPLDMTFIHLMVASVTTYWIFLTQFHTPLRI
RdomGR89	89			Scaffold_4	7,930,348-7,934,122	+	3 | 000	3775	369	Bitter	1	ATGGACTGGTCGTTTAGCGAGAAACTTATCGTTGTGTCTTGTAGATTTATTGGAATAGTCTTTTTTGAAACCAACTATTGTCCAGGCAATAACAACAAGAGATGGATAACACTCATACCAATATTTTACTACGCATTCTCATTTTATTGTATAATTTCAACGTTGTTGACGTATCAACAAGTGTATGTCGGCGCGGATGCCGAATCGCTTATAAGGGCAAGTGATTTTGTAGGGGTCGTTATTATTGGTGTGAGCCTCCTTGGAAAGGGATGCTATTATTTCATCAAGAGAAACGAGCTAGCCGATTTAGTTTGGAAGATAAAACACTTTGACGGGAATAAACACCACGCCAATCTATTGGGCCCATTTGCATTATTTTTTATAATGCTGGTAATGTTA…	MDWSFSEKLIVVSCRFIGIVFFETNYCPGNNNKRWITLIPIFYYAFSFYCIISTLLTYQQVYVGADAESLIRASDFVGVVIIGVSLLGKGCYYFIKRNELADLVWKIKHFDGNKHHANLLGPFALFFIMLVMLAIDITTMLRLGKNKWAMLKFMLCYTMNIYESFIELMFMSIFLQALINSYKQLNENISKVSFCGRSPSKSAAIKAMEGLTVKHYELCSLAMEANKIFGFPGLLEITNDFQSITISLYVLWTTAKANLGEDSITLAIGWSAIHSLHTWCVLKDWVKLYKEASKGASYIHDIWNHYVNHTEESEEIRHLQLTAVQYYFTKPVFTACGFFPLDMTFIHLIVASVTTYWLFLTQFNTPLRM
RdomGR90	90			Scaffold_4	7,938,162-7,939,426	+	3 | 000	1265	366	Bitter	1	ATGGACTGGTCGTTTAGCGAGAAAGTTATCCTTGCTTCTTGTAGAGTTATTGGAATAGTCTTTTTTGAAACAAATGATCGTTCAGGCAATGGAAACAAAAGCTGGGTAATACTCATCCCTATATTCTATTACACGTTCTCATTGTATTGTATAACATCCACGTTGTTGGGGTATAATCAAGTATATAGCAAGGAGGAATCAATTCTAGTGGCAAGCGACTTTATAGCGATAACTATGGTTGGTATTGGTCTCATTGGAAAAGGCTGCTATTATTTCATCAAAAGAAACGATCTAGCTAGTTTAATTTGCAAGATAAAACAATCTGATGATGATATACAACACTCCAACCTACGTCCATTTGCAGTATTTTTCATGTTACTGCTAATATCAGCAATAGAT…	MDWSFSEKVILASCRVIGIVFFETNDRSGNGNKSWVILIPIFYYTFSLYCITSTLLGYNQVYSKEESILVASDFIAITMVGIGLIGKGCYYFIKRNDLASLICKIKQSDDDIQHSNLRPFAVFFMLLLISAIDFTSMLRLGKDVLPVLRFVLSYTLSTFESFIELMFMSIFLQTLTNSYKRLNENISKVSYCDHSAPKSATIEAMEGLRVKHYELHSLATEANKIFGFPVLLSIANDFQAITGCLYVLWTSARGDSTDVSNGVAIGWSIVLLLHSWCLLKNWVELCEQASKGANYIHDIWNYYVSYTEGNEEIRHLQLTALQYHYTNPTFTACGFFPLDMTFIHLMVASVSTYLIFLTQFHTPLKV
RdomGR91	91			Scaffold_4	7,944,008-7,947,857	+	3 | 000	3850	369	Bitter	4	ATGGACTGGTCGTTTAGCGAGAAACTTATCGTTGTGTCTTGTAGATTTATTGGAATAGCCTTTTTTGAAACCAACTATTGTCCAGGCAATAACAACAAGAGATGGATAACACTCATACCAATATTTTACTACGCATTCTCATTTTATTGTATAATTTCAACGTTGTTGACGTATCAACAAGTGTATGTCGGTGCGGATGCCGAATCGCTTATGAGGGCAAGTGATCTTGTAGGGCTCGTTATTATTGGTCTGAGCCTCCTTGGAAAGGGATACTATTATTTCATCAAGAGAAACGAGCTAGCCGATTTAATTTGGAAGATAAAACACTTTGACGGGAATAAACACCACGCCAATCTATTGGGCCCATTTGCATTATTTTTTATAATGCTGGTAATGTTA…	MDWSFSEKLIVVSCRFIGIAFFETNYCPGNNNKRWITLIPIFYYAFSFYCIISTLLTYQQVYVGADAESLMRASDLVGLVIIGLSLLGKGYYYFIKRNELADLIWKIKHFDGNKHHANLLGPFALFFIMLVMLAIDITTMLRLGKNKWSMLKFVLCYSMSNYESFIELMFMSIFLQALINSYKQLNENISKVSFCGRSPSKSAAIKAMEGLTVRHYELCSLAMEANKIFGFPGLLEMTNDFQAITISLYVLWTTAKANLGEESITLVIGWSAIYSLHMWCLLKDWVKLYKEASKGASYIHDIWNHYVNHTEENEEIRHLQLTAVQYYFTKPVFTACGFFPLDMTFIHLIVASVTTYWLFLTQFNTPLRI
RdomGR92	92			Scaffold_4	7,950,702-7,951,964	+	3 | 000	1263	366	Bitter	2	ATGGACTGGTCGTTTAGCGAGAAAGTTATCATTGCGTCTTGTAGACTTATTGGAATAGTCTTTTTTGAAACAAATGATCGTTCAGGCAATGGAAACAAAAGCTGGGTAATACTCATCCCTATATTCTATTACACGTTCTCATTGTATTGTATAACATCCACGTTGTTGGGGTATAATCAAGTATATAGCAAGGAGGAATCAGTTCTAGTGGCAAGCGACTTTATAGCGATAACTATGGTTGGTATTGGTCTCATTGGAAGAGGCTGCTATTATTTCATCAAAAGAAACGATCTAGCTAGTTTAATTTGCAAGATAAAACAATCTGATGATGATACACAACACTCCAACCTACGTCCATTTTCAGTATTTTTCATGTTGCTGCTAATATCAGCAATAGAT…	MDWSFSEKVIIASCRLIGIVFFETNDRSGNGNKSWVILIPIFYYTFSLYCITSTLLGYNQVYSKEESVLVASDFIAITMVGIGLIGRGCYYFIKRNDLASLICKIKQSDDDTQHSNLRPFSVFFMLLLISAIDFTSMLRLGKDVLPVLRFVLSYTLSTFESFIELMFMSIFLQTLTNSYKRLNGNISKVSYCDHSPPKSATIEAMEGLRVKHYELHSLATEANKIFGFPVLLSIANDFQAITGCLYVLWTSARGDSTDVSNGVAIGWSIVLLLHSWCLLKNWVELCEQASKGASYIHDIWNYYVSYTEGNEEIRHLQLTALQYHYTKPTFTACGFFPLDMTFIHLMVASVSTYLIFLTQFHTPLKV
RdomGR93	93			Scaffold_4	7,954,291-7,955,548	+	3 | 000	1258	364	Bitter	0	ATGAACTGGTCGTTTAGTGAGAAAGCTATTATTCTCTCTTGTAGACTTACAGGAATAATTTGTTTTGAAGCTAGGGATTATCGAGATACAAGAAATAAAATATGGGTATCACTTGTTCCTATATTTTACCACACATTCGCAATGTATTGCATAATTTCAACGCTGTTGGAGTACCACCAACTATACAGTACAGATGCCGAATCAAATTTAGTAGCAATTGATCTAGAAATTGTCATGTCTGCTATAAGCTTGATTGGAAGAGGCTTCTATTACTTCATCCGAAGAAACGAGCTAGCTGCCTTAATTTGGAAGGTAAAACATTTACGCGACAATGAAAACCATGTCCACTTGCCTTCTTTTACAGCATTTTTCGCGCTGTTGGTAATAACAGTATTAGAC…	MNWSFSEKAIILSCRLTGIICFEARDYRDTRNKIWVSLVPIFYHTFAMYCIISTLLEYHQLYSTDAESNLVAIDLEIVMSAISLIGRGFYYFIRRNELAALIWKVKHLRDNENHVHLPSFTAFFALLVITVLDFTSTLRLEKDTWPPARFLLSDLLSIFKSFIELMFVSILIQTLTESYKQLNEKLSKVSLIGNPTSKSVAFKALNDLQVKHYELCALATDANKIFSFPILLGISNDLQTITGCLYVVWIRAKGQDTEVPSGVAIGWCLVLFLRTWCLVKGWVDLAKQASKGPTYIHSIWNCYVSYTEGNEEIRHLQLTALQYYYTKPTFTACGFFRLDMTFIHLMVASVMTYLIVLTQFQIAH
RdomGR94PSE	94		PSE	Scaffold_100	37,427,618-37,428,233	+	N/A	616	189	Bitter	0	ATGGACTGGTCGTTTAGCGAGAAAGTTATCATTGCCTCTTGTAGACTTATTGGAATAGTCCTTTTTGAAACAAATGATCGTTCAGGCAATGGAAACAAAAGCTGGGTAATACTCATCCCTATATTCTATTACACGTTCTCATTGTATTGTATAACATCCACGTTGTTGGGGTATAATCAAGTATATAGCAAGGAGGAATCAGTTCTAGTGGCAAGCGACTTTATAGCGATAACTATGGTTGGTATTGGTCTCATTGSAAGAGGCTGCTATTATTTCATCAAAAGAAACGATCTAGCTAGTTTAATTTGCAAGATAAAACAATCTGATGATGATATACAACACTCCAACCTACGTCCATTTGCAGTATTTTTCATGTTGCTGCTAATATCAGCAATAGAT…	MDWSFSEKVIIASCRLIGIVLFETNDRSGNGNKSWVILIPIFYYTFSLYCITSTLLGYNQVYSKEESVLVASDFIAITMVGIGLIXRGCYYFIKRNDLASLICKIKQSDDDIQHSNLRPFAVFFMLLLISAIDFTSMLRLGKDVLPVLRFVLSYTLSTFESFIELMFMSIFLQTLTNSYKRLNGNISKV	Truncated partway through second exon and missing C-terminus.
RdomGR95	95			Scaffold_3	62,208,514-62,208,907	+	2 | 00	394	434	Bitter	7	ATGAATGTGTTATTATTGTGTTCGCGACTGGTAAACGCCGTTATGGCCAAGATGTACAGCAAAGTCCACCCTGAAAGTAGACCACAAGGGAAAAACAATGTCACTAGAGCGAAAATATCAGACTCCATTCGTCCTATTAGTTTGATGTGCAAAATTATGGGCATCATGCCGTTCAGCATCAGAAAACAGAGAGAACTGGTATCGATCGAATCAAAGAAGAAGGACTGGCTGTATTTCTTGTTTTATTTCGTGTCCTACATTGGCATCGCCACCTATTCCATGCTCACGGTAAAAAATGATACCCAGAATTTCAATGTCGTTCCGAAAATCTTCGTAGAGACGGAATGCGGAATCATGGTGATACTGGAATTACTGACGACTCTGTTTGCGTTTGTTTTT…	MNVLLLCSRLVNAVMAKMYSKVHPESRPQGKNNVTRAKISDSIRPISLMCKIMGIMPFSIRKQRELVSIESKKKDWLYFLFYFVSYIGIATYSMLTVKNDTQNFNVVPKIFVETECGIMVILELLTTLFAFVFRAKVCYCLRLLADIDVIFENINVDINYKRMYKVTIALVCTMTVSVTVRSILMLTAVDVDALQQLTLFVATFIKSLLKYQFIVYVLLLKERYKKINAAIKMFYKPKPKEIAKFQHVNEVAEKLYILCRLHYKLCNISRILNTAFAFQLLLSIGVSLYDILFQSYYLYVAFSGRVQGIRVNMIASAFAWLFDEEIEVYLLVYACASTSDCAKKIAVILHELRNGYNNPKLENHVQMYSLQMLHQRIEFSALGFFAMDYTLIYSIIGAV…
RdomGR96	96			Scaffold_97	72,032,433-72,036,213	-	2 | 00	3781	449	Bitter	2	ATGACCGCATCATTTTTGCAGGCGTACAAATTGCAAATGCGGTGTTCAGTTTGGGTCACACTATTCAAAGCACAGTTTGACTCACTGTGTGATTATTCACTTTCAGAGGAGAAAATTAAAAAGCACACTTTTGAGATCCTCGCGGGATCATTCGATCTGGTTCGTCAACTATTTGGGTTATCTCCGTTGCATATATCCAAAAAAGGGAGATACGAGACCTCAGGAATTCAGTTTGTTATTGCATCATGTTATTTCTTGTCTATCTTTACGCTGGCAATATTAGCGTACATCCAGCATGATGGCCAGAGCTTCAGTGCCGGCACCAGCCCATCAGCAATCATCAGTATTATACCCAGCATCCGCCGCATATTCGACGCATTGACAGCTGGTGTGATACTG…	MTASFLQAYKLQMRCSVWVTLFKAQFDSLCDYSLSEEKIKKHTFEILAGSFDLVRQLFGLSPLHISKKGRYETSGIQFVIASCYFLSIFTLAILAYIQHDGQSFSAGTSPSAIISIIPSIRRIFDALTAGVILLLTHIFVGRKKDILEEIDKIERRLATQRVNCVMCIEDKRVTPLRMLVAATLLGSYCLFSLVLHTVMLDYSYSVTFVEIILNRMIIVLFEIEFCIMNRQLRRHFCRINCIISKLRKKSLELKSYPDREDEFQRIIVDLTHIHKRLVKTGASINSIYSCQLLLNFFRLYCEIIGSSYVSAYTVLIKAPSSEGNAHVISASLIILISNCAQLIAIVNTSVSLCEEADKTKILLLGIRIDTVKLNSRNVIVAACLQLRQNQLVVTACNLF…
RdomGR97a	97	a		Scaffold_97	30,660,069-30,696,350	+	5 | 02000	36282	406	Bitter	2	ATGTTTAATATGAAAATGGAACTTACATTGTACGATGCTTTTAAGCCGATATATTACTTCTCCATGCCATTCGGCTTAACTCCTTTCTGGTTACGTTCAAAAGTTATTAAAACAAATAGTCTAATTACCTTATGGAATATTGTTCTCGCAACTAGTACCGGTATCATATCATTCATGGCTATATCAGACAGAGATTTTAAAGTACAAGGCGTAATTTTCGAAGTAACAGATTTTATGCAGGCGTGGTTATGCTCCACAAATATGGTCATAAAGATATTTAAGAAAATATTACTGTTTGATAAGGTGATTATTACTACAACAGGAGAATATCAGTCGCGACTTTCTGATTCTTATCGATCTACATTTAATTTTAATCTCATGGCATCCATTACAGCAGCA…	MFNMKMELTLYDAFKPIYYFSMPFGLTPFWLRSKVIKTNSLITLWNIVLATSTGIISFMAISDRDFKVQGVIFEVTDFMQAWLCSTNMVIKIFKKILLFDKVIITTTGEYQSRLSDSYRSTFNFNLMASITAAVSAAAVLAVDAITYQLKENFLSIGYFIAYCIPLITNNLMLLQFCTIILVVRKRFEWINEMLENTAITSYTKVFLQSCQISIVHLKRYTQKSAEETIRKQQAFDKTLELLRRLKARHMLLCKTCERINEVFSLQILFFITQIFITILSTLFYWIRRKVLDDWREKLINKQTYYFYTSSLLLLHATQLIILIMCCSKTVKEAKRTSFIIHGIETTSKEIELEIMNFSVQLNHYNVEFTAFKVFPIEEELLQSIVAAITTYLVIVLQFE…	GR97 is a potential alt splice with two mutually-exclusive sets of three exons (one set pseudogenized) followed by two shared terminal exons.
RdomGR97bPSE	97	b	PSE	Scaffold_97	30,670,849-30,696,350	+	N/A	25502	402	Bitter		ATGTTTAATAGAAAAATAGAACTTTCACTGTACGATGCTTTTAAGCCGATATATTACTGTTCCGTGCCGTTTGGCTTAACTCCTTTCTGGATACATTCTAAAGCTATTAAAACGAATTACTTGATCATATTATGGAACATTGTCCTCATAACCAGCACTGGCATTATATCATTTATGGCAATATGGAATAGAAATTTTAAAGTTAAAGGAGTAATTTTTGAAGCAACAGATTTCACACAAGCGTGGTTATGCACCATAAACATGACTAAAAAGATATTTAAGAAAATATTACAGTATGATAAGGTGATTATTAGGACAGGCGAATATCAGTTGCGAGTATCCGATTCATATCGATCTGCATTTTATTTGAATTTAATCGCATCCATCATAGCAGTGGTA…	MFNRKIELSLYDAFKPIYYCSVPFGLTPFWIHSKAIKTNYLIILWNIVLITSTGIISFMAIWNRNFKVKGVIFEATDFTQAWLCTINMTKKIFKKILQYDKVIIRTGEYQLRVSDSYRSAFYLNLIASIIAVVSATIVVIGDAMTYYKKRKHYRSIGYLIAYSIPLITNNLMLLQFCTIVLIIKRRFQWTNEILEDATITSYSKIFEQSCKIPVIHVRNNPSNKTIKNAFVLHRTQELLRNAKAEHMLLCRTCEYINKVFSLQILLFISQTFITTLSTLFFWIRRKLDDWRDKSINKQTYYFYSSSLLLLHATQLIILVICCSKTANEAKRTSFIIHGIETTSKEIELEIMNFSVQLNHYNVEFTAFKVFPIEEELLQSIVAAITTYLVIVLQFEIGSN…	Alternatively spliced exons. Frameshift in third exon.
RdomGR98	98			Scaffold_3	45,277,307-45,282,890	+	3 | 100	5584	364	Bitter	4	ATGTGTGCTTACAAACTGCGAGCCCCCGAAAATTTTTTTGAATGTGCATCGTTTACTATAACTTGCTCTACTCTAATTGGAGTAACCCCTCTTCGCCCGATGAATAAACAAAACAAGCTGGAATATGAAGCATCCAAACATATGCATATCATAACTGTGTTTTATATGACTTTTTACTCAATGATTTTGGTGAAAGGTCTCACAGCAAGAACGGACATAGCAACGGGGAAGTATTATGAATCCAACAAAGTTTCAAGTTTTGGACTAGCATTCCAATTATTTAGTGGTATAATAATCATATACACTATTTATATATGCAGTTTATGTAAAACAAAATATATCTTCAAAACAGTGAAAATTCTCACTGAAGTGGACGTTGTTCTAAGCAAGTTAGGCCAG…	MCAYKLRAPENFFECASFTITCSTLIGVTPLRPMNKQNKLEYEASKHMHIITVFYMTFYSMILVKGLTARTDIATGKYYESNKVSSFGLAFQLFSGIIIIYTIYICSLCKTKYIFKTVKILTEVDVVLSKLGQKFSYSRDIIYQIFIFGXGISTIIGIAQLQRWNITHEKLHPISSEIWMVFILPLILVHLVSCQLAFTMMAIQERFRMINNQICKLRVLHKRRQFIKDNTVMLIGHFKSWDHTIILEKLDILMKLHDSLSDTVKLVNENYAIQLLPSIINQFGITLFAIFYCYWMYSSKPVSSLAWVGWAILKSSEMLHIILSCQKTSTQMIGAATTFIVIMKQFQEAATPFTCNANITQSLV
RdomGR99	99			Scaffold_3	45,287,838-45,288,188	+	2 | 00	351	416	Bitter	11	ATGGGCAACTTCTACAAAGCTGTTCTTCCTACTTTACTAATCTCAATACTATTTGGTACACTAGGAATAGTTACACACAAAACTCCCAATTCAACTAGATTATCAACACATTGGTTACCAAAAATTATCACTCTTGCTTGCTTGGTAATATATACATATGCAGTAGTTGCCACACTACTTGATACCAATAGCCAGTACATATCAGGATCCTATTATGGAACAGCATCTTCCAACATTGGAGCAATTGCAAGTTTTCTTGGCCAAATTGCTGCAACCTATGTAATTTTGGGCTTCAACTTTATGTACAACAGCACTATCAAAACAAGTTTGGAAAACATACAACGAATTGACAACAAATTTGAATATGCAGGTCATAAATTAAGCTATAGAAACTTTTAT…	MGNFYKAVLPTLLISILFGTLGIVTHKTPNSTRLSTHWLPKIITLACLVIYTYAVVATLLDTNSQYISGSYYGTASSNIGAIASFLGQIAATYVILGFNFMYNSTIKTSLENIQRIDNKFEYAGHKLSYRNFYILQLTTITTGAIILMLLFFNLHLGSGKFTTAKEIIMQFPHIVMFLVEIQFSVFVWLVYCRILFVNDIIDNLTAIESSTGITFEGAVTTSKYVKKNIGVFDEYCLTDIIPLKWKEYSIQHIINKIHLLMEIHSSLNDVALLLNKSFEFQILVCITIQFIRIVFSTFYSYYFKVVISNSINHSTYENIITQFSDYAKQHTCTAATETGRKIHKLIRSVKNEALQEMLLIFSNQVFHKPKYFTACSLFDIDATLLFTMTGSVATYLLIM…
*Gene names highlighted in red are presumed pseudogenes; those highlighted in orange were assembled as pseudogenes, but the null mutations present in the assembly were not present in the raw reads.
** NTE, model is missing N-terminal exons; CTE, missing C-terminal exons; PSE, pseudogene
*** For incomplete models, only the introns between annotated exons.
**** Following beetle chemoreceptor phylogeny in Andersson et al. 2019. BMC Genomics 20: 609.
*****Number of reads mapped from an existing transcriptome of antennal tissues of pooled sexes of R. dominica. Diakite et al. 2016. Can. Entomol. 148: 8-21.

## Sheet: IRs
	Additional File S5, Table 3. Names, description, and sequences of ionotropic receptor (IR) genes recovered from the genome of Rhyzopertha dominica.
Gene Name*	Number	Isoform	Suffix**	Scaffold	Range	Strand	Introns | Phases***	Length	AAs	IR Group****	Reads*****	Nucleotide	Protein	Notes
RdomIR8aNTE	8a		NTE	Scaffold_100	5,578,055-5,588,339	-	11 | 11000120221	10285	840	8a	>20	NTGCTTCTGAAGACACCTTCAGATCAAGACGAGCAAGTGTCATGGCTACAAACAGCAGCAAAGAATTTTAAAGATCTGGAGATAAATCTCAATGTAGTAGATGTAGAAGGAGAAACCAGTGACTACGAGAAAGTTTGTGACGCTCTCTCTGGAGAAATATCATTGGTACTTGATATCAGCTGGTATGGAAGTGAAGCTGCCAAAGAAGCAGCTGAAGATATGAACTTGCCTTACGTCAGAGCAGACTTGTCCATTAGCCCGTTTCTAAGGTTCTTGGATAAGTTCTTGGATTACAGAAATTCATCGGATGTCGTCATTATTTTTGATGATGCCAAGTATGTAGACCAGTCTCTTTACTACTTCATGGACACTACCAGACTTCGTATGATAATCATGGAA…	LLKTPSDQDEQVSWLQTAAKNFKDLEINLNVVDVEGETSDYEKVCDALSGEISLVLDISWYGSEAAKEAAEDMNLPYVRADLSISPFLRFLDKFLDYRNSSDVVIIFDDAKYVDQSLYYFMDTTRLRMIIMEGLDNVTGQRLKDLRPVPNNIALVVSTSNMTRLLETAFRENLVQLPERWNLVFLDFNHAQFDRSLMKGNKLNILALSTSICCSLQATTETCNCPVDLNIPKTFSSLLLHSLASVFDNMIKANVKVSSEVKCNTTSYDEEAAKQFWDSFEAELERLQGVMYNDSGVIRMNANGSIEIGNETVASYIDGKGMVIQEGKKINPIKAFYRIGTTHALPWAFQETNPETGELYWTGYCIDFVQKLSENMNFDYILVPPKKGTFGEKINGTWDG…	Missing small first exon.
RdomIR21a	21a			Scaffold_5	355,123-359,229	+	5 | 22112	4107	782	21a	4	ATGAACGTGTTGGTTGTGGTACTTTTCTCCGCACTTGTTTTTGGGAACACTTCAGGAGATAGAGTGTACAAGCGGGCTTTGCAAAAATCACACGAAAAATCGCAGTCCCAAAAATGGATGGACGCATTTCTAGGAAGAAACCTGATGTTTAACCAGGTGCCTTCACTAGTAAATCTGTTAAACAGAATTGCCCTAGATTATCTGCAGGGCTGCCATACGGTTATCCTTTACGACACGCAAGTTGAAGAGAGCGATGGTTTAATACTGCAGACGCTTCTAGGAAACTTCCCTCTGGAGTATAGTCACGGAAAGATTACTAATAAGTACAGGGTGGCTTCAGCAGACATACTCCAATCCTCTGATAAGTGCATCAGTTACATAATATTCATAGGAGATGTA…	MNVLVVVLFSALVFGNTSGDRVYKRALQKSHEKSQSQKWMDAFLGRNLMFNQVPSLVNLLNRIALDYLQGCHTVILYDTQVEESDGLILQTLLGNFPLEYSHGKITNKYRVASADILQSSDKCISYIIFIGDVMRCVDVIGQQNQRKVIIVARSSQWRIHEFLNSELSRNFVNLLVMVKSEKIVPVGEELPYILYTHELYVDGLGSSQPLVLTSWKNGHLTRPDMILFPRKMSKGFAGHRFIISVSHQPPFVVKKKSEDDDDETWDGIEIGMIKMLSKVFNFTTDFREAADAAILGSTDAVVKETQKGKSNIGMAGVYVTDDKLAKVDMSYYHSSDCAAFVSLTSTALPRYRAIMGPFHWTVWLALTSVYIFAIFPIAFSDKHTLSHLLKTPEEVENMF…
RdomIR25a	25a			Scaffold_97	23,160,929-23,188,879	-	9 | 111200222	27951	920	25a	>20	ATGGTCATGTCTTGCAAGTTAATTTCATGCTACTGTATCATTATTGTTTTAATTTGTTCTGTCGATGCACAATCTACTCAAAACGTTAACGTTCTTTTTGTTAATGAAGAAGGGAATTTAGTAGCGGATAGGGCTGTCGATGTTGCCGTCACTTACATAAAGAAAAATAATAAGCTTGGGGTCAATGTGGACCCAGCTAGAGTTGTGGGCAATCGAAGTGACGCTTCAGGTTTACTGGATGCATTATGCTTGAAATACAACTCCATGTTGGAAGCCCAAACTCCCCCTCATGTGGTACTGGATACAACAATGACAGGGCTGGCATCGGAAACAGTGAAATCATTTACGGCAGCTTTGGGACTACCAACGATCAGCGCGTCTTTTGGCCAAGTCGGAGAT…	MVMSCKLISCYCIIIVLICSVDAQSTQNVNVLFVNEEGNLVADRAVDVAVTYIKKNNKLGVNVDPARVVGNRSDASGLLDALCLKYNSMLEAQTPPHVVLDTTMTGLASETVKSFTAALGLPTISASFGQVGDLRQWRNLDESEMDYLIQIMPPADVIPEIVRTIVINQNITNAAILYDDSFVMDHKFKSLLQNVATRHIIAPITDGDNVADQLTQFRKLDIVNFFVLGSLSNIKRVLDAADGISFFNRKFAWHAITQDKGDLKCNCKNATIIYAKPVIDTLYQDRHGLIKTSYQLNAEPEIAAAFYFDLALHTFLAAKEMLAEGAWKRLNMSDYITCDDYDGKNAPKRTGLDLKSYFTKESTETPTYGPMKVVSNGNSYMEFTMQITAVGVRDSSSDK…
RdomIR40aNTE	40a		NTE	Scaffold_3	51,067,040-51,090,934	-	11 | 10202110121	23895	685	40a	1	NACGGAATTAATGATCTACGAAAGGCTTTTGGGGGCGATCTTCCATCAGCCATAGTTGAAATAGCTGAAGGATTTCCTTTAAGTGAACTGACAATAGGATTTGATAATCACACCGCCCATGAAGTTATAGAGCAAATTGTTCAAAAACTGTTGAACGCGAATATTTCAATAAAATTATTCAATATGACTACCGTTGACGTGCAAGAAAACTATTTCGAAGCATTGCAAGCAAAAATCAATAGGCACTTTGGTTGCTACACGGTATTTTTCTGTACCCACAAACTTTATGAGCATATTTTGCTTGAAATACAAGAACGCAACTACATCCGCCGGAATTTAATTTACATTTTCAACTGGGGAAGCAAACAAATACATCGGCACTTTATCAGAAATATGCAT…	GINDLRKAFGGDLPSAIVEIAEGFPLSELTIGFDNHTAHEVIEQIVQKLLNANISIKLFNMTTVDVQENYFEALQAKINRHFGCYTVFFCTHKLYEHILLEIQERNYIRRNLIYIFNWGSKQIHRHFIRNMHDTMKVFVITNPREDTFRLYYNQATSHQKHHLTLVNWWHHGVGLFHHPTLPNAKQIYKDFQGKVFHIPVIHKPPWHFVQYDNDSLKVLGGRDDRILQLLSRKLNFKYEYFDPPDRIQGSSLSANGSFEGVLGLVWKRKAEFFIGDVALTLERSQAVEFSFLTLSDSGAFVTHAPSKLNEALALLRPFHWQVWPAILVTLIVSGPILYVIIALPNIWQPRFRVRSHSRLFFDCAWFTTTVILRQTAKEPSKSHKARFFIILLSISATYV…
RdomIR41a	41a			Scaffold_3	2,396,704-2,402,271	+	8 | 11222010	5568	616	41a	>20	ATGACGGCACACGGTGGCCTGTTTGCGTTGCACATTAACATGCTAACGAACATAATATTAAAGCAATATTTCAGTCAGGCGCGATGCATACTGTTTCTCAAGGATAACACGGCCAGTGCACACAAATTGGAAATTTCGGTACCCTTCGTGGTGGTCAACCTCGCTGAAGATGCCGTAGTGCCAGCGGAAATCGTTTTCAGAGGCTTCGGCTGCCAGGATATTGTGGTTCAAAGCAGAGATCCTGTCGGGGTATTCCAGAACATTGAACGTGGGATAAGGGCCCATTTGGAGAGGTTTAATAACAGGAGATATCTGCTTGTTCCAACACTGAAGGATTCCGTGAAGAGCTTGCTTGAGATATTTAAAATTGAGGAAGTTTCGTTCGTCTCGAATGTCTTA…	MTAHGGLFALHINMLTNIILKQYFSQARCILFLKDNTASAHKLEISVPFVVVNLAEDAVVPAEIVFRGFGCQDIVVQSRDPVGVFQNIERGIRAHLERFNNRRYLLVPTLKDSVKSLLEIFKIEEVSFVSNVLVVYPEEDGVFNLLTHKYVGTKDSNEMVLLDKWIANNSRFLHGNNLFPDKLYNQHGRSLRLGTFTYLPYSFVASSVETSDGIEMMVGLEYARRHNMTVEFVITTDTDPWGEIYENWTGTGVVGLLVEDRADFGFSALYTWESVYGYLDLSKPIVRTGITCLVPAPRLSAGWLTPLLSFSSAMWIAVGVSFLISIIALCSVRIAKRRYIGAMGQETGVINICSASALQITAVFLIQPLPQVYLPKEKVSNCTISAVLLTSVLLTICYS…
RdomIR60a.1	60a	1		Scaffold_2	13,437,311-13,439,323	-	0	2013	670	60a	3	ATGTTTTTAACGGGCGTGCTTCTTTTGCAGGCAATCTGTTGTACTGCGATGCACCTGCACCATAATATTTTATTGCAAAATATGGATAGCAATGAAATAAATTCTTCCACTGGATGCTTGGAAGACATAATTAGGAGGTACCATCATCCAAGACAAACGATGCTAACGGTTTTCATGGAAACAAATTTATCTATCACAGCTTTTAAAATACAAGAGAAAATTTTGTCTTATTTGAATGGTCAACCGAATTGGGAATTACAAATAGTAGAAATCGGCAGCGATGTGCGAGAGTTCAGCTCTTCAAGAATACTTTTAAGTAATGTTTCAGACAGTAGCTCCAATGCTATAACAAAGACACGCTTCGTAGTGGAACAAAAATCATGTCATGCTATAATATTT…	MFLTGVLLLQAICCTAMHLHHNILLQNMDSNEINSSTGCLEDIIRRYHHPRQTMLTVFMETNLSITAFKIQEKILSYLNGQPNWELQIVEIGSDVREFSSSRILLSNVSDSSSNAITKTRFVVEQKSCHAIIFTNSLDSFSTAILQFSGFKSFDSRVKVLVYYTEIAEDAEGTALILLQDMWANNIYRSIVIVPINASVCKAYSLNFNTRSEYCSDMGKLQLNLVCTNGKITKLKRGFHQQYPKHFHNCSVKALTLYYPPYVMNETHGFEIKAVQILGEQMQINFDIIMENDVDTWGTKLKDSENWTGLLSKIKDSYMIGFGSFAAMEDSIKDFDVTVPYFFERLVWIIPSAQILPQWMVIFAPFTFDLWMLCVTTLGLGSLFLYLSTFVVRERAMYRN…
RdomIR60a.2	60a	2		Scaffold_2	13,491,550-13,493,562	-	0	2013	670	60a	1	ATGTTTCTAACTGTCGTGCTTCTTTTGCAGGTAATCTGTTGTACGGCGATGCACCTTCACAATAACATTTTATTGCAAAATATGGAAAATAATGAAATAAATTCTTCCACTGGATGCTTGAAAGACATAATTAGGAGGTACCATCATCCAAGACAGACGATGCTAACGGTTTTCTTGGAAACAAATTTATCTACCACAGCTTTTAAAATACAAGAGCAAATTTTGTCTTATTTGAATGGTCAACCGAATTGGGAATTACAAATAGTAGAAATCGGCAGCGATGTGCGAGAGTTCAGCTCTTCAAGAATACTTCTAAGTAATGTTTCAGATAGCAGCTCCATTGCTATAACGAAGACACGCTTCGTAGTGGAACAAAAATCATGCCATGCTATAATATTT…	MFLTVVLLLQVICCTAMHLHNNILLQNMENNEINSSTGCLKDIIRRYHHPRQTMLTVFLETNLSTTAFKIQEQILSYLNGQPNWELQIVEIGSDVREFSSSRILLSNVSDSSSIAITKTRFVVEQKSCHAIIFTNSLESFSTAILQFSGFKSFDSRVKVLLYYTEVAEDAEGTALILLQDMWANNIYRSIVIVPINESVCKAYSLNFNTRSEYCSDMGKLQLNLICTNGKITKLKRGFHQQYPKHFHNCSVKALTLYYPPYVMNETHGFEIKAVQILGEQMQIKFDIIMENDVDTWGTKLKDSENWTGLLSKIKDSYMIGFGSFAAMEDSIKDFDVTVPYFFERLVWIISSAQILPQWMVIFAPFTFDLWMLCVTTLGLGSLFLYLSTFVVRERAMYRN…
RdomIR68a	68a			Scaffold_98	52,300,231-52,308,104	-	6 | 021022	7874	728	68a	20	ATGGAACCAACAACGATCGTTCGTTCGTTTTTTGTGCTCGTGAGTCTTTCATGGAATAGTGTTGGATATAAAATTTCGCGTGGAGACAACTTGATCGAGAAGAGCGATCTTCCTGTTTTATTGAAGGAGATACTCGTGAATAATTTGAGGCCTTTCAAATGCATAGCGATCATAAGTGATGGCGTTTACTTACATGCTTTCAGGAGCGACTGGTTCAAGCATTTTGGCGTTTTTATTTCTTATATCATGATACACGTAGAAGACGACGAAGATCTGTACTCCCCAGTCAACAGCACCCAAGAAGCTCTGGGTGTCGTCAAGAAGGAGGGCTGCCAGGCTTACATAATTTTTTTGGCGAACGGCATGCAGGTGGAGCGATTGCTGCGTTTCGGCGACAGG…	MEPTTIVRSFFVLVSLSWNSVGYKISRGDNLIEKSDLPVLLKEILVNNLRPFKCIAIISDGVYLHAFRSDWFKHFGVFISYIMIHVEDDEDLYSPVNSTQEALGVVKKEGCQAYIIFLANGMQVERLLRFGDRYRVLDTRAKFIMLYDRRLFEKNLHYLWKRIINVVFIREYNGNDRNGTQNLSWFEISTVPFPSAIGSIFVPRRLDIWRKSRFRNNLFRDKTSDLRNQTLKTVVYTHIPGTVKTSLHNSVRTIIGMGGSVGFSGIEIELLQSVSEAMNFAFELYEPDTPVHELWGTKQIQGQFSGLFGEMVFSHADVALGNLYYASSVLEIMDLSVPYNTECLTFLTPEALTDNSWKTLVLPFKSLMWAAVLICLILSGIIFYWIARFHFHVNKLKYE…
RdomIR75a	75	a		Scaffold_3	32,544,442-32,576,769	+	7 | 1002102	32328	628	75	12	ATGCACAATATTGTAGGTTTCCCCCCTAAAATTCTGATAAGTTTAGTTCTTATTGGTGTACAAGGATTTATGGATCTTGAAATGGCTGAGCGATATCTGGCATACAAAAAAGTTTCATATGCTGTGGTAATTGATTGTGAAAACAATAAGAGAAATCAACTAAGAGCAAGCAAACGACTGATGCTTAAAGGCAATCGTGTTTTGCATCTGAGATTTTCATCAAAACTTGAAGAAAACGCTTTTAGAGCAGCAGTTCACACAGGTGTTATTGTCGATGGCGAATGTGACATAGCACAGCTGTTAGTTAAGTGTGGCAAGGATGGATGGTTCAACTATATGAACCACTGGTTCGTCATGGGAACCAATGCAACTCTGTCGTTATTTGAAAACGTTGACTTA…	MHNIVGFPPKILISLVLIGVQGFMDLEMAERYLAYKKVSYAVVIDCENNKRNQLRASKRLMLKGNRVLHLRFSSKLEENAFRAAVHTGVIVDGECDIAQLLVKCGKDGWFNYMNHWFVMGTNATLSLFENVDLKINADVNIVLYNKNRRTWSVLDVYNPYFGRNGHLISYEIGSYHSVHGFNFRNWYSKYKERRNLTGVTFTSFITLSSDFDGSLENYLKSDRDRQINTFDRFNERVLQHCRDFYNYSVNISRVTSWGYQLPNGSFDGMVGAAEHKIIDFGSSPAIFRADRLEKITYGRKTWHLKTAFLFLNPKSKSSIETYLRPLSRNVWYTTMGSVVIIIGVFETAFRIDKLIRAYRHQGIIPGTSLLLILGMFCQQGYTQAASLLSSKIMVISVLF…
RdomIR75bNTE	75	b	NTE	Scaffold_3	32,424,287-32,434,183	+	6 | 221121	9897	606	75	8	NACAATTTGAATATGGTAAAGTATTTGATGAACCAAAATGTTCAATTTTGGACATGCATGAAAAATGGAATCGATTTTTGCTTCCAATTGCAATTTAGGAAGTTCCACCACATCGGAGTTATAGTGCAAGGTGACTGTGGAGATGTAGAAAATGTGTTGTTACAGTGTCATGGCAGAACTGTGTTTTACGAAACCTATCACTGGCTTGTACTAACGAAAAATAAAGAGAACGTGTTTAGGTACATGAGTAGAATTGAAACAAATATAAATGCGGACGTTACCGTGGCCGATTTAAAAGAACTATCAAATATTAGTTTATATGACGTATATAATCCGGCTTTTAAAAACGGAGGGGTCTTTAGGATGCAAAGTATCGGATATTGCAACGAAAATGAAGGG…	NLNMVKYLMNQNVQFWTCMKNGIDFCFQLQFRKFHHIGVIVQGDCGDVENVLLQCHGRTVFYETYHWLVLTKNKENVFRYMSRIETNINADVTVADLKELSNISLYDVYNPAFKNGGVFRMQSIGYCNENEGYVVKYRGNKYWSRKNMSEVHFKSAVVVPHLTMELKEYLASDENRKNNSQHRFQAVTVSHCRDMYNFTLHMQRTDSWGYRQKNGHFDGMVGLLERKEIDFGSSPLLYKLDRMPVVGYSYGNWILKSAFIYRRPKSAASSYTIFLRPFHIKVWYCTIISFFMILMFLRLTFDTEHSVFKEFRDLIERTWSNMTLYVVACLCQQGYDLRSRLISGKIVALSSLLLSLLVYQFYSASIVSYLLMDPPRTINNLEDLRDSTLNVGVEDILID…	Missing small first exon.
RdomIR75c	75	c		Scaffold_2	5,661,616-5,668,156	-	7 | 1120002	6541	602	75	9	ATGTTGTTGATGTGGTATATTAGTACTGCGTGCATTGTAAACTTAGTCCTCGCAAATGATTCCAAGGATTTCTTAATAGACTTCTTTAAATATCGCAATGACGTAATAATATATGATCTACAATGGTCAAAGAATCACACAAAAGATTTTATAAAGACCTTCAATGGTATGAATAAGTACTTATTAAACTACGTAGAACCTCTACCTAAACAGGTTCCACCATTTAATTATATTTTGTACGATACGAGATCGCGAATCAACCCCTTTGGTAAACTTAAACGGGCGAACTCTACAGGGTTATTCAAAATGCCTTTCAAGTGGATGATTCTAACAGATCAGGAGCATTCTGAGAAATTGTGGGCCGAAATAGAAACATACGACGTATTTCCAGCTAGTGAT…	MLLMWYISTACIVNLVLANDSKDFLIDFFKYRNDVIIYDLQWSKNHTKDFIKTFNGMNKYLLNYVEPLPKQVPPFNYILYDTRSRINPFGKLKRANSTGLFKMPFKWMILTDQEHSEKLWAEIETYDVFPASDVTVVKIGKNVTLFQPYRIKRHSQVEWENYGFWSKEKGLTTLNKKVQCERRRNLKRQNLNVLIYLDNEDSLNHLDDLRDAHIDMLTKQDYGTTACLIHYCNANFTIIRERSYGYRNASSGKFDDGIVGDLCNGKGDLAGSSLLAVKDRVDVVDFIKGINSGYIRFIFRQPPLSYTSNIMETSFRSSVWLSMFVVSILFTLTLYLILNWETNHQQINSKGRFTTSDVTLITLEAICQQGTTTEPNSIPGRTITIFLFLIFMFLYVAYS…
RdomIR75d	75	d		Scaffold_98	18,275,961-18,291,195	+	6 | 102102	15235	636	75	11	ATGATTGTGTTAAGATTATTTCTCATTTTGAGCATTCTAGCGTCAGTACGGTGTAATGGCAGTCCGTTAGTTTCCCTTATTACAGATTTTTTACAAATTCAGAATTTGCCAACGGAGGTTGTACCATTTCTCTGCTGGAATAAAGGACAACAAATAGAACTATACAAAACACTGTCTAGAAGATCTATAAAAAGTTCGTATTCGAACAGTTTCAAAAATTACTTATTGTCTCCTCATTTCAAGCCAGAACATACATTATTTCTACTAGATATTGATTGTGATGACAGTACAAACATATTAAATCAGGCACAAAGTAGAAATTTGTTCAAAGCACCTTACAGATGGTTAATAATCACCTCAAACAACAGCAACCTGAGCGTCTTCAATAAATTGAGTTTG…	MIVLRLFLILSILASVRCNGSPLVSLITDFLQIQNLPTEVVPFLCWNKGQQIELYKTLSRRSIKSSYSNSFKNYLLSPHFKPEHTLFLLDIDCDDSTNILNQAQSRNLFKAPYRWLIITSNNSNLSVFNKLSLLTDSKLCIIQPTQEESYRFKYLFKYSDDSSTYIETNFALWAHPTGFLHSDHVIPARARNDLKGTLIKISYVVTKPDTLNHLWDYRYKHVDAISKLNYILVHHLIDLVNASKSSIVQPTWGYKNVTTSQYSGMIGDLQRGVADLGGTPAFFTEDRVPIIDYIAATTPTHMKFIFRAPPLSYVTNVFILPFDTMVWYACLILVLLTPVALYIISIWEWKDTEFCKTVEETHGRLRSNFLDSVMLEIGAISQQGTDVEPKSSSGRIATI…
RdomIR75e	75	e		Scaffold_98	8,906,868-8,909,318	-	8 | 10210012	2451	585	75	3	ATGCACCTGTGCCTGATGATGGTGTTTCTGTTATCTCTTTTCTGTAGCATTTGTATTAGTGAACCAGAAATTTTAGCTAAAATGTCAAGATCAATTTTTCCTAGTGGAGATATTATTGAATTATCTTGTGAAAAGAAAAATTCTTTTCGACTGTTTAAATCTCTTTCTTTGCATGGAATTTACACAAGGATTTATAGTTTGGACGTTGGTAGCTTAGATGGTGATACTCTAAGGAATGACGTCGTATTTGTCACTAATTTGAAATGCTGGAAACCCTCAGATTTTCAAGCACTCTTTAAAGAAGATCAGTTTAAACCACCACATAAATGGCTGGTCTACAATAACTACAATGAAACTACTGTGCTTTTTAAAGCACATGAATTTCCTGTATCCAGCGAC…	MHLCLMMVFLLSLFCSICISEPEILAKMSRSIFPSGDIIELSCEKKNSFRLFKSLSLHGIYTRIYSLDVGSLDGDTLRNDVVFVTNLKCWKPSDFQALFKEDQFKPPHKWLVYNNYNETTVLFKAHEFPVSSDVTFIEYNKEDRNYRLKKAYIPQIPQGTVLNTSIVIRFNFTLDRLHDKRSSHLETSTRLTFTLLTELANLYHASLRLSVQPILGYRNNQSVYNGMLGEIARKEAVLGGTPTYMTSERVNHMDFIILTVPSKCKFIFRQPKLSRVANIYLLSFQWSVWLTIGILLVLAVIVLYVITKWENRQLVMIKEKVGLSGSWMDVALLAFSALCQQSTECLPRSSKGRFVVILLYMSLMAFYTSYSADILALLQSGSSHVRTFNDLLRSGLEIG…
RdomIR75f	75	f		Scaffold_98	8,902,420-8,906,620	-	8 | 10210012	4201	628	75	11	ATGCACTTGAAATGTATCGCCTGCCTGTTCATTCTTGCGTACAGTATACAAATCGGGTTTTCGGATTCGCATATAATTCTTACAATACTGAAGAAGCTTTCCAGAAATCATCAAGTGGTCGATTTCACTTGCAATAAAAAAGGCTCATTTTTGCTATCTAGAACCTTAAATCAACTGGGAATAAGAAACGTTGTTCTCAACATAAGTAAAGACAGTTTCAACACTCTGGAACTAACGCACAATTTGGTATTTGTTACAAATTTAAATTGTTGGAACCCCACAGAATTACAGGCTGTCAGTTCTCAAGGGTTATTCAACTTTTCTTATAAGTGGATCATCACCACCGATCATGATGATAACTATAACTCCTATAGATACTTTGAATACATGCAAATACCC…	MHLKCIACLFILAYSIQIGFSDSHIILTILKKLSRNHQVVDFTCNKKGSFLLSRTLNQLGIRNVVLNISKDSFNTLELTHNLVFVTNLNCWNPTELQAVSSQGLFNFSYKWIITTDHDDNYNSYRYFEYMQIPIDSDVILINKKLQESSYELRRMYKNFYFNETLFEPIDHIKTILSGNATISLPPIKRNLQNATLMAAMVVTDNSTLQHLTDYRERHVDVITKLSHAMEVEMADFANASIQLTVYDTWGYPVKDQKLGGMFGELSRNEAALGGTIAFMTRERLDFVDYLIMTYPGTSKFVFLRPKLSYVKNVYILPFHWSVWLATLVLIVAAAATIYVAAKWERMMGISPKEEEGLTAMQLEDSVAEVALLALSGLCQQGPTSLPYSNPGRVMTFLLY…
RdomIR75g	75	g		Scaffold_98	8,890,013-8,896,113	-	8 | 10210012	6101	635	75	3	ATGCACCTTAAAACTGTTGTCTGTGTGTGCATCCTTGCGTACACCATTCAAATAGGAATTTCGGATTCGCATGTAATTCTTTCAATAATGAAGAAGCTTTCTCCAAATCATCAAGTGGTCGAGTTCACTTGCAATAAAAAAGGCTCATTTTTGCTATCAAAGACCTTGAGTCAGCTGGGAATAAGAAATGTTGTTCGTAGCATAAGTGAAGACAGTTTCAACACCCTGAAACTAACACACAATTTAGTATTTGTTACGAATTTAACATATTGGAATGCAACACAATTACAGGCTGTCAGTTCCCAAGGGTTATTCAATTTTTCCTACAAGTGGATCATCACTACCCATCAAGGTGACGATTATAATTCCTGCAGGTACTTTAAACACATGCAAATACCC…	MHLKTVVCVCILAYTIQIGISDSHVILSIMKKLSPNHQVVEFTCNKKGSFLLSKTLSQLGIRNVVRSISEDSFNTLKLTHNLVFVTNLTYWNATQLQAVSSQGLFNFSYKWIITTHQGDDYNSCRYFKHMQIPIDSDVILINKKTQESSYELRRMYKNFYFNETLFEPIDHIKTILSGNATISLPPIRRNLQNATLVAAIVITHNSTLHHLNDNRERRFDMISKLSLAMEVEMADFANASIKLSIQDNWGYPVKGQKLGGMFGELSRNEATLAGTAAYITRERLAFVDYLIMTYPATCKFVFLRPKLSYVKNVYVLPFHWSVWLAILLLILIAAAAIYVAAKWERMMNITPKEREGLKNMQLEDSIAEVALLALSGLCQQGPTSSPYSNPGRVMTFLLY…
RdomIR75h	75	h		Scaffold_98	21,171,330-21,204,125	+	8 | 02100122	32796	590	75	4	ATGAAGAGCTTAACAACTAGCGGAATCCGATCGAAGGCTCACTATGGAGACATTGATACGTTAGGCCCAACTTTTCCTGCAAACAGTATAATTTTTACAGTTAATCTAAATTGTCCGTCTTCGAAGATGCTGCTTCTATCAGCAAACAAAAACGAGCTTTTTGCTTCTCCATACAGATGGCTGATCATCAGTAAGGCTTTCGAAAACGAACAAGTCTTGAATGAATATTTTGCAGAAATGGATATACTTGTGGATAGCGAATTCACTTTAGCCGAATTTATTTTGGAAGAGAAAAATTATAAGTTGAGGACAATTTTCAAGCGGGAACCAATGGGACTTTTGGTGCAAGAAGAACTAGGTTACTTTGAGGTGGACCGCGGGCTAGTCATTGTAAGAAAT…	MKSLTTSGIRSKAHYGDIDTLGPTFPANSIIFTVNLNCPSSKMLLLSANKNELFASPYRWLIISKAFENEQVLNEYFAEMDILVDSEFTLAEFILEEKNYKLRTIFKREPMGLLVQEELGYFEVDRGLVIVRNESAKAIRRKNLMGTVLNTCIVITNNDSLNHLTDKRDRHIDTISKVNYVLVEHLSNFVNASLNYSIQPSWGYRDNNSKWSGMIGELTRKEAVIGGTALFLTSDRVSEIDYIAMTSPTKSKFVFRQPKLSYVTNVYTLPFHWSVWVSTATLLVVIAVLLHFVVKWEWHKKKSVSFHNESNQSELDPNWLECIFLAVGALCQQGTAAVPFGLPGRIITILLFISVMFLYTSYSANIVALLQSSSNSIKTLSDLLHSRLAVGVDDTVFNH…
RdomIR75iNTE	75	i	NTE	Scaffold_100	53,365,627-53,369,683	-	5 | 11021	4057	480	75	20	NATTATTGGAATCATTTCAAAATGAGGCCTTATTCCTACAACATCGTACAGGTCATCACTTTGTTTTTAGTAAGATGTTATGCTTTTGGTGCTATTGATTACATAATGAAACATGGTGGTGTTTACAATACTACAACAGCTGTGTTAAGCGAGTCTTTTACTAGCACAAGGGCTTGGGTGGAGCACAGATTACTTTTAACAAAAAAATTTAATACAATTAATGTCAAAAAAAGTGAAACTTTAAGAATTGGAATTTTCGATTTTAATGATACTGGGTCAGATTGTTTCTATAGCAATGAAAATAATCACCTGGATGGTTATAGTGTAAAACTTTTGGAAGAGATCACCAGAATTGTGAACTTAAAAACTGTTTGGTTTGTTTTGAATTTTACAGATAAT…	YWNHFKMRPYSYNIVQVITLFLVRCYAFGAIDYIMKHGGVYNTTTAVLSESFTSTRAWVEHRLLLTKKFNTINVKKSETLRIGIFDFNDTGSDCFYSNENNHLDGYSVKLLEEITRIVNLKTVWFVLNFTDNLEDLFNVNQLDVAICAPQPLNKLPDGITMLVPVLKSKYMLVYKHNKVHITKDIFVLTFAGTLWLCFLILLVVLAICLKITTLYGSKIHKSTEYCAWTWVEITLWAIAAACQQGLSYTPSGFASRSIFFLGYLTSYLLYTGFAAAITSVLVRHELHQLQPHELKYPQMRLVCLDHLRYDTASYLCNYNDVTYVESTEYLFHKLNDQNTIGIIPKIYFDNYARTSIPYENRQLYLTTEITNTNYERGFIIKSSNKDIKDVLNKWILRLD…	Missing N-terminus, likely 2-3 exons
RdomIR75jNTE	75	j	NTE	Scaffold_97	24,230,954-24,243,687	-	6 | 122102	12734	539	75	6	GAAGTTGATAACCATAACTCTGCAAGGGATCGTGTTATTTTGCGTTACAAGACTACCAACAGGACAATTCTGAATGAAACTGGTTATTTAAACGCCAGGTACTTTGGCAATACCCACTGCGATGGCTGCGCCAAGAGATTTTACTTTTTGCAGATTTACAAAATAAAATCACAGTCTAATCAGTCCATAGTAGTTGAACAAATGGGTCCTTGGGATAGTAGCAACGGAACGAAATTTCTAACCCCTTTCACTGTCATAGAGAAACGAAGAAACATGCACGGGTTTCCGCTAGTCATTGGTCGAAAACATTCATCTCAGAAAACATTGGACGCAGGTGTAGATGAAGATGTAATAGAAGACGAAGACAACGAATATAATTTGAATGAAATACTGAAGTGT…	EVDNHNSARDRVILRYKTTNRTILNETGYLNARYFGNTHCDGCAKRFYFLQIYKIKSQSNQSIVVEQMGPWDSSNGTKFLTPFTVIEKRRNMHGFPLVIGRKHSSQKTLDAGVDEDVIEDEDNEYNLNEILKCITTYANSSYKLVSFPLQGNEDLEGKWTDLIGAVIFGNVDLALDVVIQTPDKASDMTFTYKIMQSVRNIYVKPIESSEVRDIFLMPFGARLXLCVLGISVILAATVAFINHEYIVLKLQKNLPTNQQVELNISDSIIWCVSVLSMQGSVWKPVTLSGNVVIISSLVFALIIYNSYSAFITSILSVETANIKSVNDLLASDYHLGYIKGSQDDIYLQSISNDSQLQEIYLRGYLDTVGSVTDGLLRTTKGHYGFFVSAHIARKEFLIL…	Missing N-terminus, likely 2 exons
RdomIR76b.1NTE	76b	1	NTE	Scaffold_4	1,154,882-1,159,420	+	5 | 00102	4539	507	76b	17	NAAAATGGAATTTTTTATGGAAATTTCGAAGACGAAAATTTAAATGTGGACCCAAGTGGGAAGCATTTTCGAATAGTAACATTGCAGAACCTCCCATTCAGTGCCATGGAATTTAACAATGGAAATATATCAGGCAAAGGATTGGCTTTTCACGTCATCAACATCCTTAAGGAAAAACTCAACTTCACGTATGAAGTACACCAACCAGACAGGAACGTCATGGGAGATGAAACCCACGGTATATTCGGAACCTTAATCAGTGGCAAATCCGATTTTGCAGCCGCATTTTTGCCGATTATGCCCAAGTTTTCGGAATACGTTCACTTCTCTGTGGGGCTTTACATTGGAGAATGGGTTGTCATGATGAAACGGCCCTCAGCCTCCGCCACTGGTTCGGGG…	NGIFYGNFEDENLNVDPSGKHFRIVTLQNLPFSAMEFNNGNISGKGLAFHVINILKEKLNFTYEVHQPDRNVMGDETHGIFGTLISGKSDFAAAFLPIMPKFSEYVHFSVGLYIGEWVVMMKRPSASATGSGALAPFTKEVWMLAILSLLATGPVIYGFIRLKMKLSNRDCVIEQYTLPACVWFVYGAMMRQASTLSPVTDSTRMLFGTWLFFITILTAFYTANLTAFLTLSKFTLPIENAADIGRNKYYWITREGNYIQMKMMDGGIFANDLKGSTGFYVHEDHDVILNSWVKSGKYIYIEEKPVVEDLMYHSYLKKMENEDENSQKCIYVMSKPIIERIQAFAYRKDFPYGRLFDITLLQIVESGILQHLIRDDLPNTQICPLNLESPERQLANENL…	Missing small first exon.
RdomIR76b.2	76b	2		Scaffold_135	7,526,757-7,538,842	+	6 | 100102	12086	551	76b	>20	ATGGGGTTGGCAGAACTATTGCTGGTTAACTTGTGCTTAAATGTTACGTGCCCTGGAGACGATGTTTATGTTGGAGGTCCTTCATACGTAAGAAAACAGTATCTACAACAATTGGCCAAAGAACTTAAGGGTCAACATTTAACTATAACAACCCTGCAGAATCCACCTCTCAGTTATACCGAGTACGAGAACAATAAACTAGTTGGTAAGGGAATAGCGTTCGAATTTATCAAATTTTTCCAGAAAAAGTATGGCTTCACTTACTCTATCCTCCTTCCTGATGATGACCTCATCGGAAACGCGGAGAAAGGAATTTTTGGATTGCTATCCAAAAACAATGCAGACATATCAGCAGCATTCTTACCAGTCTTGCCAAAAGCCTGGTCGTATATTCACTTT…	MGLAELLLVNLCLNVTCPGDDVYVGGPSYVRKQYLQQLAKELKGQHLTITTLQNPPLSYTEYENNKLVGKGIAFEFIKFFQKKYGFTYSILLPDDDLIGNAEKGIFGLLSKNNADISAAFLPVLPKAWSYIHFSTNLDIGEWYVMMRRPKESATGSGLLAPFTTSVWVLILLSLLVVGPLIHFIILLRARLCKDDESKIFPLPSCVWFVYGALLKQGTTLSPTTDSSRLLFATWWIFITILTAYYTANLTAFLTLSRFTLQVNEKKDIASKHYQWVARKGHAIEALTNPHIESYDNEIGSILPYRLAKYVKDNDTDILEKDVNRKDIMLIREQPIVDYLMYRDYLAKTRDDVEEESRCTFVVTTFTVLQIARAFAYSMNFKYRPLFDSGLQYIVESGIL…
RdomIR93a	93a			Scaffold_97	135,729-139,128	-	10 | 1110000102	3400	856	93a	>20	ATGCTGTTGGGAAAGATTATTCTAACCAGTTTTTTCGTTGGGTTGGCTAGATGCGACAACTTTCCGTCTTTATTAACCACAAACGCTACTCTTGCTGTTGTAATAGACAAGGAATACTTGGGAGATAACTATAACGCAATTAAAGAATCGGTGGAAGATTATTTAACCTACGCAAAACGAGAGATTTTGAAACACGGAGGTGTGAATGTCATATTCTATTCCTGGACAAGCATAAATCTGAAGCGAGACATCAGTGCCATATTCAGTATAGCTTCCTGCACCGACACTTGGAAGCTTTTTAAGATCGCTGAAGACGAAAATATACTTCACATGGCTATATCCGAAAACGATTGCCCCCGATTGCCCCAAGATAAAGCTGTTACCGTCCCCATGATTGAA…	MLLGKIILTSFFVGLARCDNFPSLLTTNATLAVVIDKEYLGDNYNAIKESVEDYLTYAKREILKHGGVNVIFYSWTSINLKRDISAIFSIASCTDTWKLFKIAEDENILHMAISENDCPRLPQDKAVTVPMIEKGQELPQLVLDLRTVNAYQWKSTVIIYXMTLDRDMVTRVVVSLTKEMPSLKSKSVAVSVIKLETNETQTYLRESVRNVLSSISTKTVGGNFLAIVSIDVVEILMEYAKQVGLVDIKNQWLYVISDSYKNGNDLSHLKKLLGEGDNVAFVYNTTTYDISCVSGMKCHTHEMLSAFAHALDSAVQQEFEIASQVSDEEWEAIRPSKVERRKFLLENVKRFHLQNGVCNNCTSWLLETGETWGKEYQKTNSETAANLLQVGSWRPSDGP…
RdomIR100a	100a			Scaffold_3	46,586,365-46,588,218	+	1 | 0	1854	602	100a	4	ATGATTAAGTTTACGATTGTCGTAACACTTTTATTTCTCCATACTTCTGAAGTTTTACTAAATTTCACAAAAGAAAACTGCCTTGTTGAGAATGCCCCATTCTGGCAGTTTTATAAGTCGTATTTTCTAAAGGAGCAGTATTTGGTTATAAACGCAATTTTAGACAAAAACTCCACGGAAATTATACAACTTGTGGACACCGCCATAAATTTGTTTAGGTTTGAGGTGCCAATCACCATCACGTACGGTATTATTAACAATAGGACGAAATTCCCTTTTTATGCATCAAGAGCTGGTTATATAGTAATCGCATCGCATGAAAAGATTTTAAATCAATTTCTACGGTCGGAACTTGCCATTGTTAATTCAAGGGGAAAATATGCCCATATACTCAGAAGA…	MIKFTIVVTLLFLHTSEVLLNFTKENCLVENAPFWQFYKSYFLKEQYLVINAILDKNSTEIIQLVDTAINLFRFEVPITITYGIINNRTKFPFYASRAGYIVIASHEKILNQFLRSELAIVNSRGKYAHILRRFWEDFAVLNVVVQVICCSNDEPIYVYRPFVKHGTNFGEIETIRNPPVAENYLNNLNQYPLKVVIFERLPTAIKLSTNNLNNVTGNLDQRFGGMDGCIISVLSQKMNFTIQYIDSDIHKYGTLLSNGSLTGTLRQIVYGEADISANGRFVVDYGTDDIEFTTSVHCDYLCFIVPKALRVPRWKVIFRGFTTLSWLALGITFLIVCFLWHLFNTPIIHPVIKRSSFMTIFAVYIAVPVKLVVPFVGHRVFLAAVLCFTVITNNIFQGS…
RdomIR101	101			Scaffold_97	64,415,172-64,416,992	-	0	1821	606	divergent	2	ATGATCATGGTGTCTTTAACATCGATAGAAAAAACGCCCGCTTCGGTCATCGTCACGGACAGGATACTGCTGCCCAAATTGTTCTCGAAAGCTCTTTGGACTTTCACGGTAATTAAACCAGAGGAGCACATTGTGGATGTCTCTCGCAGATGTGATAATTACATAGTTCAAATTAGACAAGCGAAGGAATTAAGATATAACTTGAATGTATTGAGGAGCTTTAGGTCTTGGAATCCTCACGCCAAGTTTGTTGTCATCACATCGACAGTTTTTGAGAACGAGACGGAAACCGCGGCGAAAATCGCTGAAGATCTTTGGTCGTTCAGGATAGTAAATGGGATAGTAGTATTACCAACACCAGACGAAATAACTAACTACAATGTGTATTCTTGGTTTCCT…	MIMVSLTSIEKTPASVIVTDRILLPKLFSKALWTFTVIKPEEHIVDVSRRCDNYIVQIRQAKELRYNLNVLRSFRSWNPHAKFVVITSTVFENETETAAKIAEDLWSFRIVNGIVVLPTPDEITNYNVYSWFPYEHGNCGQNFNKTLVIDSCRNGKFRKNMLWYPKKIPKQLNGCPVRVRVVEWPPYVMQPTYHISGTELYEFNEGIEIELMKTIAAKINLTVIYSMSDNPNDWGNIDSNGTVTGSLLELKERKCDIIMTAMSLQQEWTELFDHTRSYVQESLTWCVPHAKSVPPFQKLSETMRWETWCFVIVSYFTVSVVVCGLSRNEKREYALYKSLIGTLLYAFSVVLAMAVNTQPRTTRVRLFAFLWILTALVLDIEYTTYMISILTGRSYEKQM…
RdomIR102CTE	102		CTE	Scaffold_1	34,658,571-34,659,249	-	N/A	679	226	divergent	0	ATGTATAAGCTTGCAAATATTACACTGGTAATGCTTTATGCTGCTTTAAGTGAATGTTTCATACCGAATAAGATTCATCAAAAATTACCATCATGCTTAAATCGCATTGTTTGTGATCATTTTCATCAGTCTGTTATATGGATCGGAAGAAATGTTGCTCTTCGAATGACGAAAGACTGCTACTCAAATATAATAATAACAGACACTGATAATTTAAATGTGCTCGACGATTATGAAAAGCAAGCGCAAAACATTGTCATCGAAACTAATAGCTTAAGTGATTTGAATGACACGCTAGCATACATTAAATATACACCAACATACAACGCAAGAGCCAAATTTTTGGTTATTATTAAAAAGCTCAGTGATGTAAATGATACTGCTTTGCTGCTTTGGAAT…	MYKLANITLVMLYAALSECFIPNKIHQKLPSCLNRIVCDHFHQSVIWIGRNVALRMTKDCYSNIIITDTDNLNVLDDYEKQAQNIVIETNSLSDLNDTLAYIKYTPTYNARAKFLVIIKKLSDVNDTALLLWNYNLYKSLIAVEYTGDIHLYAVNFECDAVFAKKLISSCADWKEDYAVGLYEGIFRQEYFSKCKLMIQWTMIPPWVIGPNVTTNQGLLISVMNII	Missing C-terminus, est. 1000bp
RdomIR103	103			Scaffold_97	40,925,321-40,927,078	-	0	1758	594	divergent	1	ATGTTGTTCATCAAACTCGTTTTCTTCGTGAACTCATGCATGGCCATACTTATGTCAGATACTAACATGCAACCCACAGGTATTAAGGAGTGTTTCCGAAATGTATCCATTAGTAACTTCATGGGCTCGGATGTGACGTTAGTGGTGAACAGAAAGGACCTACTCCACAGCTACATATACTTGGCTTACAAAAGGGTTTCAAATATAATACTAGCAAGAGATATAAATAGTCTCTTTTGTAGTACACCATCAACCACCTGTATTATAAACATACCATCTAGCAGCATTAATATAACGCATTTGTTCCTAGCGAGTAGTAAAGTTGGAAAATACTTGCTGGTATGTGACCATAACTGTAGCAAGACTGAAGTTGCATCAATCTTCCTTGAATCTATGAAG…	MLFIKLVFFVNSCMAILMSDTNMQPTGIKECFRNVSISNFMGSDVTLVVNRKDLLHSYIYLAYKRVSNIILARDINSLFCSTPSTTCIINIPSSSINITHLFLASSKVGKYLLVCDHNCSKTEVASIFLESMKFGITNVSVAVPTDKDIMFYTWNPYNTRSNCGRILDMDVKSCSSMQRTGNYSIFRYQVKKLNNCALKVAWILAVPFVTEYKRGKGAGLLQSFLTVLSEVTNLTLYYKGNADIQQEFLNNGSFNNLFRQLEEANVDIAIGQLYMNDTSAVPFDYGPVFYRDDLVFVSRDRRRLKIYTNITKIFAGNLWALLLFVIMICSLLIHFGAKIMLKKNISRVIIFLGLLKMLLGTSTSFVFSRISLRLILTFYLLFCINLTSVFISKLSSTIT…	Potential PSE: Single frameshift present in assembled gene, but not present in raw reads.
RdomIR104NTE	104		NTE	Scaffold_100	18,961,418-18,962,520	+	N/A	1103	366	divergent	2	NCTAAGGTTGCTAAACTGAACATCGTGTATAATCCCAGAGGAGAAAAATACGAAGTTGAAATTCGCCAGGGATATACGTATGAGCAAGTACTGGAGGATTTTAACAATGGAAACGGGGATATCCTGTTAAGTTTATGTAATCACAATCTAATAACCCACATGCAGTTTGACATAACACATGGACTATTGGACGAATCAGTATCATTTTTTACTCCAAAGGCTAAGAAAATTGAAGACTGGAGATTAATTTTCATGAACCTGACTCTACATAATAGAATAACTTTGTTGGCATTATTCTGTTTTACAGTGATCATGCTACGCATTTTAAGAACACAATTAGAAAGACGTTTCATTAGTGTTTATCAGTGTGCATTATTTACTTATGCTATTCTTCTCAAC…	KVAKLNIVYNPRGEKYEVEIRQGYTYEQVLEDFNNGNGDILLSLCNHNLITHMQFDITHGLLDESVSFFTPKAKKIEDWRLIFMNLTLHNRITLLALFCFTVIMLRILRTQLERRFISVYQCALFTYAILLNMSYGVLPKSSKLRLVCIFLILFAINFSAYWQGKLYSTLTHPMYEKEITNIDDLLQSGLPLIFGDAFAIIFLVTKDPRYRHIYKTYTTSRNTDMLMDVLDVMEKQNFATLCSTGSLLMYPQVLHQINRFDVITIQTSIFVKKDHYIYEMFNYEVLETVEHGIVSKIMSDLRYTYALNCYHDQNCSNPQSQRLLPLSLKNLQGTFLLYCCGLILATIMFIFEHIIHLLSKIAKKRY	Missing N-terminus, est. 600bp
RdomIR105	105			Scaffold_137	15,084,179-15,085,972	+	3 | 100	1794	504	divergent	6	ATGAAAACCATCTTGACTTTATCGATTATTTGCTGGCTGGTGCCAGCAATAAATGCAACTGATTGTCTCAGGTCATTTGTGGAACGATTTCTAACCGATAAAACTATTAATATGGTGTACGGTTCGTCAAAGAACGTAGATGTCTTTGCAGAAATTCAACATCCTTTAGTGATAAGTAATGTAGCAACAAGCAAATTCGTTACATCTTCCAACGCGAATTATGTAATTCTGACAGAAGATTTCTCTGAACTAAAGTCGATAATGAACAGTTTAACCACTGAAACTAACTGGAGTAATCATAGAAAACACCTAATCGTTCTGGAAAACGAATCTTCTGAATTACCACTGAAGTTGTTGTGGGATTATGAAGTATACAACGCATTCGTTGCTTTTACTAAC…	MKTILTLSIICWLVPAINATDCLRSFVERFLTDKTINMVYGSSKNVDVFAEIQHPLVISNVATSKFVTSSNANYVILTEDFSELKSIMNSLTTETNWSNHRKHLIVLENESSELPLKLLWDYEVYNAFVAFTNSSDAFTWFPFANSCGEHFDAIPVQLCSRKFNPSARKLPRKATGCKYKSLTIDSSHGLHHFGFGSKDVAKSMLLMMIADVMDFEMEFSNPRIAVGSTLKQIEAVFGNTFDFVTEFCSPLAENATGGSKMEMTRPVGAQTTSWLLPKRKPTTILWILQFKTVEYVLAAFCFFLGAILWYIAGGFKIEPVWIVLGFMLQQYTRRNVRNTVRRMGITFAATSVIFELVELDYNFAFRDRVADVIRNKNETLWKKLKAKRLITKRVGFHSL…
RdomIR106	106			Scaffold_137	15,086,509-15,089,127	-	3 | 100	2619	581	divergent	10	ATGTCGTTGTCAATTCTGATGCTCTTCTTAGACCAAAATGTATCATCGACATTCTCTCCATGTTTGGGTAACTTCTTATCGAGCTTCTTTTCCGACTATCCTGCTCATATCATCCATCAACAAGAAGAGCTAGATATAGCAAATTTAAAGGACCAAACAGTACTAATCAGACAACTAAACACTTCAACCATAAGATTTGAAAAGGAATTAGAAAAATGGGTGAACTACTTGGTGGTTGTCAACAATAAAACAGAACTAGATAGTATTCTCGAGGAGTTGTCTTCAGATAAGCAATGGAACTCGAAAATGAAGCACCTAGTCATAGTAACAGATGATGATATCCAGGAAGCTAAAAGTATGCTTCAAAAAATGTGGAGCAACGATATTTACAACTCGGTT…	MSLSILMLFLDQNVSSTFSPCLGNFLSSFFSDYPAHIIHQQEELDIANLKDQTVLIRQLNTSTIRFEKELEKWVNYLVVVNNKTELDSILEELSSDKQWNSKMKHLVIVTDDDIQEAKSMLQKMWSNDIYNSVLIFASQGYTWYPFKRSNQCGRKIVLKKFDICKKDFDPFRGKMPSKFEGCSLNVHWQRFPLMVSNPSNKKGPGAGVMIRLLNLISEMTNLKMDYQNNSDSRVFAEHVSTKTMPRLLKAVIDERIDVIANCYWPHVLEHIEGVMEISSTVMTIDNYWLMPPYKPLDDQLVSFVGFSEISIILVLTAVFSFVWYLAQLVDGHPQSKDGLWIALSILQQQSIKVKLTYSNSRRLLTISLLILALYINNLYGSKMASQLMKPVFHPPIKTF…
RdomIR107	107			Scaffold_4	1,212,618-1,216,384	+	4 | 2200	3767	574	divergent	3	ATGACACTGTTTCAAGCGATACTCGTAATAACTATAGGCTCAGGCTTAAGCTATCCAGTGAAATCTGTAACGAAATTTTTAGATGGATCAGTTACCATAATATCGTCAGACACCAGTGTAGACACTTTCGGAGACAGTATCATCAATATTCTTCTGGAAAATCTGCGAACCGTGCAAATTTTCCATACAGACAGAGCTGTAAATTCTCAACCTATTCCTAGCAACAACTTTATACTAATAACACAAAACGAGACGAGTCTGTCGATTTTATTAAAATGGTTTGATAAAACCAAAGATTTTGATCCAAGAGGTAAATTTTTGCTGATCATGCCTTCAACTGAGAAGGAAACAGTACGTTCTGCTCTTCAAATACTTTGGAGACACGAAATCCACAACGTA…	MTLFQAILVITIGSGLSYPVKSVTKFLDGSVTIISSDTSVDTFGDSIINILLENLRTVQIFHTDRAVNSQPIPSNNFILITQNETSLSILLKWFDKTKDFDPRGKFLLIMPSTEKETVRSALQILWRHEIHNVAVMSDDSLFTWYPYDRNSKCGAEVVPKKWNFEEEIKSPFERKVPNNLQGCKLRASWAYHPMATRDPKDKNPGSTFSMIFVFAKHINATIEPIRYDQFYLSHMAGKDLQPDIDKLKKMGVDILLYNFPANVFPEGYLRPTFPLFAMHTFWVLPRRKQLEDWAKIIYVYPPSTWIGVGISFIVLIITWFAFLLTKNTKSPISLLERTIFINYQLFINLTSSFIPRTLHMRVLLLFCLIYSLHLNCFYNASLSSMLTRPRYEPKIRNLE…
RdomIR108	108			Scaffold_4	1,220,970-1,223,164	+	1 | 0	2195	577	divergent	1	ATGTATCTCCAAACAGAAGTATCTCTTCTTATAAGATTCCTATCGATATCAAGTTCGGTCAAACTAAATCTCTCAGACGCGTTTTTTACAGAAGAATACCTCGCTGTGGTGGCAGAAAATAATAGCGCATGTCAGAAAAGCGTACAGGACATAATTTCAATAACTTTGCCAAAAATTATCTACCATGCAGAATCCAAATTGAATAAGACACATCCACAAGGCATTGCAAATCACATAATCTTTGCTCCTTCACTGGAATCTCTAGAAGTTACTCTGAACTGGCTGGAGAACACGACAATCTGGAACGTGAGAACAAAATTCTTGATTGTGCTCTGCAATCAAGAAACCGACGAACTGGAACGTTATTTTCTGACGTTGTGGAAGCACGACATTTATAAT…	MYLQTEVSLLIRFLSISSSVKLNLSDAFFTEEYLAVVAENNSACQKSVQDIISITLPKIIYHAESKLNKTHPQGIANHIIFAPSLESLEVTLNWLENTTIWNVRTKFLIVLCNQETDELERYFLTLWKHDIYNVALTTGELEHFFTWDPYSEQSDCGRNVKVEERKFSNAWKGKLLRQQHNCNLHVTWTHYLWYSRNPDNKTYPGYLFYLLFTYAEKTNASIKLYRDDEFLATYIDNKPYTEHLKQMKINHTDIALLPHPLTVNFESYLKISSVIKQVDTVCLLPQRKKLMSWDKIITVLPKSTWIAILILITVLVCVWVLFFRAQGMSYPRALGESVFITYSLFINAATTMKPQFGHVRILLLFSLIHHLHLICFYMASLSSTLTWPRYEPRIDTLEQ…
RdomIR109	109			Scaffold_97	14,369,692-14,371,443	-	0	1752	583	divergent	5	ATGTACAATATCAGTAGCTTTCTGTATCTGCAGTTCCTTAGTAATATATCTCGCGATTATACGGACGTAAAGAGCAGTTTTATAAGAAATGTTGTTGCGCATACGTTGGTAGATTTGAACAACCTGTATTTAATTTCTGACGACAGTTTAAGTTCACTTGTTGTCAGTGATGCAGTAAATAGCGTTCAAATTCCTTTAATTCATTTTTCGGTAGATAACTTAATAAAAAGAAGAAACGAGTTACCACAATCATCAGGCTGCGTGATTGTTTGCGAAGATGTCCATACCATTGCTAAAATATTTGAAGATGGCCCTGCTACTTTTGCACAGTTGGTACCAGTGCTCGTTTTTTATTCAGGTACGAAAGATTTTAACGACAAACTGTTTACAAGGATTGTC…	MYNISSFLYLQFLSNISRDYTDVKSSFIRNVVAHTLVDLNNLYLISDDSLSSLVVSDAVNSVQIPLIHFSVDNLIKRRNELPQSSGCVIVCEDVHTIAKIFEDGPATFAQLVPVLVFYSGTKDFNDKLFTRIVNLEGIQLFIIRGFLPSDEKNATVTYLQDNRIDTMLPQVWKPNMTYDGQNRSVRVTVSNCPPFIIFDSNQTNIQTGLEYEDIKYVLGDIPISWQQPVSNPNEEKHVRIWKDLNRGISDVASCSQWLTRAWANGNRYSYPYYQVCVTFLVSKPRLLSDVSYVFMPMQLHMWIIICICSAALVAIVYALERVEKAEYSDIALIATYIIRLLTSSGVDNYLALNRTPLRCVLTIWCAGCMILATAYSAGFTSISSYPPRSFLMTSIKDVL…
RdomIR110	110			Scaffold_97	14,364,478-14,366,325	-	0	1848	615	divergent	1	ATGAACAATACGAGCCATTTCTTGTTAGTTCATTTTCTCAGCTTTATGGCAGAAGATTATAATCAAACAAAAGATGGCTTCATAAAGCATGTGGTTGAGCATACTTTCTCGAATTTACACAACTTGTACTTCGTTTGCGACGACAGCGTCAGTACAGCTTTTGTCAGCTCAACCATGACAAATATTCAGATTCCTTTAGTTCACTTTTCAGTAGATACTTTCATCGAAAGCGGGAACGAGTTGCAACGACCTTCTGGCTGTATGATCGTTTGTGAGGATATGGAAACCATCGCCAATATCTTTGGAAATGGACCACTAATTTCTACACAGCTGGTGCCTATACTAATTTTTTATTCGGGCATAGAGAGTTTTGACAGAAATCCATTTCTCAGAGCAGTC…	MNNTSHFLLVHFLSFMAEDYNQTKDGFIKHVVEHTFSNLHNLYFVCDDSVSTAFVSSTMTNIQIPLVHFSVDTFIESGNELQRPSGCMIVCEDMETIANIFGNGPLISTQLVPILIFYSGIESFDRNPFLRAVNLEGIQLFIVRGFLPGDRSNARVTYLQENRTILSWDNFSSRENIQLPPDWKPNLNYDGQNRSLRVSVFNCPPFIMLDANETKIETGLEYEDIKYIVGDIPIKWYMHKFHAGRNMWVEVLNDVKQGKSDVAGCSQFLKTTLDTAGRNSYPYYQLCTTFLVSKPRLRLDIPYVFIPMQDYVWMTIIICSGIVVATVYGLVNIGHSIKGYHDGEPYRNNDVTLIASDVIRLLTSSGLNHYPTSDQTSLRCIITVWSATCMILATAYSAG…
RdomIR111	111			Scaffold_97	14,356,718-14,358,595	-	0	1878	625	divergent	4	ATGTATAACCTGAGCAGCATACTGCTCATAGAGTTGCTTAGTTATATGTCAGAGGAGTATGYACAGGTAAAGGACAATTKTGTTGGACGCGTTATAAGTGATATCATGGTGGATGTACATAATGTGTACGTCGTCTCTGATAATTCTAGCAGTTCAGCTTACGTTACTAGAGTGATCAGTCTGATCCAGAAGCCCGTAACATACGTTTCTTCAGATGCCTTAAATGAGAATCGAGATACATTTCAGCAATATTCTGCTTGTATATTAGTCTTTGAAGATATAGATGTCATTATTGATATATTTGAAAGCAGTTTACTAAAATTTGCGCGACTGAAGCCTATATTAATTTTTTACCCGAAGACAGAAAGCTTTGATAGAGAACCGTTTTCCGAGGCAGTT…	MYNLSSILLIELLSYMSEEYXQVKDNXVGRVISDIMVDVHNVYVVSDNSSSSAYVTRVISLIQKPVTYVSSDALNENRDTFQQYSACILVFEDIDVIIDIFESSLLKFARLKPILIFYPKTESFDREPFSEAVNVKGFRLFVVRGFLPNNNQSASLTDLQNNVTIYPSHTEEICDRIPPSWRPNLNYDGKNRSLKVSTFNCPPFMILDGNETTVQGGIEYEEINYIAQGIPVKWHVHRSDTYKNRWGHVVDDVRWGKDDVAGCSQWLNFKEDENLRSSYPSYPVCFTFLVSKPQLSSEMSYVFLPMRLHMWLIMLACSGCVVAFLYGLVWVKYFIKPEGCGQMCKYSDVTLXATYTVRIMXSAGVPLYPPPNQVELRLILTFWSISCMILATVYSAGFT…
RdomIR112	112			Scaffold_1	40,925,321-40,927,078	-	0	1758	585	divergent	0	ATGATGATGTACAGCATATATTTAATTGCCTGTGTCACTCTAGTGCATTCTGTTATTGAACCTCCGAGTGATATACCAACTTCAGTTTTGAGAAAGCTTTTACAGCGTTTATTCAGCAACTATACTTGTTTGGTATTTATATCTGATAACGATAAACCATCAACTGTTTTTGCAAAAGCAATTGCAGAAATCAAAATACCAACGATCAGTATATCCTCTAAGAAAATTGATGCATTTGATGTTGATACTAACCACTGTCGTGGTTACATAATATCAGTGAAGAAAGCTACCGCTATCTACACTTCATTTATTGCACTACGTAAGAATCAATTCGGTCAAAATAAAAGGTTCGTAGTTTTGAATGATGATCCAAATCCCCTAGAAACGAAGTTATCTAAG…	MMMYSIYLIACVTLVHSVIEPPSDIPTSVLRKLLQRLFSNYTCLVFISDNDKPSTVFAKAIAEIKIPTISISSKKIDAFDVDTNHCRGYIISVKKATAIYTSFIALRKNQFGQNKRFVVLNDDPNPLETKLSKAYKEGISILKVQSFNDSKLLLSWNEEKKILNEETKIEDFEIKMTNKPVPQGKFRIALFNCPPDVVYDETTSSYSGFEYNMLNQIVKDWTVEYLFYKEIISGNNLWDTIIKKVVDKETDLSICSLWQMGSINEANANLLSLTYPTRQSCYTLLVPKPKLLSDDSYIFQPMQWKTWLTIAITIILGSKVLQLASIFSRYTTVYNSVLESFFRTVQIFTNGVASKLPPLEQLPVCCVFVSFSITFLLLSTTYGAGFSSILTYPRFSKPI…
RdomIR113PSE	113		PSE	Scaffold_98	8,673,762-8,675,514	+	N/A	1753	583	divergent	0	ATGATACATGTGCTGTACATCCCCATTTTCATGATTATGGTGCCAAACAGTACAATTTCAATATCGAGTAATACAGCAATATTGAAAAAGCTCGTGTTTCGGTTATTTCAAAACTATAGCTGTCTGGTGTACATATCCGACAATAAAGAGTATGCGGTAGCTATCGGGATGGCACTAGCTCTAGTTGAAGTCCCAACAATCAGTATTGCTGTAAGTTCAATCGAGAATTTCGAAATTGATACAAATCATTGTCGTGGATATGTGATATCAGCTAGAAATGAAACCCTTATCAGCGCTGCATTGTTTGCTTTACGTAATAATCAGTTTGGACAAAGCAACAAATTTCTTGTACATACCGAAGAAATCGATAAACTGTCAGCAACTTATAACGAAGGAATG…	MIHVLYIPIFMIMVPNSTISISSNTAILKKLVFRLFQNYSCLVYISDNKEYAVAIGMALALVEVPTISIAVSSIENFEIDTNHCRGYVISARNETLISAALFALRNNQFGQSNKFLVHTEEIDKLSATYNEGMNLIFLQSSLEGRLVITWNNRKITFNNENQINDWNFELTQKAIPQRKFRVSVFNCTPHVIYDESTSSYDGTEYRIVSEITKGWDVEYIFLGKDRNLWEALITEVRKKKADLGFCYLWQLGVIRETSPKEIAITDPVGQHCLTVLVPKPSLLPDSSYVFQPMKWNIWIAVSFIILLGGKLLHEVSKLSAWDTKKITYDGVQDALLCAIQIFTYGGSSKRPSLRQLPLCLIFISFSITFVLLSTAYSAGSSSISTYPPLSSPIRTLEDL…	One frameshift.
RdomIR114PSE	114		PSE	Scaffold_98	8,675,957-8,677,686	+	N/A	1730	576	divergent	0	ATGCTCGTCGCTTTCGTTTGCTGTATCCTTCCTTCAACGACAAGCTTTGGTTTGCACATCAAAGATGATGGTCGTTCAGTTTTGCTTTTGCAACATTTACTCCAGCGCTTTTTCGGAAACCAACAGTGCTTGTTGTATGTATCTGGAAGCTACCACTCATCAAGTGTTGTTGAGGTAGCTTTGATGCAAGCTGAGATTCCAGTATATAGAATGAAAAAAGCACAGCTACAGAGTTACTGTAAATATTTTTTGTTGTCCACAAACAAGGAAGATGCTATTGATGAAACTCGACATTTTGGAACCAGTATGGTAGTGTATCAAGGTGTGAAACTCAAAAAGTTTTGTAGAAACCAAGTACTAATGGTACATTTAACCGAAGTTGGAAAACTGAAGCTATGT…	MLVAFVCCILPSTTSFGLHIKDDGRSVLLLQHLLQRFFGNQQCLLYVSGSYHSSSVVEVALMQAEIPVYRMKKAQLQSYCKYFLLSTNKEDAIDETRHFGTSMVVYQGVKLKKFCRNQVLMVHLTEVGKLKLCWNQKEILVESLLQIYNLVLRRREPRLEKPSDMKKTFELSTYSCHPYVFYDEQKSCSGVEYQMINGILKGHSIVCRFVNSSETNNIHPARLAIDRVVKNESDLAAGGFWQLGLIGASNVSITDAVEQTCFNILVPKPKLLSEFSYVFQPLQLHLWLMIAVFMFLGSKLMQFVSKLNFRGVKKGRIVYDDFFKSFLQTIQLFTFGCVTHRPTLKQLSLCCIFSSFSLTFLFISTVYAAGFSSILT*PRFSKPILTARDLIESGYKVVT…	One frameshift.
RdomIR115PSE	115		PSE	Scaffold_98	8,678,640-8,680,351	+	N/A	1712	569	divergent	0	ATGCTCGTGGCGTGTCTTTGCTTTCTTCTCCCTATTTCAATGACAGCGTTTGATCTAAGAATACGGGACGACACTTCATCAGTTTTGCTTTTGCAACATTTACTTCGGCGGTTTCAAAACCAACGATGCTTGTTGTTTGTGTCTGGAAACTCCCACTCTTCAAGTATTATTGAAATAGCTGTGATGCAAGCTGAAGTTCCAGTCGTTTTTGTTGAAAAAGAAGAGCTGKGGAATTTTGTAGGTCGTTGTGAAAATGTTTTGTCGTGGTTTCACAATAAAATTATTGTCGACAAAATCGAAAATTTCGACAGAATGTACGAAGGCTTGAAAGTGGATCAGTTTTGTCAAGATCCAATAATCTGGATACAGATTGAAGTTGGAAGACTCAAATTGTGGTGG…	MLVACLCFLLPISMTAFDLRIRDDTSSVLLLQHLLRRFQNQRCLLFVSGNSHSSSIIEIAVMQAEVPVVFVEKEELXNFVGRCENVLSWFHNKIIVDKIENFDRMYEGLKVDQFCQDPIIWIQIEVGRLKLWWNQKEVLLESLLQVYDLDLPLLERRFEKPVQLKEKFELSTYNCHPFVFYNEETKTCNGVEYQMVNEILKGHSVVCNFLDLNEIHDEHPAKYAIDRVISNESDLAACGFWQVALMTLQNTSITNAVGQLCIGVLVPKPKLLPEFSYVFQRMQLNIWLTIIIFILLGSKLMQLVSKLNFRGLTEGRIVYDEFLESLLQTIQLFTFGSVIPQPSLKQLALCWILCSFSVSFSLLSTAYAAGSNSIFTYPRFTKSILTIGDLVESDYKVVS…	One frameshift.
RdomIR116PSE	116		PSE	Scaffold_98	8,681,857-8,683,590	+	N/A	1734	578	divergent	0	ATGCTCTCAATATTCCTGAAAACCTGTCTTTTAATCATTACCTGCACTGGACTATCATTTTCTCGTATAGAAGATAATACTCATTTAATAATGCTTTTGGAAAAAACGATGCAGCGTTACTTTCAAAATCAGAACTGTGTAACGTTTGCCTTGCAAGATACTGAGTTCTCTTGGATTGCCGCAGCTGCTCTCATGGCAACGAAAATTCCTGTAGTTGCAGTTGACAGCTTGCGAAGTGGCAACCACACGAAATGTGGAGGATTATTGTCCAACAATGAAAGTGCTGTACAGGGCATGTTTGCGTCTAATAAAATGATCTTGTTGTACGAAAATTCCACTCATGTGAAATGACTATTTAGCAATGAGTTGCTGGTTACTAGATACTTATCGAGCAGGTCA…	MLSIFLKTCLLIITCTGLSFSRIEDNTHLIMLLEKTMQRYFQNQNCVTFALQDTEFSWIAAAALMATKIPVVAVDSLRSGNHTKCGGLLSNNESAVQGMFASNKMILLYENSTHVK*LFSNELLVTRYLSSRSLAVSWDNNEVVLKHPSQVDGLSLFSHNIWRTIKPNSKLTITLFNCTPQAFYSNKSGRFSGVEYRIAREITRDWSIDYIFHTKVTSGINLWETCIYDLASKKSDLVPCPFWQMTAVNYSFNKLMSFTNPIGQICFTLLVPKPRLLPNFSYVFQPIQLNLWAATVIAILVGSKVMQVISKFNFDGRKLMVFEDFTQAILVMIQLGTFGGTPRRPSLRQLALCFFFISVSTTFLLLSTAYAAGFSSILTYPRFSKPIRTLHDFLKTDLK…	One stop codon. The stop codon is TGA and homologous with the stop codon in IR128PSE; possible selenocysteine residue?
RdomIR117	117			Scaffold_98	8,684,449-8,686,167	+	0	1719	572	divergent	1	ATGATGCAGACCATACTTGTGCAGCTCTTCTACTTTGTAACGTGCATGGCTAATATTATGCAAATCAGAGACGAATCACGTTTAGTAACACTCGTGAAAGAAGTTATGTTACAATATTTCTACAATGAAAACTGTGTAGTTTTTGCCTCAGGAAACCCAAAATATGCAGGTATTATTGAAGCAGCATTAATGCAAACCATCATACCAATTATTGGTATAACAGAAAACACTCAAACTTTAGTTGATAATCATGTCTGCGGAGGTTTTATACTTGTCACTAACAGCGAATCTCGTATAAGAGAGGCTGCTTTAGAATTACAGAATGGTAATTATGGACGTCGAATTCGATGTATACTAGTTCACAACGGAGAAGATAAGATAATATTAATATTCATGCCC…	MMQTILVQLFYFVTCMANIMQIRDESRLVTLVKEVMLQYFYNENCVVFASGNPKYAGIIEAALMQTIIPIIGITENTQTLVDNHVCGGFILVTNSESRIREAALELQNGNYGRRIRCILVHNGEDKIILIFMPHNKSFELKLQESNKQITLNNVSQNTNRICAPKLDGKIRISFFKCSPHIIYDEHTGIFDGIDYHMLNDIMKGLPVEYVPISQITPGNTSYDTSLQDIIHKKMDLSVCAMWLLYLMNESSLPNFEYTQMTGQLCFALLVPKPQLLPESSYILQPLPLGVWIIIVLVIILGSKLLQVVSKLNFCTETKNCIVYDNFMDSALHTIQLFTFGGAARKSSLKQMAFCYIIVSFSLTFVLLSTAYSAGFSSILTYPRFYKHIRNIQELAESDY…
RdomIR118	118			Scaffold_98	8,687,269-8,689,044	+	0	1776	591	divergent	1	ATGGTGGCTGTAATCCAGCAAATTTTTCTTTTCGTCGCTTCAATCTGCATGGCACATTCTCGTATAGAAATCAAGAGTGATGCACTTTTAGTAGAGCTTCTTCGTGAACTCATGTCGCATTTTTTCCGACTTGAAAACTGTGTGGTGTTCTCTTCAGGAGATGCTCTATCCTCGAAGATAGTTGTAATGGCACTGATGCAGACAGGTATTCCAAAAATTGGAGTGTCAAAGGAGGCATTGGAAGTAATAGATCACAGTGTTTGCGGGGGTTTGATACTACCAGCTACTAGTGATACTGTTGTTGGCAGATTAAGCAAGAATAGTAAGCTGTTTGTATGGAGTTGCGATAGCATAATTTTGAAGATCGCTGAACGGACTCTACTCGTTTTTATAGACGAG…	MVAVIQQIFLFVASICMAHSRIEIKSDALLVELLRELMSHFFRLENCVVFSSGDALSSKIVVMALMQTGIPKIGVSKEALEVIDHSVCGGLILPATSDTVVGRLSKNSKLFVWSCDSIILKIAERTLLVFIDESNHKLQFYGKDDVVYLENVSQIYALDLDGHTRIRKPKLDRKLKIAVFNCSPHVIYDEKVGILDGTGYRMVNEIMRGLPVEHILVKETTSDKSEYLVSLDYVFDKKVDLSACAMWQLYLINETFSRQLEYTKAKEHMCFALLVPKPQLLPESLCVLQPMHLNLWIIIILLIILGSKLLQVVSKQNYGIQTRDYVIHENIVVSFLHALQLFTFGGAFRRPSLKQLAFYWIILSFSLTFLLLSTAYAAGFTSNLTYPRFYKQLRTVEDL…
RdomIR119	119			Scaffold_98	8,695,915-8,697,642	-	0	1728	575	divergent	0	ATGGGGAATGTGGTATATCCTGGCTTCAATATTGTAAACGACGCGTATTTAATCATACTGATACAAGAACTCATATTGCAGTATCTTCACGAGGAGAACTGCGTTCTCTTTGCTTCAGGAAATACAGAATCTTCAAGAATTGTTGAGAGAGCTTTGGTACAATCTGGAATTCCAAAAATTGAGGTGACAGAGAACTGGCATAATCAATTTGAGTTCGACACCTGCAGAGCATTAGTTCTGTCCACTGCCAACGAATCGGCAAGAAGTTATTTTGGACAAAATAAGCAGATGCTGTTCTATGAAGGTTCACAGGAGCTACATTTACGATTACAAGAGAACCTACTAGTATTGCGTTTAAAACATGATAAAACCTCCGGAGGGTCCTTTAAATTAACGTTA…	MGNVVYPGFNIVNDAYLIILIQELILQYLHEENCVLFASGNTESSRIVERALVQSGIPKIEVTENWHNQFEFDTCRALVLSTANESARSYFGQNKQMLFYEGSQELHLRLQENLLVLRLKHDKTSGGSFKLTLYFKTKRINLENISQIQELNFKNEFSKPKLNRNLSISYFHCSPHVLAREETGVYDGITYRMINEIIKDIPTEYVFIRNITSGTSLYDTSIDNIISGKNDLSACAFFYVYVTNESXSQGLSFTRPVDRTCLTLLVPKPQPLPDASYVFQPMQLSLWIAIITAITVGSKLLQLVSKLSFQDQTQNVIIYYDYSESVVQTVRLFTFGATKRFSPKQLAACFVTVSFSMTFLVLSTAYAAGFSSILTYPRFSNHIRTIQDLIDSNYKVVCR…
RdomIR120	120			Scaffold_98	8,699,577-8,701,295	+	0	1719	573	divergent	3	ATGTTGATTATTACATTTTTGTTAACTTTAGTAGTGATTTGTACTGGTCGTAAAGTGCAAGAAAATGCACATTTGTCGTTAGTGTTAAAAGAACTTATGCTAAACTATTTCCACGAAAAAAGCTGTGTGGGTTTGGTTCCTGAAAATCTAAAATCTTCTGGAATTTCCGAGATCGCACTTATGCAGTCTGGATTAGTAACTGTAGCAACGAATGAACAAAATCTGGGTATAATAAATTCTCTTGGTTGCAGTGGACTATTGTGGACAACAAATAACATGTCCAAAGTACTCAATTCACTTGTTCATCAGAAACAAGCAATGTTGGTGTGCGAAGGAATCATTGCTGAAGAACTGAATCTGTCCATTATGGAAAATGTCCTAATTGTGCACTTCGGATCT…	MLIITFLLTLVVICTGRKVQENAHLSLVLKELMLNYFHEKSCVGLVPENLKSSGISEIALMQSGLVTVATNEQNLGIINSLGCSGLLWTTNNMSKVLNSLVHQKQAMLVCEGIIAEELNLSIMENVLIVHFGSNNIITLYWNSHKTILENASQISGLNFKPRNSRIRRPK*YRKFKISLFNCPPHVVYEEKTRTFTGVEYHLVKEMTENWPVEYVHMPPDDPYGNSSKAIMNKSHDLAVCPFWRTPVSDLVRLNLLSITNPTGELCFALLVPKPHLLPDVSYVFQPMQVNLWIIIVAVIVMGSRLLQFVSKFNYSKDQNAIAYKETMEAVLDTIQLFSFGGTTHKPSLGQMALRYLLISFSMTFLLLSTAYAAGFSSILTYPRFSKHIRTVEDLLESHH…
RdomIR121	121			Scaffold_98	8,704,066-8,705,769	+	0	1704	567	divergent	0	ATGCTGCTTGCATTTTTAGTGATTCTTAGCTTAACTACTTCAGTGTATAATACCAGCTTAGTGATCAAAGATGACAGGCTGGTAGCCGAAATTTTGCAAATGATGGTGGAACGTTTTTTTCAAACACAGTATTGTGTGGTGTTTGGTGCTGAGAGATCTTCGAGAATTGTTGAAACTGCAGTAATGAACAGTAAAATTCCAGTGATTAGAACGAGCCTAAACACACAAAATAGATGTTCAGGAGTGATAGTATCCACAAGCCATGCATATTTGACATATGACGCTTTGGGAGTAGAGAGAATCATGCTGGTGTATGAAAATTCGACCAAATTAATACACTATAAAAATGGAGTCGTGATAGTTCATTTACAACAAGAACAGGGTCATTTGAAAGTGTAC…	MLLAFLVILSLTTSVYNTSLVIKDDRLVAEILQMMVERFFQTQYCVVFGAERSSRIVETAVMNSKIPVIRTSLNTQNRCSGVIVSTSHAYLTYDALGVERIMLVYENSTKLIHYKNGVVIVHLQQEQGHLKVYWNGIEFLLNDTTQVDTLVFKTYSKLQSMKQNSTFKIGIFSCDLHASIDENTKQLSGVEYNMISEIVKDWPVKYIHLTNITSGKVPWQIALSHIENRSIDISLCPFWQLGIVNRVLSKSVSLTHPTGSTCYSLLVPKPRLLPDFSYVFQPMHLYLWLSIILVILVGSKILQLVSKMNFDRQGVIIYNDTTQALLHIIQLFTFGGTTSRPTLKQLALCFVLVSFSLTSLLLSTAYAAGFATILTYPRYSKPINTIEDFFEYGYKIQCE…
RdomIR122PSE	122		PSE	Scaffold_98	8,709,135-8,710,834	+	N/A	1700	565	divergent	1	ATGCTCCTTCCATTTATAACGATTCTTAGTTTAACTACTCCAGGGTATACCATCTTAGTGATCAAAGATGATAGATTGGTTGGAGAAATTTTGCAAATGACGGTGGAACGTTTTTTTCAAACACAGTATTGTGTGGTGTTTAGTACGAAGGGATCTTCGAGAATTGTTGAAACTGCAGTAATGAACAGTAAAATTCCAGTGATTAGAACGAGCCTAAACACACAAAATAGATGTTCAGGAGCGATAGTATCCACAAGCCATGCATATTTGACATATGACGCTTTGGGAGTAGAGAGAATCATGCTGGTGTATGAAAATTCGACCAAATTAATACATTATAAAAATGGAGTCGTGGTAGTTCATTTACAACAAGAACAGAGGCATTTGAAAGTGTACTGG…	MLLPFITILSLTTPGYTILVIKDDRLVGEILQMTVERFFQTQYCVVFSTKGSSRIVETAVMNSKIPVIRTSLNTQNRCSGAIVSTSHAYLTYDALGVERIMLVYENSTKLIHYKNGVVVVHLQQEQRHLKVYWNGIEFLLNDTTQVDTLVFKTYSKLQSMKQNSTFKIAIYRCEPHVSFDENTGQFDGVEYNMVTEIVKDLPVEYVHLANITSREVLWQNAISRIENRSIDLNACPYWQIGMVKRALSKSLSLTHPTGISCYSLLVPKPRLLPDFSYVFQPMHLYLWLSIILVILVGSKILQLVSKMNFDRQGVIIYNDTTQALLHIIQLFTFGGTTSRPTLKQLALCFVLVSFSLTSLLLSTAYAAGFATILTYPRYSKPINTIEDFFERYKIQCEPS…	One frameshift.
RdomIR123	123			Scaffold_98	8,714,113-8,715,810	+	0	1698	565	divergent	2	ATGCTGCTTGCATTTTTAGTGATTCTTAGCTTAACTGCTTCAGGGTATACCAGCTTAGTAGTCAAAGATGACAGGCTCGAAGGAGAAATTATGCAAATGGTGGTGGAACGTTTTTTTCAAACACAGTATTGTGTGGTGTTTAGTACAGAGGGATCTTCAGGAATTGTTGAAACTGCAGTAATGAACACTAGAATTCCAGTGATTAGAACGAGCCTAAACACACAAAATAGATGTTCAGGAGCAATAGTATTCACCAACCGTGCATTTTTCACGTATAACTCTTTGGGAGTAGAGAAAATCATGCTGGTGTATGAAAATTCGACCAAATTAAAACACTATAAAAATGGTGTCGTAATAGTTCATTTACAACAAGAACAGGGTCATTTGAAAGTGTACTGG…	MLLAFLVILSLTASGYTSLVVKDDRLEGEIMQMVVERFFQTQYCVVFSTEGSSGIVETAVMNTRIPVIRTSLNTQNRCSGAIVFTNRAFFTYNSLGVEKIMLVYENSTKLKHYKNGVVIVHLQQEQGHLKVYWNDLEFLLNDTTQVDRLVFKTFSRVQSIKQNSKFKIVIFSCEPYVSFDENTGHFDGIEYNMVREIVKDWSVEYVHFMNVTSEIVWLAVLSRIENRSIDLSACAYWQLGIADYALSKLLSLTHPTGSACYSLLVPKPRLLPDFSYVFQPMHLYLWSSIILVILVGSKILQLVSKMNFGRQGVIIYNDTTLALLHTMQLFTFGGITIRPTLKQLALCYVLVSFSLTCLLLSTAYAAGFASILTYPRYSKQIRTIEDFLECGYKILCEPN…
RdomIR124PSE	124		PSE	Scaffold_98	8,718,727-8,720,499	-	N/A	1773	574	divergent	0	ATGTTGATTTTTACCTATATTTTATCTTTAGTATTGATCTGCACAGGTCTTAAAGTAAAAGAAAATGCACATTTGTCGCTGCTGTTGAAAGAACTTATCCTACACTATTTCCAAGGAAAAAGTTGTGTCGGTTTTGTTCCTGAAAATACAAAGTCTTCTGGAATTGCGGAGGTCGCCCTGATGTACTCCAAATTAATTACTGTAGCAACTGACGAACAAAATCTGAGTGTAATCAATGCTCTCAATTGCTATGGGCTTCTATGGACAACAAATAATATGCCCAAAGTACTAAAAAATTCAGTTGTGTATCAGAAACAGTTAATGTTGGTATATGAAGGATGCACTGCTGAAAAGGTCAATCGGTCTAATAGAGGAAATGTCTTAATTGTGGTCTTGGGA…	MLIFTYILSLVLICTGLKVKENAHLSLLLKELILHYFQGKSCVGFVPENTKSSGIAEVALMYSKLITVATDEQNLSVINALNCYGLLWTTNNMPKVLKNSVVYQKQLMLVYEGCTAEKVNRSNRGNVLIVVLGSNNTALTLTIYWNSRKMVLENALQITGLDFKPRNNRIPRPKLYRKFKVALFHCPPYVIYEKKTGTFTGITYYLMEEITKGWPIEFVHLRSYGTSVPEIKNNKHDLVTCPFLATVLANDTLTKQISTTYPTGELCFALLVPKPHLLPDVSYVFQPIQVNLWITIVVVIVMGSKLLQFVSKFNYPQDQNAIAYKNTMEAILDTIQLFSFGGTTRKPSLGQMALRYLLISFSMTFLLLSTAYAAGFSSILTYPRFSKHIRTVEDLLESR…	One frameshift.
RdomIR125	125			Scaffold_98	8,721,790-8,723,526	-	0	1737	578	divergent	2	ATGTTGATTTTTACCTATATTTTATCTTTAGTATCGATTTGCACCGGTCTTAAAGTAAAAGAAAATGCACATTTGTCGCTGCTGTTGAAAGAACTTATCCTACACTATTTTCAAAGAAAAAGTTGTGTCGGTTTTGTTCCCGAAAATACAAAGTCTTCTGGAATTGCGGAGGTCGCCCTGATGAACTCCAAATTAATTACTGTAGCAACTGACGAACAAAATCTGGGTCTAATCAGTGCTCTCGGTTGTAATGGACTTCTTTGGACTACAAATAGCATGCCTAAAGTACTAAAAAATTCAGTTGGTTATCAGAAACAATTAATGCTGGTGTATGAAGGGTCCACTGCTGAAAAAGTCAATCGGTCTACTAGAGAAAATGTTCTAATTGTGGTCTTGGGA…	MLIFTYILSLVSICTGLKVKENAHLSLLLKELILHYFQRKSCVGFVPENTKSSGIAEVALMNSKLITVATDEQNLGLISALGCNGLLWTTNSMPKVLKNSVGYQKQLMLVYEGSTAEKVNRSTRENVLIVVLGSNNTSVTIYWKSCKTVLENALQLTRLDFKPRNSRISRPKLYRKFKVSLFHCPPHVIYEEKTGTFTGIEYHLMDEITKGWPIEFVHIPLDNPYGIAGTEIENNQHDLATCPFWRTVLANTTLMKKQISMSYPTGELCFALLVPKPHLLPDVSYVFQPMQVNLWIIIVAVIVMGSKLLQFVSKFNYSKDQNAIAYKDTMEAVLDTIQLFSFGGTTHKPSLGQMALRYLLISFSMTFLLLSTAYAAGFSSILTYPRFSKHIRTVEDLLQ…
RdomIR126	126			Scaffold_3	19,498,085-19,499,821	+	0	1737	578	divergent	0	ATGCTCGTGGCGTTTGTTTGCTGTTTTCTCCCTATTTCAATGACGGCGTTTGATCTAAGAATCCAGGACAACACTTCATCAGTTTTACTTTTACAACATTTACTTCGACGGCTTTTCCAAAACCAACGATGCTTGTTGTTTGTGTCTGGAAGCTGCCACTTTTCAGGAATTGTTGAAATAGCTGTGATGCAAGCTGAAGTTCCAGTCATTTGTGTTGAGAAAGAAGAGTTGTGGAGATTTGTAGGTCGTTGTGAAAATGTTTTGCTGTGGTTCCACAGTGAAATTATTGTCCACAAAACTGGAAATTTTGAAAAAATGTACGAAGGTTTGCAAGTGGATCAGCTTTGTCAAGATCCAATAATCTTGATACAGATTGAAGTTGGAAGACTCAAGTTGTGT…	MLVAFVCCFLPISMTAFDLRIQDNTSSVLLLQHLLRRLFQNQRCLLFVSGSCHFSGIVEIAVMQAEVPVICVEKEELWRFVGRCENVLLWFHSEIIVHKTGNFEKMYEGLQVDQLCQDPIILIQIEVGRLKLCWKQKEILLESLLQVYDLDLSPVESRFEKPVQLKENFELSTYNCHPFVFHNEETKSCSGVEYQMVNEILKGHSVVCKFLNLTEIRDEHPAKYAIDRAINNECDLAACGFWQTALTKLQNVSITDAVGQLCLGVLVPKPKLLPEFSYVFQPMQLNIWLTIIVFVFLGSKLMQLVSKLNFSGLTEERIVYDDFLKSLLQTIQLFTFGSVMRHPTLKQLALCCIFSSFSLTFLLLSTVYAAGSNSIFIYPRFTKPILTIRDLVESDYKVV…
RdomIR127PSE	127		PSE	Scaffold_3	19,528,279-19,529,080	+	N/A	802	256	divergent	0	AATAAGCAGTGCTTGTTTTATATTTACGGAAGCTTCCACTCTTCAAGTGTTGCTGAAGTAGCTATGTTGTTGGCGACTGATAAAGAAACTGCTGTGGATGAAACTCGATATTTTGGAAACATGGCGATAACGTATGAAAGGTTGCAACCGAAAAACTTTTGTAGAAACCAAACACTGTCGATACACATCATCGAAGTTGGCAAGATAAAGCTTACTACATTATACAGCCTGGATTTACCACGTATCGAACTGATATCTGAGAAAGCACTATCAATGAACGAAATAATCGAACTTTCTACTTACAATTGTCGTCCATTCGTTTTCGTAGAGTACGAAATAATAAAAGAGGTACTTAAGGGACATTTCATGGTATGCAAATTCCAAAATTTGAACGAAACA…	NKQCLFYIYGSFHSSSVAEVAMLLATDKETAVDETRYFGNMAITYERLQPKNFCRNQTLSIHIIEVGKIKLTTLYSLDLPRIELISEKALSMNEIIELSTYNCRPFVFVEYEIIKEVLKGHFMVCKFQNLNETRVVHPAKYSIDRVTNNESDLAACGFWQISLMMYFQNTLFTNTVSNTVTALPPNSRLVDYLN*RIRFIQQHALDKYWF*MAT*KNVYMDNFFTCYIRDFEPKLSSDASVAFLLEKYSHRSKVQ*	Highly fragmented, includes middle and C-terminus of an IR.
RdomIR128PSE	128		PSE	Scaffold_140	87,844-89,617	-	N/A	1774	578	divergent	1	ATGCTATCGACATTCATAAAAGCCTATTTTTTAATCATTACCTGCACTGGACTATCAGTTTCGCGTATCGAGGATAATACTCATTTAACAATGCTTTTGGAAAAAACAATGCAACGTTACTTTAAAGATCAGAATTGTGTAACGTTTGCCTTGCAAGATACTGAGTCCTCTTGGATTGCCGGAGCTGCATTCATGGCAACTAGATTTCCTGTAGTTGTAGTTAAAAGCTTGGAAAGTGGCAAGCATACAAAATGTGGAGGATTATTGGCCAACAGTAAAAGTGCTGTACAGGATATGTTTTTGTCTAATAAAGTAATGTTACTGTATGATAATTCCACCCATGTAAAATGACCATTTGCGAATGAGTTGCTAGTTACAACATACTTATCGAGCAGTTTA…	MLSTFIKAYFLIITCTGLSVSRIEDNTHLTMLLEKTMQRYFKDQNCVTFALQDTESSWIAGAAFMATRFPVVVVKSLESGKHTKCGGLLANSKSAVQDMFLSNKVMLLYDNSTHVK*PFANELLVTTYLSSSLLAVSWGNNEVILKHPSQVDELSFFSNNTWTTIKPNSKLTITLFNCTPHAFHSNKSGIFSGVEYRIAREITRDWSIDHIFHTKVTAGVNLWETSIYDLATKKSDLVPCPFWQMAAVNYSFDKLMSFTNPVGQICFTLLVPKPQLLPKFSYVFQPMQLNLWTATIIVILAGSKVMQVISKFNFIGRKLMVFEDFTQALLVIIQLGTFGGTPRRPSLKQLALCFFFISVSITFLLLSTAYAAGFSSILTYPRFSKPIRTLHDFLKTDLK…	One stop codon. The stop codon is TGA and homologous with the stop codon in IR116PSE; possible selenocysteine residue?
RdomIR129	129			Scaffold_140	74,849-76,546	-	0	1698	565	divergent	0	ATGCTCCTTCCATTTTTAATGATTCTTAGCTTAACTAATTCAGAGTATATCAGCTTAGTGATCAAAGATGACGGACTGGCAGGAGACATTTTGCAAATGGTGGTGGAACGTTTCTTTCAAACACAGTATTGTGTGGTGTTTAGAACGGAGGCTTCTTCGGGAATTATTGAAAGTGCAGTAATGAACACTAAAATTCCAGTGATCAGAACGAGCCTAAACCCACAAAATAGATGTCCAGGAGTGATAGTATCTACAAGCCAAGCGTTGCTCACGTATGACGCTCTGGGTGTAGAGAGAATAATGCTGGTGTACGAAAATTCGACCAAATTAAAACACTATAATAATGGAGTCTTGATAGTTCATTTACAACAAGAACAGGGTCATTTGAAATTGTACTGG…	MLLPFLMILSLTNSEYISLVIKDDGLAGDILQMVVERFFQTQYCVVFRTEASSGIIESAVMNTKIPVIRTSLNPQNRCPGVIVSTSQALLTYDALGVERIMLVYENSTKLKHYNNGVLIVHLQQEQGHLKLYWNGIEFLLNDTTQVDKLIFKESSKLRNIKENSKFKIASFRCDPYVSFDENTGHFGGVEYNMVREIVKDWPVEYVHLMNLTSEKVWLTVLSRIKDRSIDISACAFWQLGIADDALSKSLSLTLPTGTACYSLLVPKPRLLPHVSYVFQPMHLYLWLSIVFVILVGSKILQIISKINFSKQVVIIYNDATQALMHTIELFTFGGTTSRPTLKQLALCCVLVSFSLTFMLLSTAYAAGFASISTYPRYSKPIHIIEDFFEYGYKILCEPN…
RdomIR130	130			Scaffold_100	7,977,558-7,979,288	-	0	1731	576	divergent	5	ATGGTGTTATCATCGCATATTTTCATGGTCCTGCTAATGCCAGTGATTCAGGGCTATCTCCTATATCAAAACGAACCAGAATGCTACAAGAACCTTGCGAATTACGTTTCGAAAGTCGCGGAATACCACAGATCTAGAGGGGATGAAGTGGCTATAAGATGTGGAGACGAACTGGTAACCAAAGACCTGGCAAATTTGTTGATAAGAGAGCTTCACCCAAACTTGGTCGTCTTAGACACTCCAAACAGCACTTTTAATCAACCAATAGCAAATCTTCCTCTTCAGCAAGTGGTTTTCATGCTATTAGACCGCATTGAAAGCGTCTTTGAAATGGAAGCAATAAGAGAACTTGACGTTCCTTGGAACAGTAGGTTAGATTACAGGATTGTAATATGTAGC…	MVLSSHIFMVLLMPVIQGYLLYQNEPECYKNLANYVSKVAEYHRSRGDEVAIRCGDELVTKDLANLLIRELHPNLVVLDTPNSTFNQPIANLPLQQVVFMLLDRIESVFEMEAIRELDVPWNSRLDYRIVICSEIENVYLIEDAIKTVWRLRIRSFFMAYYVENKLEVVQYNPFVDEITKVDGIGDFTKKHINMYGYPLKVCLFHYPPRIIKRKGRFQGVDVRVLRGLIEYLNATLVIDKPHPDYSDHFTGMFQVVYQNISDFGFVSSFYSLEAITDRTVYTYPTKMDDVVILMPKPRQIPQYKYIFLTFGIDLWVTILACMFVVACFDSLLLDRKIPLKDSILSSFSPLLGQSFSRLIYGGPSVKSLFITWLYVCIVLGVAFQSTLTGMMVTPKYEKE…
RdomIR131	131			Scaffold_100	7,974,186-7,975,856	-	0	1671	556	divergent	0	ATGGCCAAGGAAAGGTTTAAAATGTTTCTGCTGATATATTTGATGTTACCGAATCTTTCCTGCTATACTATTAGCTATGAGAAAAATGCAGAGCTACAAAAGCTGGAAGCACACCTAGCAGATATTGTTTTATATCACCAAAACATAGGGATCGAACATTACGTGGTAAGATACGGAAGTGAAACTGCTAGCAAGGATCTAGCCAACTTCTTCCTACAGAAAATGAACTCAGTACCAAATGTGGTTATAGAAGACACCGAAAATGACAGCAACATCGTTTCGAAACTACCATCTCCTGAAATCGTTATTGTTTTCGTAGACTTTATAGAAGTTTTATCAGAAGGCACGAAAGTATTTTGGAACAATAGAAAACAGCACAGATTCATCGTTACCACCGAA…	MAKERFKMFLLIYLMLPNLSCYTISYEKNAELQKLEAHLADIVLYHQNIGIEHYVVRYGSETASKDLANFFLQKMNSVPNVVIEDTENDSNIVSKLPSPEIVIVFVDFIEVLSEGTKVFWNNRKQHRFIVTTEITNYELVQEACEAIWDMKILNFFISFIYNSTLEVIQYNPFLNETSTVKGIGAFKKERINMQQTALRVTLFDYPPRMTKVNDTYYGPDFSLLQGIMDYLNASLEVLDTYGGDPFIWLVLNIVYRSADIGFVISFYPPISTSQYTGFFYPWKMDDLVIIVPHSSQIPQYKYIFLIFALSVWIAIFAAWLTIAIVDAFVLDPEVLLKQSLLESYTALLGKSIRRMIKGKASIKTMYIFWFYISMVLTVAFQSTLTGMMVTPKYYKEFET…
RdomIR132PSE	132		PSE	Scaffold_100	7,972,150-7,973,802	-	N/A	1653	551	divergent	0	ATGTTGCTAGTCATATATTTCTTGTTACCAAACGTTCACTGTTATAAGATACTCTACAAAGGAGATGCAGAACAAGAACATCTACAACAACACCTAGTAGATTTGACATCACACCTCCAAAACTTCAAATTCGATCATTACGTGATAAGATATGGAAGTAAACCAGCTAGCAAGGATCTAGTCAGCTTTCTGTTGCATAAGAAGAGCCCACTATCAACTGCAGTTGTAGAAAACAAAGAAAACGAGTGGAATTTCATTTCCGCCTTACCAACTCCACAAATTGTCATCGTTTTTGTAGATTCTATAAAAGACTTAGCAGAAAAAGGCGTGAATATGCTTTGGAACAACAGAAAACAATACAGATTTATTGTTAGCAAAGAAGTAACTAACTATAAGTTG…	MLLVIYFLLPNVHCYKILYKGDAEQEHLQQHLVDLTSHLQNFKFDHYVIRYGSKPASKDLVSFLLHKKSPLSTAVVENKENEWNFISALPTPQIVIVFVDSIKDLAEKGVNMLWNNRKQYRFIVSKEVTNYKLIQGACEGVWKMKILDFFISYIYNSSLEVIQYNPFLNEISKVKGLGAFKKERINMYHNPLKVTLFHYPPRMQRINNTYYGPDFSLLQGIVDYLNASLLVLDTYGGDPFIWQILNIACYSGDFGFVL*FYHPSAVTQKINYLYPWRMDDLVVVVPRSTQIPQYKYIFLIFALSVWXSIIISLLTVAAIDSFILDTRVQLQQSLLDSYITLLGKSIRRIIEGKPSVKTLYVFWFYTGMVLTVAFQSSLTVMMVTPKYYKNLETIQDLKD…	One stop codon.
RdomIR133	133			Scaffold_100	7,970,113-7,971,800	-	0	1688	562	divergent	1	ATGCTGTTGTTGATTGTGTATTTGTTAATACAAATCACCAACTCCTATAGTATGAACTATATGGAAGATATAAACCAAAAAATGTTGGAGGCACACTTAGAAGATATCGTGACACATCATCAAAAGCTTGGAACTGACTATTTCATAGTAAGATGCGGAAGAGAAGATATTAGCAACGATTTAGTAAACTTCTTGATGCAAAGGATAAGCCCACTGTCAAGCGCAGTCATAGAGAATAAAAGCAGCGATTGGCTTTCAGTTACCGAACTACCAACACCCGAAGTAGTCATTGTTTTTTTAGATTCATTAGACAACTTGACAAAAAACTTAAAGACACTTTGGAATAATCGAAAACAGTACAGATTCATAGTAAGCAAAGTGATAACAGACTACAGCTTG…	MLLLIVYLLIQITNSYSMNYMEDINQKMLEAHLEDIVTHHQKLGTDYFIVRCGREDISNDLVNFLMQRISPLSSAVIENKSSDWLSVTELPTPEVVIVFLDSLDNLTKNLKTLWNNRKQYRFIVSKVITDYSLIEKACDDIWRLRILNFSISFVYKSSLEVIRYNPFLKRIYKTGRIETLKRKRVNMRGSALAVTLFHYPPRMKKVNDTYSGIDFVLLQGIVEYLNATLVVVEPHIGDAFVWQVVNILYAATEFGFVISFYHPAAANEIVDYVYPWRMDDLVVIVPHSTQIPQYKYIFLIFALSVWISILASLLTVAAVDSLLLHRGVHFQRSLLDSYTILLGQSIERMINGSVSVKTLYVFWFYVCIILSVAFQSSLTEMMITPKYYNELDSIKDLKD…	Potential PSE: Single frameshift present in assembled gene, but not present in raw reads.
RdomIR134PSE	134		PSE	Scaffold_100	7,980,082-7,981,574	+	N/A	1493	495	divergent	0	ATGATCATAGTTATAAGTTTCTGCTTGTTGCCACTGACAGTAAGCTTCACACCTCCAGATATCACTGCCTACTTGAGGAACATAAGTGATTATTACAAGACACATTTTAGAAATGTCTTTCTTATAGGAGATTCAGGAGTATACAATAGTGATATCATGGACGAGTTTGTCAAGAATTTAGTTCCTTGCCCAGTGGTAGTGGTAACTAAAGAAGAAGTTATTAAATCTCCTAATGCTCTTAATAGCCCGAAGGACATCTTCATATTTACTGGCAATCCAGAAGGTATAGAAATACGCTTGAATGCTTTAGAAAAAAACAGATTTTGGAACAGGTGCGCCAATTTTCATTTCATCTCTCTCGAAGGGTACCTACCTGACATACACTGGTTAGATAAGGTT…	MIIVISFCLLPLTVSFTPPDITAYLRNISDYYKTHFRNVFLIGDSGVYNSDIMDEFVKNLVPCPVVVVTKEEVIKSPNALNSPKDIFIFTGNPEGIEIRLNALEKNRFWNRCANFHFISLEGYLPDIHWLDKVAILIWHKHTILNFLIVYCDTDLKIAEYNPFFNRIRYITPKFGLVHFPEKLSNMNGHRLRVGIFPHPPRIIESDGDLHGKDPRILKELRRFLNATLEILRPEGNESDSNIKWMYYGVNNSNLDFGFVSMFAYDTNLLNKINLSGIRYTYPMRRDDVVVLVPSPKKAPQYKYIFLVFRVEVWFALIISAVVVALAKYQLEGRRNFSGSCFDTYVVLLNKSVLSLCKVGRPIKVFWICFSLLQNVAFQSSLTSLLVTPKYEKEISNLEE…	Two frameshifts and ~200bp deletion near C-terminus.
RdomIR135	135			Scaffold_100	7,982,135-7,983,853	+	0	1719	572	divergent	0	ATGGCCAAAATATTAAGTTTTTATWTATTGGTATTGACACAAAGTTTCCATTTTGCATCATCAGAAATTATCAATGATTATTTGAGGAATATGAGTGGTTATTATAAACAACGTTCAACAAATGTTCTCCTTATTGGTGGTAATTCAGGTATATACGCTGATGATGTTATGAACAAATTTATAAAGGATTTAGTTCCTTGCCCAGTGGTTGTAATAAGTAAAAATGAAAAACCTGTGCCTTTTATTGCTATGAATCGGCCTAAGAACATTTTCATATTCACTGATTATCCAGAAGATGTTGAAGACAGCTTAAATACCTTAGAAGACTACATTTTCCGAAACCGACTCGCAAACTACCACTTTATGATTTGTAAAAGGGTTCTTAACCTTCACTGGCTC…	MAKILSFYXLVLTQSFHFASSEIINDYLRNMSGYYKQRSTNVLLIGGNSGIYADDVMNKFIKDLVPCPVVVISKNEKPVPFIAMNRPKNIFIFTDYPEDVEDSLNTLEDYIFRNRLANYHFMICKRVLNLHWLKKVATLIWHNNILNFVIVYYHHHLEMAQYNPFFNRMSYLRPGRVRFPEKLSNMNGYPLKVGIFPDPPRIIESDGELYGTDPRLLNELGRFLNATLDLPRPGGNDSDTNFQWMYMAVNNSELEFGFVGGFAFDFKLAVKTNMTGINHTYPSRMDDVVILVPAPGMIPQYQHVFLVFKMEVWFALLISIAVVVLVKYQLEGRSDFSGACWDIYVVILNKSVCSMWKSRRPIKMLLLCWMCFSLLQNVAFQSSLTSVLVTPKYQKSIDS…
RdomIR136PSE	136		PSE	Scaffold_100	7,984,428-7,986,146	+	N/A	1719	573	divergent	0	ATGATCAGAATATTAGGTTTCTGTTTATTGCGATTGACTACAAGCTTTGAACAAGAACTGGCAACAAAAGAATTTGCAGAAATCAGTGATTATTTGAAAAATATAAGTGGTTATTACAAGGAACGTTCAAGAAATGTTCTTCTTATAGGAGATTCAGGAGTAAATACTGGCGATGTCATGGACAATTTTTTAAAAAACTTGGTGCCATGTCCAGTGGTTGTAATGACAAAAAAAGAAGTTGTTGTACCAACTACTGCTTTTAATCATCCAAAAGACATTTTTATTTTTACTGTAAGCCCACAGGATATAGAAGAAAGCTTGGATACATCAGAAACATACGTATTTTGGAATTTACTTGCAAATTTTCATTTCGTCATCTGTAGAGAGGTTTCTGACCTT…	MIRILGFCLLRLTTSFEQELATKEFAEISDYLKNISGYYKERSRNVLLIGDSGVNTGDVMDNFLKNLVPCPVVVMTKKEVVVPTTAFNHPKDIFIFTVSPQDIEESLDTSETYVFWNLLANFHFVICREVSDLTWLDNASLFIWHRNILNFVIVYYHHRLSIVEYNPFFNKINYLTPKFRLVHFPEKLSNMNGYNLKVGIFPDPPRIIESDGELYGTDPRLLNELGRFLKATLDLPHSEGNESDSKFKWL*YGVNNSDVEFGFNGCFAFDFDFMDRINLSGIRYAYPRRMDDVVVLVPQPASRIPQYQYMFLVFRMEVWFALIISVMVVALAKYQLEGRKDFSGACWDIYVVLLNKSVSSLWKAPLPIKIFLLFWMCFSLLQSVAFQSSLTSVLVTPKY…	One stop codon.
RdomIR137	137			Scaffold_97	75,390,438-75,392,267	-	0	1830	609	divergent	4	ATGAAGGCTGGATATGTGATGTTAGTAGTTTTAGTTGCATTGGCCGTAGAGGACGGTGCAAATGTTTTGATTAACAAAACTGCTTCATGTAGAAACATAGAAATAGTTAAGGATTATTTGCGAAATATTTTTCAGATTTTTCGGTTTCGAAGTATAATCTTGTTCACTGATGGACAACAAGATCAGCAAGTCGTTGATACCATATACGGATTGCAGATTGCTGTTTATAACATCGACATCGATTCTGTTAAAACATTCAACGGGAGATTGCATGAAGCCTACGAAGCACGAAAGACATTTGAAGAATCTAAGATATATCTAGTTATAACCAGTAGCTTGGATAGAACTCTTTTAGTAATGAAAAAATTACGCAAAGTTTATTTCTGGAGAAACCGAGAT…	MKAGYVMLVVLVALAVEDGANVLINKTASCRNIEIVKDYLRNIFQIFRFRSIILFTDGQQDQQVVDTIYGLQIAVYNIDIDSVKTFNGRLHEAYEARKTFEESKIYLVITSSLDRTLLVMKKLRKVYFWRNRDRILILIPEDYEVEYLEDLKQNSIKLWSKEIINVAFIFHNNSIKAFTYNPFPAVDVITVDSRKLFYEKYTNLMGYHINISMFTNVMDAIPVGNSYKGRDGILAREIMRYLNASFYFIAPSDTVDYGENLNRSKLTGVFRDVARGKTLVAFNSRFLKDEFQDYVEPTYPHDRDDLTCLVPVIRDTDVKMFLNNFNWAVWMAFLATALIFWMCLFAISWKTARSVDFTGTLLDVVAINMGQYGMRVGSARLIKAFVLVYFGISFFFNAA…
RdomIR138	138			Scaffold_98	46,488,227-46,496,286	+	3 | 011	8060	647	divergent	5	ATGGTATCATATCGCGTTCAAAAAATGGCATACCCATCAGCTTTCTTGTTTTTACTAATATTTTCTCAAAAATTTAACAATGTAGATATGAAAAATCAACTACATAAGTTTAATTTAACGCCGGATCATTTAAATCTGATATCAAATAACATGAAACACTTTATACAAACAACTATTACCAAATACTCCAAAGATGAACATGACTTTATATTGGTTTTCATGAAAGCAGTTCCTCCAGAACATAAAGAATGCATCATGAACGCCATAGTTAGCACATCTTCAGTAGCTTACATTACAGATGCATCAGTGAAAAACAAAAACAATGCTATAGTGGAAGTGGAAAATCACCTGAAAATCATAGTAATGAATCCTTACAACGACTGGACCAACACTTTGATC…	MVSYRVQKMAYPSAFLFLLIFSQKFNNVDMKNQLHKFNLTPDHLNLISNNMKHFIQTTITKYSKDEHDFILVFMKAVPPEHKECIMNAIVSTSSVAYITDASVKNKNNAIVEVENHLKIIVMNPYNDWTNTLIYFINIKMTRAKILLIFVSPPPRLIISAMMSLYWSSNCVNVVTAYEKYGEIKLFSFNPFLPENKFLVQLDPTSDIFYNKLKNLHGYTINALYITQDRTKVLTKWSRRGNVYWGRDYQTWTTIFSHINGTLNIVKLWKSLKSDEVNPWVNSNYHSSNRTELKKQILSRNNISVILHSQTFCEDDGVIENAYPHAQDDDCIIVLKGKEIPLYRQIMKLFDHGGWIFYLGMPYVLSIFLMALGKIRKNGWTTAPLFEVIHGLLTQNFLRI…
RdomIR139	139			Scaffold_100	5,497,515-5,499,266	-	0	1752	583	divergent	0	ATGTGGAAGGTGGTAGGTTTTGTGCTCTTACAGAGCATTTTTATAAACTGCGAGCGATCATCGTTCCAGCAATGTGCAAAAGTAATTATAAACCAAGCCTTCCAGCACAGAACGTATTGCATAGTGCCTTCAGATATAGACGTGAGCGATTGGATGCCGAATAAACCTTACATCATTATAAATCCAAAATGTACCATACACAAGCGAGCGATAGAAGGTAGACCGCAAACTTACATAATTATGGCACACAAGTACGACGATTACGAGGTATTTGTGAAAGCCTTTTATTTGACGAACATCTGGAATCCCAGAGCCAAGTTTATAATTTTGGATATGGGAACGATTAATACCACTGGATTATTTGAATTGTCACTGAAGTATTCCGTTCTGAATGTCACT…	MWKVVGFVLLQSIFINCERSSFQQCAKVIINQAFQHRTYCIVPSDIDVSDWMPNKPYIIINPKCTIHKRAIEGRPQTYIIMAHKYDDYEVFVKAFYLTNIWNPRAKFIILDMGTINTTGLFELSLKYSVLNVTVLSNNQIVYTNLPYADDYCGNPYNIRHVECGEVIKSGHVPEYKPTRVFNKCPVRVEIFDIIPYAMSRNTIRPEDPGIEILILLEIIKRLNLNLILIKNNYPTWGSMEPNGTYIFMYKDILEGKTDLMLGRISVNSTYLAHFDHTKSHLSDTFVFYVPAAKYVPEDEVCTGTYCNTVSLLTVLSGTAVALALYLYSNILGRPRRFKKLSSCIWIVYSLAYSSSVQLRRITKLRFMVFLWAMCMLVLNSLYPSMLTSVYLKVPQGHSV…
RdomIR140PSE	140		PSE	Scaffold_100	5,494,149-5,495,904	-	N/A	1756	584	divergent	0	ATGTGGAAGATACTGGGTCTTATGCTATTACAGAGCATTATCATCAGGTGCGAACTATCATCCTTCAAACAATGCGGGAAAGTAATTATAAATCAAGCCTACAGGCGCAGAACTTGTTGTATAATATCGTCAGATGTAGACATAAAAGAGTGGATTCCGAATAAACCTTACGTTATTATAAATCCAAGATCTACAATATTCATGCGAGCTAAAGAAGGTAGACCACAAACTTATGTAATTGTCGCCGATCAGTATGACGATTACGAGATATTTCTGAAATCCCTTTATTTGACGAACATCTGGAACCCTAGAGCCAKGTTTATAATACTGGACATGGGAACGATTAACATCACGGGATTATTCGAATTATCACTGAAGTATTCCGTTCTGAATGTTACT…	MWKILGLMLLQSIIIRCELSSFKQCGKVIINQAYRRRTCCIISSDVDIKEWIPNKPYVIINPRSTIFMRAKEGRPQTYVIVADQYDDYEIFLKSLYLTNIWNPRAXFIILDMGTINITGLFELSLKYSVLNVTVFSNNQIIYTYLPYADGYCGNPYNIRQVECGEVIKSGYLPKYKPIRVFNRCPVRVEMFDSIPYAMSRNVIRPEDPGIEVLILLEIINRANLNLILVKNNYPHWGSMQPNGTYTLMYKDIFEGKADLMLGGVLVNSTYMAHFDQTKSYLSDTFVFYVPAAKPISEEEIYRQKFDYKISLMSLLAGISIALVFYLYSNTLGRPRRLKKLSSCIWSVYTLTYSTSKQLQRITKLRFLVFLWAMYSVILNSLLPSKLASLFLKVPFGEGV…	One frameshift.
RdomIR141	141			Scaffold_100	5,490,590-5,492,344	-	0	1755	584	divergent	0	ATGTGGAAGATACTGCGTCTTGTGCTGTTACAGATCATTATCATCAACTGCCAACTATCATCCTTCAAACAATGCGCGAAAGTAATTTTAAATCAAGCCTACAGGCATAGAACTTATTGCATAATATCGTCAGACTTAGACATAAAAGGGTGGATTCCTGATAAACCTCACGTTATTATAAATCCAAGATCTACAATATTCAAGCGAGCTATAGAAGGTAGACCACAAACTTATGTAATTATTGCCGACCAGTATGACGATTATGAGGTGTTTCTCAAATCCCTTTATTTGACGAACATCTGGAACCCCAGAGCCAAGTTTATAATACTGGATATGGGAACCATTAACATCACGAGATTATTCGAATTATCACTGAAGTATTCCGTTCTGAATGTCACT…	MWKILRLVLLQIIIINCQLSSFKQCAKVILNQAYRHRTYCIISSDLDIKGWIPDKPHVIINPRSTIFKRAIEGRPQTYVIIADQYDDYEVFLKSLYLTNIWNPRAKFIILDMGTINITRLFELSLKYSVLNVTILSHNQILYTYLPYADDYCGNPYNIRQVAECEEVIKSEHVPEYKPLKVYNKCPVRVEIFESIPYAMSRNRIRPEDPGIEILILLEIIKRVNLNLILVKNNYSNWGFMHPNGTYTSMYKDIFEGKADLMLGGVSVNSTYMAHFDHTKSYLSDIFVFYVPSAKPMSEDEIYRRIFRYEVVLLTLFSGILLALVFYLYSNILGRPWRFRKLSSCIWSVYTLTYSTSKQLQRITKLRFLVFLWAMYCVILNSLFPSRLTSLYLKVPVGDS…
RdomIR142	142			Scaffold_100	5,487,510-5,489,246	-	0	1737	578	divergent	0	ATGTACAAATTACAGCTCTCGCTATTGTTTTGTTTAGCGAGTGCCAATACCGATTTAACCAAGACTTGCGCAGCAAGAATTGTTAAGACTGAAAACCCTAAATGTGTGATCGTAGTGAGTGATGATTATTCCCGTGAATTAACACTTGATGTGCCTGTAACCTCTTTGGATCTTCAGAAAGTAAACCTGTCAACTCTGAGGTTAAACAACATGTGTAAACCAGATTTATATCTGTTGGTTGTTACCACGTTGAAGCAGTACAAAGCATTTCTTACCACGTTCTACAGAACGATCTTCTGGAATACTCATGGCAAATTTCTAATACTCGATAAAGGAAGCTCGAAACCTGAGGAATTTTTTAAGCTGTCTTGGGAGTACTACGTCCTGAACGTTGCTGTA…	MYKLQLSLLFCLASANTDLTKTCAARIVKTENPKCVIVVSDDYSRELTLDVPVTSLDLQKVNLSTLRLNNMCKPDLYLLVVTTLKQYKAFLTTFYRTIFWNTHGKFLILDKGSSKPEEFFKLSWEYYVLNVAVISKEGKIFKYFPFDNYDCGDHIVAREISDCSSSQPFSIFTYDLPKQFNNCTLRAIAQVYQPYIIDINDPREPGVEYLILQELTKRTNLSLTYLNHSFKSWGYKFPNGSFTLMYDWLVRRKTDVVIGVLYANWSYELDFDFTICYYRDMVTFFVPSPLQVPKWKNIVIVFTNQVWLAVLLVIILISSTWYTVGRVLKSPVFMQYQNCVFLSIKVLLSPMNYYPNQIFFRYSLSVWCLAGFVLTSTYMTILTSVVTRPSYEAQITTMA…
RdomIR143	143			Scaffold_100	5,484,168-5,485,952	-	0	1785	594	divergent	0	ATGCATAAGGCGATTCAATTACTATTCGTTGGACTTTTGTCAACATGTATACAGTGTTCAACGTTTCATTCTTGTGCTAAGATCATCATTAACCAACTTTACACAGATATTTCGTACGTAATGATCTCGTCAAACTTGAACGTGGATACAGAATGGCATAAGTTGATACCGCCGAAGCCCTTTATCATCATCAATCCAGAATACAAGATTTTCGAAAGGGGTAACCAAGCAAAAGCAACTACTTACATAATATTTGTGGACAATTCCGGAGACTATGAACACTATTTAAAAACAGTCTATTTGACCAGCTTTTGGAATCCTAGAGCCAAATTTTTCATTATTGACTTGGGAAGGATCACTGTATCAGAAATTTTCGAAATATCGTTGAGATACTTGGCT…	MHKAIQLLFVGLLSTCIQCSTFHSCAKIIINQLYTDISYVMISSNLNVDTEWHKLIPPKPFIIINPEYKIFERGNQAKATTYIIFVDNSGDYEHYLKTVYLTSFWNPRAKFFIIDLGRITVSEIFEISLRYLALDVIVLSDDQVIYTYYPYHDGYCGNPKNYKQLGKCEDIIKGDGRVYKRELPKTYNKCPIRVGVFYITPYAMKNNSIRPDDPGIDILITREIARRTNLEVIIAEHEGNITQEYFGMMFKEVSDGKIDLLVGGIAVNSTYLTQFDVTKSHLSDIAAFYVPAAKAMNEEEIILNVFEGRIVMAMWISFHLVGVVFWMSSNLLGRPRGFERLYSSLWITLCITYLSSRRYHRLTKQRFLMFLWATTFFTLSAFLGCRLTSLYSTVPVGHH…
RdomIR144PSE	144		PSE	Scaffold_100	5,481,625-5,482,628	-	N/A	1004	327	divergent	0	GTGCATTGTGTGGCTCAATTAATATCGATTGGATTGTTATCAACCCAAGTGCAGTCCTCTATAATACAGTCTTGTGCAAAAAATACCATGATAAGTCAACTTTACACAGATAATTCTTACGTAATAATATCACCACACTTAAACATGAGTACCGACTAGCACCAGTCTTTTAAACCCTACATTGTAATCGATCCAAAAGGTAAGATTTTTCAATGGGAGAAACAAACAAAGCCGTGATCATACATAATTTTTATGAACCTTTTATTTGACGAGCATTTGGAATTCTAGAGCCCGATTATCATTCTCGACCTGGGAGGAGTCAACCTGTCCAAAGTGTTCGAAATATCGTAGAAGCACTTAGCCTTGGATGTCATCATTTTATCAAGTAATCCGATCGTT…	VHCVAQLISIGLLSTQVQSSIIQSCAKNTMISQLYTDNSYVIISPHLNMSTD*HQSFKPYIVIDPKGKIFQWEKQTKP*SYIIFMNLLFDEHLEF*SPIIILDLGGVNLSKVFEIS*KHLALDVIILSSNPIVYTYYPYDDGYCGNFKELAKCEDLREG*GISYQHKRPPTYNKCPIRIGFFENIPYEDIPVLSKWVDCDEGFTCADRVLSRYTDKNGRRLVKALDKPRVEIATKGFPFLERFDELLGMFAQNGLITKLSYSSSTEPPVAIGDNFKTMTSKSLLIPIQIWAVGYLIATITFFVELGLKGRPFKTFCLRRRRPQHRL*	Loss of start site, numerous frameshifts and stop codons, and several deletions, including a 650bp region near center of gene.
RdomIR145	145			Scaffold_100	5,478,489-5,480,289	-	0	1801	599	divergent	2	ATGCATAATACAATTCAACTGATACTGGTTGCATTGTTATCAGCATGTGTACAGTCTTCAATGTTCKAGTCTTGCGCAAAAAGAATCATCAGCCAACTTTACACGGATAACTCGTACGCTATAGTGTCATCACACTTGATTATGGACACCGAATGGTACAAATGGGTTCCTACTAGACCTTACATTGTGATCAATCCAGATGGCAGGACTTTCGAAATAGAAAAACAATCAAAACCGAAAATCTACATAATTTTTGTAGACCATTCCAAAGACTATGATTACTTCTTAAAAACGATCTATTTAACAAGCATTTGGAACCCTAGAGCCAAATTCATCATTCTTGATCTGGGAGGAGTAAAGGTTTCTGAACTGTTTGAAATATCGTTGAAGTATCTTGCT…	MHNTIQLILVALLSACVQSSMFXSCAKRIISQLYTDNSYAIVSSHLIMDTEWYKWVPTRPYIVINPDGRTFEIEKQSKPKIYIIFVDHSKDYDYFLKTIYLTSIWNPRAKFIILDLGGVKVSELFEISLKYLALDVIVIAQNHVIYTYYPYHDGYCGNPYNFKELAHCEDVGNGDKIVYERKLPKTYNKCPIRARLFYILPYAIKNNTVRPEDPGIDVLILSEIARRANLELILLEHISTSWSVDNGIGNFSDWFQAVSDGKVDLLIGGVVVVTSYLNQYDATKSYLLDTVVFYVPAARPISESEIFKYVFDYRILIGAWIAFHLVCLVFWMSSNLLGRPRGFERIYSAIWIATCVTFLSSKRYHKLTTQRFLMFLWVTTFFALSTFLGSRLTSMYSTV…	Potential PSE: Single frameshift present in assembled gene, but not present in raw reads.
RdomIR146	146			Scaffold_100	5,475,507-5,477,306	-	0	1800	599	divergent	0	ATGCATAATGCACGTCATCTAATACTAGTTGGATTATTATCAACATGTGTACAGTCCTCAAAGTTTCAAACATGCGCAAAACGAGTCATCAGCCAATTTTGGACCGATAATTCGTACGCAATAGTTTCATCACACTTGGTTATGGACAACGAATGGTACCAATGGATGCCTACTGGACCTTACATTGTAATCAGTCAAGGAGGCAAGATTTTCGAAATGGAGAAACAACCAAAACCAACAACCTACATAATTCTTGTGGACCATTCCAAAGACTACGAACACTTCTTAGAAACACTCTATTTAACAAGCCTTTGGAACCCAAGAGCTAAATTCTTCATTCTTGATCTGGGTGGGGTTAAGGCTTCTGAATTGTTCGAAATATCGCTGAAGTATTTTGCT…	MHNARHLILVGLLSTCVQSSKFQTCAKRVISQFWTDNSYAIVSSHLVMDNEWYQWMPTGPYIVISQGGKIFEMEKQPKPTTYIILVDHSKDYEHFLETLYLTSLWNPRAKFFILDLGGVKASELFEISLKYFALDVIIISHDEKIYTYYPYHDGYCGNPNNFQELAKCEDVRGGYKIIYQRKPAKAYNKCPIRVGVYYIPPYAITNNTIRPDDPGIEIMILSEIVRRANLELKFLEHNINTWANVQALKDYFSLYQEVLDGKADLLLGGVVVTPSLLNRYDATKCYLLDKVAFYVPAPEPISEAEIFRKVFEGRITIAMWISFHLVGVVFWLSSNLLGQPRGFKRLSSALWIIMCITYLSSTRYHRLTKQRLLMFLWVMTFFALSVFFGSRLTSMYTTV…
RdomIR147	147			Scaffold_100	5,469,173-5,470,984	-	0	1812	603	divergent	1	ATGTATAGGGCATTTGTTCACTTAATATCAGTGGGATTTCTAGTAAACTATGTACAACCCTCGACGTTTCAATCGTGTGCAAAAACAATTATCAATCAACTATACACAGACACTTCATACCTAGTGGTCTCACCACACCTGGATTTAGATGCGGAATGGAATAAATGGATGCCTTTCAGGCCTTACATTGTCATCGATCCAGCAGGCACTATTTTCGAAGGACAGAAGCAAGCAAAACCAAAGACATACGTAATATTTGTAGACCACGCCGAAGATTACGAAGACTTCTTAAAAGCTATTTATTTAACAAGCATTTGGAATCCTGCTGCCAGTTTTCTCGTTATAGATTTGGGAGAAATCGAACTGATTGAAGTGTTTGAATTATCGTTTAAGTACCTA…	MYRAFVHLISVGFLVNYVQPSTFQSCAKTIINQLYTDTSYLVVSPHLDLDAEWNKWMPFRPYIVIDPAGTIFEGQKQAKPKTYVIFVDHAEDYEDFLKAIYLTSIWNPAASFLVIDLGEIELIEVFELSFKYLALNVTVLSHNDVIYTYYPYNDGYCGDFRNFKEIIKCEDATKGGKLYYHPLPKTYNKCPIRVVVSYIVPYAMKNNTIRPEDPGIDLLILSEIARRTNLELIYVEHNHTRSNGATTANYFSMYTDILDGRADMLIGGIIANMSYMMQFDSTKSYLSDTMVYYVPAAEPINEAEIFDRVFERKILFAMFLAFLLVAIVFYTSSNLLGRPRGFESLFSSVWITLCISCCSARKYHELTKLRFLMFLWAVTFFALNTFFSSRLTSMFSDVP…
RdomIR148	148			Scaffold_100	5,465,429-5,467,195	-	0	1767	588	divergent	1	ATGTATAAGGTAACGACGTTACTGCTCCTGTACGTTTTTTCAAATCATGGACAGTGTTCCTGGTCGTGCGGAAAAATAGTCATTAATAGTGTGTTTACAGATAGCACTTACTTAATAACTGAATCGCACGTATATATTGATATGGAATGGAAAAAGTGGCTTCCCGATAAACCGTATGTTGTAATCAATCTGAGAAATACAAGCTTCAAATATCTACCATGGAAGCTACCTAGGACCTACGTAATTTTCGTAGATCACATTGAAGATTACGATTTTGTCCTGAAAACTATTTACTTGACAAACATCTGGAATCCAAGAGCGAAGATCCTAATTGTAGATTTGGGAAGAATTAATGCAACGACAATATTTGAGTTATCATTGAAATACTTAGCTCTGAAC…	MYKVTTLLLLYVFSNHGQCSWSCGKIVINSVFTDSTYLITESHVYIDMEWKKWLPDKPYVVINLRNTSFKYLPWKLPRTYVIFVDHIEDYDFVLKTIYLTNIWNPRAKILIVDLGRINATTIFELSLKYLALNVIFLSHNQSIYTYHPYHAGYCSNPHNYKEIAKCEDVIEAQSFYFEHTLPKIFNKCSIRVLVLYIVPYAFKNNTIGPDDPGIDILILNELTRRANLEIVFVDHNYTYWGGQHDDGSYTDMYRDVLEGKADMIIGGVPINHTRLVHFDATAAYLTDSMVFYVPAAEPVHEYEIFSMVFKIEVLVLALVSFLSVCIIAHLYSRLLGLPRGFQTLTSSIWIIILINWSSTERYHKLTKLRFLIFLWASIFFILTSAFSCRLSSMFSKVPL…
*Gene names highlighted in red are presumed pseudogenes; those highlighted in orange were assembled as pseudogenes, but the null mutations present in the assembly were not present in the raw reads.
** NTE, model is missing N-terminal exons; CTE, missing C-terminal exons; PSE, pseudogene
*** For incomplete models, only the introns between annotated exons (but if only one exon, "N/A").
**** Following beetle chemoreceptor phylogeny in Andersson et al. 2019. BMC Genomics 20: 609.
*****Number of reads mapped from an existing transcriptome of antennal tissues of pooled sexes of R. dominica. Diakite et al. 2016. Can. Entomol. 148: 8-21.
