# Supplementary material for: The Genome of Rhyzopertha dominica (Fab.) (Coleoptera: Bostrichidae): Adaptation for Success
Source: Genes (Basel). 2022 Feb 28;13(3):446. doi: 10.3390/genes13030446 (PMC8956072; doi:10.3390/genes13030446)
Supplement: Supplementary file 1 [file genes-13-00446-s001.zip › genes-1558055-suppl-final-revised/Table S2 OR Name Correspondence.xlsx]

## Sheet: Legend
Supplementary Table S2. Comparison of chemosensory genes in the R. dominica genome from the present study to the results of [43].

## Sheet: Diakite et al. 2016
Additional File S6. Correspondence between gene names recovered from an antennal transcriptome of Rhyzopertha dominica (Diakite et al., 2016) and the present study.
Name (Diakite et al.)*	Name (Oppert et al.)	Notes**
RdomOR1	RdomOR1	Exons B–E
RdomOR2	RdomOR1	Partial exons A1-A2
RdomOR3	RdomOR35PSE	Exons B–E, partial exon A
RdomOR4	Rdom\Orco	Full-length
RdomOR5	RdomGR3	Exons 4–5, partial exon 3
RdomOR6	RdomOR10a	Exons D–E
RdomIR1	RdomIR68a	Partial exons 6–7
RdomIR2	RdomIR25a	Partial exons 9–10
RdomIR3	RdomIR25a	Partial exons 6–7
RdomIR4	RdomIR76b.2	Exon 5, partial exons 4 and 6
RdomIR5	RdomIR25a	Exons 1–5
RdomIR6	RdomIR93a	Exons 9–10, partial exon 11
RdomIR7	RdomIR41a	Exon 8, partial exons 7 and 9
RdomIR8	RdomIR93a	Exons 5–7
*Diakite MM, Wang J, Ali S, Wang MQ. Identification of chemosensory gene families in Rhyzopertha dominica (Coleoptera: Bostrichidae). Can Entomol. 2016;148:8–21.
**Exon names of ORs (A-E) following Mitchell et al. 2020. Insect Mol. Biol. 29: 77-91.
