# Supplementary material for: The Genome of Rhyzopertha dominica (Fab.) (Coleoptera: Bostrichidae): Adaptation for Success
Source: Genes (Basel). 2022 Feb 28;13(3):446. doi: 10.3390/genes13030446 (PMC8956072; doi:10.3390/genes13030446)
Supplement: Supplementary file 1 [file genes-13-00446-s001.zip › genes-1558055-suppl-final-revised/Table S3 SP_APN_GH.xlsx]

## Sheet: Legends
Supplementary Table S3. Peptidase genes annotated in the genome of R. dominica, including all peptidases, and potential digestive peptidases.

## Sheet: All Peptidases
OGS	Gut RPKM	Head RPKM	Carcass RPKM
ANN12396-RA	145.806	123.438	197.905
ANN22892-RA	13.266	8.978	9.856
ANN18817-RA	29.332	6.051	15.093
ANN01600-RA	2065.09	10.792	30.769
ANN03062-RA	167.315	66.751	105.353
ANN06814-RA	32.682	110.198	103.466
ANN06816-RA	6.296	8.369	5.526
ANN06821-RA	457.167	973.532	840.282
ANN05932-RA	139.702	0.142	0.219
ANN04092-RA	2060.98	26.774	16.515
ANN05360-RA	67.039	83.861	73.925
ANN02309-RA	5.085	7.961	6.571
ANN03481-RA	5.994	0.006	0.011
ANN03486-RA	42.087	0.445	0.695
ANN05724-RA	10.756	0.071	0.256
ANN05754-RA	271.029	5.091	3.331
ANN04202-RA	33.879	0.348	3.765
ANN15030-RA	0.001	0.001	0.001
ANN21804-RA	0.001	0.001	0.005
ANN03744-RA	0.216	0.001	0.01
ANN06580-RA	147.249	257.599	225.941
ANN00880-RA	69.3	1.404	0.096
ANN03478-RA	52.889	0.043	1.177
ANN05924-RA	107.892	70.907	77.199
ANN18258-RA	50.116	29.188	29.158
ANN03480-RA	180.254	0.539	2.103
ANN03479-RA	7.751	0.01	0.066
ANN03483-RA	18.113	0.011	2.024
ANN03685-RA	39.069	154.458	112.072
ANN05737-RA	308.712	1.246	4.265
ANN03488-RA	100.739	0.815	0.866
ANN03491-RA	64.738	0.099	1.011
ANN05727-RA	97.334	0.705	0.019
ANN05731-RA	31.388	0.011	0.087
ANN03485-RA	12.572	0.01	0.001
ANN03258-RA	3.113	6.546	6.158
ANN07247-RA	129.933	288.638	127.75
ANN01240-RA	15.751	29.955	16.521
ANN00809-RA	6.578	9.332	13.946
ANN05732-RA	71.423	0.151	0.98
ANN03492-RA	20.715	11.706	17.699
ANN05726-RA	84.389	1.017	0.009
ANN19918-RA	3.39	2.201	3.903
ANN05107-RA	1.099	7.952	0.936
ANN15417-RA	761.159	8.691	7.497
ANN10621-RA	0.001	0.113	0.412
ANN10622-RA	1.163	0.01	0.008
ANN10623-RA	0.994	5.004	1.115
ANN10627-RA	0.578	0.043	0.023
ANN10784-RA	0.323	159.269	0.011
ANN10785-RA	0.039	28.171	0.001
ANN10787-RA	0.011	0.001	0.001
ANN11183-RA	42.289	20.883	51.224
ANN11421-RA	21.143	12.479	22.116
ANN11446-RA	0.919	0.36	1.188
ANN11451-RA	187.048	0.07	1.695
ANN11455-RA	95.206	0.08	0.218
ANN11458-RA	46.054	0.012	0.109
ANN11499-RA	0.001	0.001	0.043
ANN11503-RA	56.941	0.889	0.687
ANN11857-RA	0.478	1.816	0.501
ANN12287-RA	14.819	0.142	1.848
ANN12288-RA	142.175	5.345	6.237
ANN12290-RA	0.471	1.877	3.755
ANN12812-RA	3.6	1.362	4.23
ANN12814-RA	0.722	0.009	0.856
ANN12815-RA	1.483	3.998	2.469
ANN13566-RA	9.384	0.846	1.692
ANN13644-RA	854.19	3.609	4.512
ANN14000-RA	261.826	0.181	0.736
ANN14003-RA	25.573	41.579	37.489
ANN14722-RA	13.121	23.166	31.656
ANN04401-RA	0.001	0.375	0.001
ANN11258-RA	0.001	0.012	0.07
ANN14385-RA	1.235	0.084	0.011
ANN10783-RA	5.589	8.216	50.27
ANN11496-RA	5.518	0.001	0.085
ANN14095-RA	0.001	0.001	0.001
ANN13571-RA	2.856	0.01	2.074
ANN08238-RA	15.055	0.012	0.001
ANN10280-RA	0.1	0.006	0.001
ANN11509-RA	0.001	0.001	0.012
ANN19205-RA	59.479	1.108	1.068
ANN08095-RA	0.001	14.651	0.083
ANN04100-RA	1.719	0.061	0.773
ANN23435-RA	0.436	7.332	0.792
ANN12427-RA	2.11	1.351	0.771
ANN10625-RA	0.001	0.001	0.001
ANN14383-RA	0.01	2.074	0.001
ANN11495-RA	30.127	0.049	0.501
ANN14001-RA	53.902	0.012	0.019
ANN03050-RA	4.471	9.591	3.852
ANN20400-RA	0.001	0.076	0.001
ANN04101-RA	0.001	0.001	0.001
ANN04937-RA	0.001	0.138	0.001
ANN20179-RA	0.579	4.066	2.668
ANN08079-RA	0.001	0.009	0.001
ANN14002-RA	0.001	0.001	0.001
ANN08094-RA	0.001	1.217	0.001
ANN13999-RA	1.035	0.001	0.007
ANN03053-RA	0.001	0.001	1.36
ANN03510-RA	0.048	1.362	0.025
ANN03632-RA	120.797	18.63	36.922
ANN10464-RA	1.45	4.008	3.592
ANN22367-RA	52.423	52.96	98.556
ANN22759-RA	0.06	4.119	0.926
ANN19694-RA	123.145	541.041	491.867
ANN19869-RA	0.863	2.853	1.213
ANN19871-RA	0.001	2.364	0.001
ANN07701-RA	0.012	0.001	0.001
ANN09468-RA	88.334	24.828	33.817
ANN09556-RA	14.876	12.276	7.681
ANN09467-RA	110.366	28.232	37.557
ANN03654-RA	161.35	17.374	19.847
ANN02785-RA	283.966	62.262	156.776
ANN03631-RA	9.108	16.695	10.405
ANN07954-RA	30.553	0.096	0.33
ANN22421-RA	0.613	2.484	0.142
ANN23527-RA	16.318	0.095	0.513
ANN02145-RA	573.912	5.677	12.488
ANN03559-RA	177.003	29.49	121.572
ANN12905-RA	742.841	12.03	13.133
ANN21916-RA	4.353	0.011	0.013
ANN21917-RA	867.684	2.072	8.038
ANN21919-RA	0.893	0.001	1.875
ANN08811-RA	284.458	1.608	3.501
ANN08812-RA	1558.8	6.583	12.5
ANN06341-RA	31.243	64.544	111.452
ANN06342-RA	7383.46	37.509	38.443
ANN07404-RA	272.777	31.038	66.52
ANN07562-RA	15.617	157.151	125.502
ANN06332-RA	5.529	38.28	33.05
ANN07249-RA	17.959	27.889	25.303
ANN03862-RA	103.121	20.111	6.397
ANN06968-RA	49.017	72.843	106.826
ANN23222-RA	15.626	3.316	0.02
ANN21207-RA	2.729	1.958	5.974
ANN11721-RA	30.556	18.381	28.326
ANN05424-RA	8.281	16.803	14.831
ANN05428-RA	10.195	0.108	0.07
ANN14956-RA	255.541	10.804	42.773
ANN01554-RA	155.126	37.437	48.57
ANN03259-RA	24.853	12.351	30.076
ANN22361-RA	297.487	9.401	4.029
ANN21885-RA	144.718	8.502	13.222
ANN06959-RA	219.935	0.105	3.283
ANN08626-RA	13.562	0.418	1.135
ANN08632-RA	86.191	0.136	1.624
ANN08628-RA	69.106	0.083	0.163
ANN08623-RA	389.966	4.858	8.573
ANN21291-RA	13.31	13.638	19.2
ANN15521-RA	46.686	36.731	27.185
ANN07432-RA	299.579	4.666	19.851
ANN15047-RA	53.017	147.672	125.513
ANN05925-RA	42.079	19.319	28.134
ANN23538-RA	2.719	12.097	5.281
ANN08424-RA	10.314	89.002	58.144
ANN08426-RA	106.868	0.117	1.426
ANN09550-RA	191.177	2.318	3.84
ANN09553-RA	0.001	0.064	0.001
ANN08427-RA	688.884	5.637	11.481
ANN06752-RA	152.505	51.781	140.146
ANN03816-RA	325.28	1.081	4.287
ANN04293-RA	78.505	0.094	0.267
ANN19472-RA	14.898	60.641	45.82
ANN00468-RA	354.034	1.034	0.324
ANN00467-RA	51.022	0.303	0.024
ANN00550-RA	366.49	0.199	3.93
ANN10706-RA	171.875	154.417	105.81
ANN22384-RA	24.089	42.945	40.392

## Sheet: Digestive Peptidases
Enzyme group	Enzyme names	MCOT (ID)	OGS (ID)	Protein sequence	AA	MW (kDa)	PI	Gut RPKM	Head RPKM	Carcass RPKM
Serine protease	Serine protease-1	MCD11496.3.cc	ANN02709-RA	MRCLVLLAALIATVSAAPSTKVLVPMLDGRIVGGEPVQIEQYNYQASLLYFSSHRCGAVIVSPTVVLTAAHCTDRLHVNKTGEIPANMLSVRAGSSIRNSGGVVIAVSQLFQHPQYSSSTIDYDISVLTLASSLSFAPAIGAIALPRLNDPLPVGQYSVVTGWGALSEGGASASQLQAVGVPVVSLEACRAAYGQNRVSEFMMCAGYPEGGKDACQGDSGGPLVVDGILIGLVSWGAGCARPGFPGVYANVQTLRDYITNTVGL	264	27.33	6.49	1689.18	18.758	12.79
	Serine protease-2	MCD11496.6.cd	ANN02712-RA	MHCLVLLAALIVTVSAAPSTKVLVPMLDGRIVGGEPVQIEQYNYQASLLYFSSHRCGAVIVSPTVVLTAAHCTDRILALFLSIRVGSSTRNSGGVVVAVSQLHQHPQYSSSTIDYDISVLVLASSLSFTNAIGPVALPRLNDPLPVGQYSVVTGWGALSEGGASASQLQAVGVPVVSLEACRAAYGQNRVSEFMMCAGYPEGGKDACQGDSGGPLVVDGILIGLVSWGAGCARPGFPGVYANVQTLRDYITNTVGL	256	26.56	6.33	1197.46	8.957	7.221
	Serine protease-3	MCD11496.1.cc	ANN02714-RA	MRSLALLIALVVAASAAPSTKVLVPMLDGRIVGGEPVQIEQYNYQVSLLYLSSHRCGAAIVSNTVVLTAAHCTSGIAASWLSVRAGSSIRNDGGVVTSVSELFQHPQYNPSTIDYDISVLLLATPLTFSNAIGRIALPLLNDPLPVGQYSVITGWGALTEGGSSANQLQAVRVPVVSLEECRAAYGESAITEFMMCAGYPEGGKDACQGDSGGPLVVDGVLVGLVSWGAGCARPGYPGVYSNVLTLRAYVSETVGL	256	26.54	4.72	1746.14	5.544	14.54
	Serine protease-4	MCD13637.0.cd	ANN02717-RA	MNSLIIIACIFAAATADPMQLSKSDDRIVGGIPVNISEYNYQASLLYFSSHRCGAAIITSRYVLTAAHCTESLPVSLLAVRAGSSLRNSGGTVYPVETVAEHPQYGTHRYDFDISIVRLASDITFSAQAAPIPLSRSGAQLSEGVYTVVSGWGRLQEGGSLPDQLQAVFVPIVSWDECLAAYGPDSLTVNMICAGYPGGQKDACQGDSGGPLVFNGTLYGLVSWGEGCAREGFPGVYTSIAAFYSYIVDIIIQI	254	26.94	4.5	286.851	0.109	1.161
	Serine protease-5	MCD5187.3.cc	ANN21956-RA	MFKVIVFICVVATSAIGFPKNINLPGPDGKIVGGEDAKIEDYNYTVQLIYNSSIICGGSIISPKYVVTAAHCTDEYIADLMFIRAGTALRDSGGIIIGVAAIHQHPRYDYIEHDYDISILELEDELEFSDAIGAIALPELNQEVEDGADATVTGWGVTDWGGTYPSVLQVVQVPIVSMRDCRWEYGAGEVTDRMICAGYLKEGGKDACQGDSGGPLVIENTLIGIVSWGYGCAEPELPGVYSRVPALRDYITEVTGL	257	27.7	4.03	2555.71	13.329	26.64
	Serine protease-6	MCD5189.0.cc	ANN21956-RA	MFKLVAILYLVASAIALPRKTKVPRLDGRIVGGEDAEIEDYNYTVQLLYFGSHICGGSIISPKYVVTAAHCTDGSTATLLSIRAGSTLRNQGGTVVNVAAIHQNPDFDWSYIDYDISILELAEELEFSSSIGPISLPEVNQIVEAGTNSTVTGWGTTTEGGSLPSILQVVQVPIVSLEECRAAYGQADVTDRMVCAGYTEGGKDACQGDSGGPLVVGDELIGIVSWGYGCARPNYPGVYGSVPAMRDYVYNITGL	255	27.04	4.2	2555.71	13.329	26.64
	Serine protease-7	MCD5185.3.cd	ANN22044-RA	MHRLAVVIAALVASTLAAPPAHYRKAPTLNGRIVGGQDVEIEQFNYNVQLLYYGSHICGGAIISPLYVLTAAHCTDQLLSSEFSIRAGSSIRNSGGVVVAVRAVYQNPNYDSSTIDYDISILELEEELEFSESIGAIPLPAFEEPIEEGILAVVTGWGYLDESGPVASQLQAVDVPVVSQEECQEAYPSFWISERMLCAGYEEGGKDACTGDSGGPLAAEGELIGLVSWGYGCARPTYPGVYARVAALVDWISEVTGILPPGEEEPPAEEEPPAEEEPPAEEEPPAEEEPPAEEEPPAEEEPPAEEEPPAEEEPPAEEEPPAEEEPPAEEEPPAEEEPPAEEEPPAEEEPPAEEEPPAEEEPPAEEEPPAEEEPPAEEEPPAEEEPPAEEEPPAE	395	42.37	3.35	74.102	0.683	0.253
	Serine protease-8	MCD5185.1.cc	ANN22045-RA	MHRLAVVLAALVATTLAAPPAHYLKAPTLNGRIVGGEDVEIEQFNYNVQLLYYGSHICGGAIISPIYVLTAAHCTDQLLPSEFSIRAGSSIRNAGGEVVPVRAVFQNPNYDSATIDYDISILELEEELLFSQSIGAIPLPAFEEPVQEGILAIVTGWGYLDENGPVASQLQAVDVPVVSPADCQEAYASFWISERMLCAGYPEGGRDACTGDSGGPLAAEGELIGLVSWGYGCARPTYPGVYARVAALVDWISEVTGILPPGEEEPPQEEEPPQEEPPQEEPPQEEEPPQEEPPQEEEPPQEEPPQEEPPQEEEPPQEEPPQEEEPPQEEPPQEEPPQEEPPQEEEPPVEEPPQEEEPPQEEPPQEEEPPQEEPPQEEEPPQEEPPQEEPPQEEEPPQE…	457	50.38	3.24	166.502	0.76	0.598
	Serine protease-9	MCD5185.2.cc	ANN22045-RA	MHRLAVVIAALVASTLAAPPVHYRKAPTLNGRIVGGQDVEIEQFNYNVQLLYYGSHICGGAIISPLYVLTAAHCTDQLLSSEFSIRAGSSIRNSGGVVVGVRAVYQNPNYDSSTIDYDISILELEEELQFSESIGSIPLPAFEEPIEEGILAVVTGWGYLDESGPVASQLQAVDVPVVSQEECQEAYSSFWISERMLCAGYPEGGRDACTGDSGGPLAAEGELIGLVSWGYGCARPTYPGVYARVAALVDWISEVTGILPPGEEEPPAEEEPPAEEEPPAEEEPPAEEEPPAEEPPAEEEPPAEEEPPAEEPPAEEEPPAEEEPPAEEPPAEEEPPAEEEPPAEEPPAEEEPPAEEEPPEEEPPAEEEPPAEEEPPAEEPPAEEEPPAEEEPPAEEPPA…	469	50.29	3.22	166.502	0.76	0.598
	Serine protease-10	MCD14462.2.cd	ANN22046-RA	MFRLTAVLAAVFACALAAPKVHLRAPRLHDGRIVGGEDAEIEEYNYTVQVQWYGYQICGGAIISSSYVLTAAHCTDGLEQTAYSVRAGTSLRESGGVVIPVSVAYKNPNYDYRDFDYDICILELASALEFSASIGPIPLPASEQYIAAGTDSIVTGWGRLEEGGATPTQLQSVVVPIVSQEACQEAYNVFLITDRMICAGVEEGGKDACQGDSGGPLVADDVLVGLVSWGYGCARPNYPGVYTRVPALVEWVSEVTGL	258	27.49	4.14	9400.06	53.713	82.985
	Serine protease-11	MCD1755.2.cc	ANN02066-RA	MYRILLVRLAVYCLLYTGSKALTDPENTSTKIVGGQAVVNRSDYAYQISLQYLGSHRCGGSIIDEQYILTAAHCCSSIANPNALTVVAGNLQLYDTGSDVVTKTVDEIYVHEDYSSSTIANDVAILKLSEPFSEWTENINSIDIAAEQPQVGTECVVSGWGYLTQGGSLSYSLQTVTVPIVSEADCRASYGSYILDGMICAGYEEGGKDACQGDSGGPLACDDEVVGIVSWGQGCAQEGYYGVYADVAYYNAWILEKIGRSTSETTEEVTTESSSLASNLSHSLVLLYSFSVMAVFLCKHL	301	32.35	4.05	42.434	0.391	0.725
	Serine protease-12	MCD1755.1.cc	ANN02066-RA	MFPKMYGLISLLIAGQFSLQCSAQAASRTLKSNRIVGGEDVTNRSDYAYQVSLRSSGAHFCGGSIIDEQHILTAAHCCYSVTNPSSITVVAGHVYLYEDSSNVVTRTVDKIYIHEDYDTDTIANDVAVLRLSQPYDEWTANINKIALAEEIPEVDTSCSVSGWGYLSSGGSLSYLLQAVTVPIVNETECRNSYGSYILDGMICAGYEEGGKDACQGDSGGPLACDDQVAGIVSWGQGCAVAGYYGVYTDVAYYNSWIVEKIEISAAEPTQTSTIVLCSSLVIVSYLFTNCFSVFSI	296	31.87	4.12	42.434	0.391	0.725
	Serine protease-13	MCD12893.2.cc	ANN18617-RA	MYEIFLVFCTLFTCILTENDTVLVEEEFIIEKNFSVDTNQDLQRGSSHASLRAYDYTLNCGKKGGVWARAYMDRLIGGFRAAEGEFPWQVTLQLKNPSSLIHFCGGAIVNEYWIITAAHCVYLLQPNAISVVAGDYNLYRVEGIEQRRNLAKMIVHPQFHAPSFTNDIALLKLEYPLNLFASRMIAPICIPDQHETFYGYGTVSGWGRMSETGNSPYSLQRLTIPILNKAHCQEGYRALGISKPFNQCQICAGDPKGGKDACQGDSGGPLVCTKQNGKYYLCGIVSWGIGCGRPNFPGLYTQVSCYIDWIRSTLRNN	317	35.46	7.32	17.764	3.787	4.369
	Serine protease-14	MCD6432.0.cc	ANN19915-RA	MKVTVLLLLLVALAYAAPPTIRLDNKSTRIVGGQSATRNQFPYQVSFQWGLLGIFQHVCGGSIVTRNRVITAGHCITELPGLGTLRIRAGLLNLGDTSDVQTITVTSSVVHPNYGGGVGPNDIAVLFLLSSLTFNSAVQPISLPAAGSVATGTAVLSGWGSTSSTIIPSMPETLQFVNIPLLTLQQCANALINLFGTSSPLADNNVCTGPLTGGVSACSGDSGGPLAQNNELVGVVSWGVSPCGTTGAPSVYVQVSNYTSWLAQYL	266	27.44	7.3	536.106	2.237	6.169
	Serine protease-15	MCD11307.0.cd	ANN08277-RA	MKVFVCILAVLALTQAAERDLSKVVPRHINPPLLEEIYKYYINQGRITGGVEANPNQFPYQVALLLYASAGTFFCGGTLISENYVLTAAHCVDGVNNAEVVLGAHNIRNDEATQQTIPSNEFIIHSGWNPSTLVNDIALIKLSVPAQLNQYVQTINLPSYGDASNTFAGRLGTASGWGRPSDAATTISDVLRYIETNIITNLLCNISFLGMIQGSHICISGADGRSTCNGDSGGPLVVDNIQVGITSFGIALGCEVGWPAVFTRVTSFLNWIEQNSDVVIV	281	30.17	4.66	3449.3	35.914	26.927
	Serine protease-16	MCD1348.0.cc	ANN05438-RA	MILIFGLLGLLGGANAWPTNRIVNGTDAEPGEIPYIVSLKFNLGHTCGASIINEYWVLTAAHCVVGRNSSLFSVQYGVTRISSDGIDTILAEQVIYHAGYVAGNGYVNDVAVIKLRSPLPLSATVKPVVLPPAYNATPENADAILAGWGLPYSGGSVMEDLQRVDIIVYPDAECESIHSQTGPTSRIYHVCAGVPEGGKGQCNGDSGGPLVVDGVQVGIVSWSVKPCTVQGYPGVFAKVSSYIDWINDQISANS	254	26.74	4.62	88.56	0.145	1.955
	Serine protease-17	MCD1354.0.cc	ANN05438-RA	MWALCVVIFVALSCPAAARHWRIVNGTDADEGEFPFAVSLRYNNNHLCGGTILNKDHILTAAHCVCVNSEPAWYAPLITVQYGILQITSDSLQSIQVNETICHNYDSANWHIYDIAILTLRSSIPDDFVYPVILEDRQNTTFENLDAVVIGWGRNYTGGPVQDILQKVDVLVYNDSICAEGFFGFLNLEHHVCSGWPENGRGSCQGDSGGALLVDGEFQIGIVSFGASGNCGISNVTYPKVLARVPSYIDFIQEHAGEVQLASDYIDDGSGDDEDEDEDEDGEDYDDEDAAVSIKISSLLLSLLAIFHLVKAIL	314	34.38	3.97	88.56	0.145	1.955
	Serine protease-18	MCD13250.0.cd	ANN02703-RA	MFRFLVVVFLCIASGLGGTLRQNPLLAGSRIVGGTETTIEEHPYQISLEYGTSHRCGGSILNETTILTAAHCTVGLLSTFFFVRAGTSNVGSGGQRIQVSEIKEHAQYNSLNIQNDIAILKLATPLTFGQGVSAIALPTAELQIQGGQQAMVSGWGVTSEGGTTAAPVLRHVEVEIIEQPTCASAYSWVNTVTDGMVCAGVPDGGRDACQGDSGGPLVLAENGVQVGVVSWGLGCARPNYPGVYTNVQYYLDWIAQNSQ	259	27.24	4.77	543.253	1.814	5.578
	Serine protease-19	MCD3734.0.cc	ANN04092-RA	MRFAVVFVAVFGCAFAFPALEVESETQELVPIWIPNVEEGTVFEVDDQGVVDTFEVQEVTYDDNADWRVVGGSNAASGQFPYIVSLRRASHFCGGTIISNVWIISAAHCTIGAAASAIVAVAGTTTLNSGGVRYALSRIINHPQYSTSTLQNDISMLRTSSTIAFGSLVSSLAISSGSVGGGQTVTLSGWGRTSAGSSLPNNLQFIRLTTITNNDCASRVGGNPIFASSLCTFTRAGQGACNGDSGGPLVLGNILVGAVSWGFPCAIGRPDVYARVSSYVSWIQSNA	287	29.96	4.73	2060.98	26.774	16.515
	Serine protease-20	MCD14766.0.novoc	ANN04092-RA	MAIFVLLVFVALGYTRALPILDDIEAPISHITIVELNINSSGQENESSLFPENNGDLVVPNGDNFDWRIVGGSTASTGQFPYIASLRTMSNPHFCGASIVSSVYLISAAHCTIGITAPAVIIVVGTNTLNSGGTRYSASRIINHENYDSTTIANDISLIRTATNIAIGGLVRTIPINSADIGGGIRVVLSGWGQLTLPGYPSNDLQFLNLTTLTNSECTSRMDPVEILDSQICAFAAVGQGTCLGDSGGPLVVNDVLVGVVSWGVPCAMGFPDVYTRISSYVDWIQSNAT	290	30.58	4.18	2060.98	26.774	16.515
	Serine protease-21	MCD3775.1.cc	ANN04095-RA	MIPGTPILSCLAFFGCITALPPVTHKMMKQDLIQKSTKHFPEDTNKIVGGQDAKDGQFPFIVSLQVLGFEHSCGGTIISERWVVTAAHCVNHPFPFDVLAGATKLSQGGDTYDVSQVILHEDYDIYNLKNDIALIKTDSLISFSSKVSPLPFGNSYIGEDVNVTATGWGLTKYPDYDRPDNLQYISLKTIDNEDCIFDGLSFPVLDSNICTLTTSGEGVCKGDSGGPLVANGKLVGIVSWGNPCANGKPDVYTRVSYYIDWIRDRTGLEI	270	29.43	4.67	152.971	1.509	1.023
	Serine protease-22	MCD3784.0.cc	ANN04095-RA	MSPIPAILSCLVCFGCIAALPPPIHKNKPLLMKHDMIHNSRKHFPGDTNKIVGGSDAEEAQFPFIVSLQYLGHNCGGTIISDRWVVSAAHCFGHSPDYKVVAGATKLSEGGDNYGVSKVIVHEEYDDFEIANDIALIETNSPISFSSKVSSIPLDDSYIGKDVNVTAIGWGFTDYPYDLPDHLQYISLKTIDNKDCVISHPLAPPVTDGNICTLTKFGEGTCKGDSGGPLVANGKLVGVVSWGNPCAKGEPDGYTRVSHYVDWIREKTGLEV	272	29.34	5.49	152.971	1.509	1.023
	Serine protease-23	MCD3793.0.cc	ANN04095-RA	MFXFTTFVVLVVSTSFIFALPAINNEAIVLKEIPEISDSYYIESPDDVVDKSEDKSNETFVNEEPVLATLVTKDIRIDENANLRVVGGSSASDGQFPYIVSLRYNNRHFCGGTIISREWILTAAHCALVIPAYAIEVVAGTNTLNSGGVRYGIGRIISHASFSPETLVNDIALMRTSSKIALSSTVCTLPISNTNVGAGVTVTLSGWGRISYPGNITNNLQFINLRSISNTDCQRQHTNPIYNSQLCTLTQTGQGACHGDSGGPLVTNGVLVGVVSWGEPCAIGYPDVFTRVSSYADWIFSNANCN	306	32.85	4.75	152.971	1.509	1.023
	Serine protease-24	MCD3802.0.cc	ANN04095-RA	MFSSTTLLLLLVSASCIFALPAINNEAIMVIDIPEMTDSYYIEPSDDAANNKAFSQTFAKGVLGEPMLVTKDIRIDENANWRVVGGSTASNGQFPYIVSLRQNSGHFCGGTILSTAWILTAAHCTVGVSANAIVAVAGTNTLNSGGARYGIARIINHASYSSQTLANDIALIRTSSNIALSSTVSTLPISNSNVGAGVTVTLSGWGRTSFPGNIPNNLQFINLRSISNADCQRQHTNPIYNSQLCTFTQRGQGACHGDSGGPLATNGVLVGVVSWGQPCAIGFPDVFTRVSSYVNWILSSAN	302	31.78	6.99	152.971	1.509	1.023
	Serine protease-25	MCD14421.0.cd	ANN04095-RA	MSLLAVLLVSILGNALALPTLLEEEPPVIGIKVVELNIGTPEPEGYVPLLPEDYKGPAITQRVVEPVIEEQPGSYDETLDWRIVGGSTASSGQFPYIASLRRSTGAHFCGSSIISTRYVVSAAHCTVGTSTGAVVVVVGTNTLNSGGVRYAVDRIVNHASYNPSTIANDISLVRTSSTIATGTLVRTIAISSGTVGGGVSAVISGWGTLQLGGSTPNNLQFLNVATVTNTECAQRQSPNQIFSTQVCTFSRSGQGACHGDSGGPLVSSNILIGAVSWGRPCGIGFPDVFTRISSYVSWIQSNAT	304	31.58	5.63	152.971	1.509	1.023
	Serine protease-26	MCD3814.3.cc	ANN04096-RA	MLKFVILLLSVVVASTSAIPFLHDVNIDKSLNWRIVGGDDAADGAFPFIVSVRGWLGSHTCGGSILNTEWVLTAAHCVVGSRPDSFNLQAGSNTLDYGGNRYPLDEIISHPDYDSLTIQNDIALLRVGILFEFTDLIQPVVLPTTEVEGGVDVTLAGWGTTTVPNQLQYINLRTISYDECVNRLSPNPVFESQLCTLTRAGEGACRGDSGGPLVEGNVLQGVVSWGIPCGLGFPDVFTRVTYFLSWINANFGSS	254	27.34	4.24	35.078	5.918	6.325
	Serine protease-27	MCD1737.1.cd	ANN02007-RA	MLKLTVFILLVAYALAGPVEVDEIIGNRVNEAPEVPMLDGRIVGGVQVTITQYPWQLSLQSGGRHICGASIISANWALTAAHCVSGASVASISLRAGSSLHASGGSVHSISGGSVHGSYSSRTLDFDIAALRAASAFSLGSSGINRVSLLGSGSNPATGALAWVSGWGTTSSGGSIPAQLRAVDVPIVSQASCRSSYGQSAITDRMLCAGYAAGGRDACQGDSGGPLVINNVQVGVVSWGRGCALAGFPGVYAHVGNLRSWIASVTGV	268	27	8.14	385.742	0.211	3.376
	Serine protease-28	MCD13476.0.cd	ANN02011-RA	MLKLSVVLSLVACALAGPVEVEQIIGNRATEAPEVPMLDGRIVGGVEVTISQYPWQLSLQSGSRHICGASIISANWALTAAHCVSGSSVSSLSLRAGSTQHASGGNVHTLASGLVHGSYSSRTLDYDIAVLRTSSAFSLGSTGIRAVSLLSAGSSPSTGALAYVSGWGTLSSGGSIPATLRAVDVPIVSQTSCRSSYGTSAITDRMLCAGYAAGGKDACQGDSGGPLVVNSVQVGIVSWGYGCAVAGYPGVYAHVGALRSWISSNTGV	268	26.96	7.78	1207.4	5.992	11.541
	Serine protease-29	MCD1997.0.cc	ANN02704-RA	MKNLIFLMFAVTLLKCILGNLSNHDLKIVGGTTARIEDFPFQLSLQFQGHHICGASVVKSDTAITAAHCVDGASDNQLKVYAGSATLEYGGIIRKVREYIVHPKYSRTTHDYDVAVLKLSWYLPFSSRIQPITIPSISEDVPAETLAMVTGWGVTSEGGAISLVLQQTEVPVIHRERCALFYSKAITPRMLCAGYDNGGHDSCQGDSGGPLVANKKLIGIVSWGYGCARPQKPGVYTNVAALFEWIYENANLSNDSSTLLHDPINIITNIFPHY	274	29.95	7.04	68.245	0.082	0.175
	Serine protease-30	MCD2584.0.cc	ANN10665-RA	MKSLIILPALVACALAGAISTADEQFITLQEYNAGLEADKDRIVGGAAAAAGQFPWQVAVQYRTNSGNFFCGGSLIDPQWVLTAAHCAVGAIQFTLYLGGLTLSNSENGRITVLSTDYIVHEGYSSNNLNNDIALVRLPSPVSLNDRIQTIRLPLRGQVTADATPVTVSGWGRTSDSATGVSNILNFVDLTTISNTQCAAVYGSSVIISSTICAVGNPFHSTCNGDSGGPLVIYDGQVATQVGVVSFVHRAGCASGNPSGYVRTEAQLSWISEKTGINFG	280	29.24	4.9	438.654	24.114	21.789
	Serine protease-31	MCD2585.0.cc	ANN10665-RA	MKLFVVLPAVLACALAHSIGFLEDPPITTLQEYNAAHEEENSRIIGGSPAAAGQFPWQVAVQYRTNSGSFFCGGSLIHQLWVLTAAHCAVGAIQFTLHLGGLRHSGTETGRVTLTSNRAIIHERYSSSNLNNDIALVRLPSAVTLNARIQTIRLPTRGSTTGASVPVTVSGWGRTSDTSGGVSAVLNFVGLTTISNSACASVYGSSVVIASTICARGNPHHSTCSGDSGGPLVVYDSSGRATQVGVVSFVHRAGCASGNPSGYVRTEPYLSWISTNTGINFG	282	29.38	8.3	438.654	24.114	21.789
	Serine protease-32	MCD8120.0.cn	ANN10666-RA	MKSAVVFVLSLVLVAADEAQWQTLRDFYSKQSPAVQRIIDGEPAIQGQFPWQVAVRFTTSGGTFFCGGSLIDRQWVLTAAHCTTGALSFELLLGGVTISGSEDGRITIVTQDYIAHENYSSSTLNNDIALIRLPDPILYTTNIRPVNLPAIGAIAPANSSVTVSGWGRISDNATGVSNTLNYVELTTISNEACATVYGSAVVVNSTICAVGSPHHSTCNGDSGGALVSYNAAGTATQVGVVSFVHNTGCASGNPSGYVRTENYLSWIHLHTGISIA	276	28.99	5.47	495.679	4.683	6.565
metalloprotease	zinc carboxypeptidase-1	MCD10929.0.cd	ANN00880-RA	MKVPGFLVVVLLSAASAYQTNYDGYKVYQVQPATEEQVKVIKQLETQDDLDFWSDLRHIDEPVHIMVPPAKHQEFAAFLQSHEIEFSTMIEDVQGLIDVESEQQARAKARNQDFPRRIQWDQYYGVNEINEYLAYLAATYPDIVTLEDAGLSLEGYGMIFAKISSDPTAQKPVILIDGGIHAREWISPATVTYIIYQLVENSTNRQFLDEVDWYILPVLNPDGYEFSRQTTRLWRKTRSPGVSCYGVDGNRNFDYYWGTTGVSSDECSDIYMGPSPNSEIETQNFVAFVGKYASRIKLYLSYHSYGNYFLYPWGYTYSAAPNGDEMQALGDAAADAIEAYSGRRYTVGVSSTTLYATAGDSTDYVYGIFNVTLSYTVELPGEGVGFIWPPERIFPVAQE…	418	47.36	4.27	69.3	1.404	0.096
	zinc carboxypeptidase-2	MCD2431.0.cc	ANN05724-RA	MKATLTFLFYLSVALAVKTKYDGYKVYKLSPTIESHVQIINELETREELDFWSDLPRNGGSVDVMVQPTDQDEFEELLNSNELQFTVMIEDVQKLIDIEAEQQARAKARSKLSSRRIQWDQYYNVNEINEYLAYLAATYPNLVTLEQIGLSLEGRGVIFAKVSTNSSAEKPIIVIDGGIHAREWIAPAAVLYILNQLVENATNHYLLSDLDWYILPVLNPDGYEFSIESTRLWRKTRSPGVTCYGTDGNRNFDFFWGTIGASENECSETYRGPSPNSEVETQHLINFVMPVVSRIKLYLSYHSFGDYFLYAYGYTNDPPSNADELQAVGDAAAAAIERVNGRRYTVGQAALTLYPNSGSSRDYFRGALNVPLSYTVELSGDNFGFIWPPERIFSVVQET…	417	47.21	4.4	10.756	0.071	0.256
	zinc carboxypeptidase-3	MCD2518.0.cc	ANN05754-RA	MKVSVFLLGVVLTLASAYETSYNGYKVYEVHPSKEEHVEIIKQLEDQDELDFWSDLRHIDDSVHIMVPPSKQEEFAAVLNNYQIQFSTMIDDVQSLVDLESEQQARAKARNQNFPRRIQWDQYYGVDEINEYLAYLAATYPDIVTLEDAGLSLEGRGMIFAKISSDPAAEKPIILIDGGIHAREWISPATVTYIIYQLVENATNRHWLDELDWYILPVLNPDGYEFSRTNTRLWRKTRAPGTSTSCFGVDMNRNFDYHWGVTGVSTNECSDIYLGPIPNSEIETQNFIAFAKKYLPRIKLYLNYHSWGNYFLYPWGYIYSAAPNGDELHSLGDAAAAAIEAYSGRQYTVGVASTTLYATAGDATDYAYGVLNITLTYCVELPGEGVGFLWPPERIFPVA…	420	47.72	4.39	271.029	5.091	3.331
	zinc carboxypeptidase-4	MCD12710.2.cc	ANN04202-RA	MKLKATFLLLGLLVLAKTENTRFDNYKVFRVTPRSEDELELLRSLAETDLSYSFWNEPSQLDKSVDVMVAPHLQTNFKDIVALKKLDSEVLIENVQKLIDEERPEVKKGVRSVDWTDYNTLSEIYAWLQSLADAYPNTVTLLNIGKTYEGRDILGVKVSFSAANANRSFFIEGGIHAREWISPATVTFILNDILTTTNTTLRTLYESFDYYVFPVFNPDGYEFTFTTNRLWRKTRVPYTLCYGADPNRNWGYQWMTGGASMLPCSETYAGPRAFSEPSTKAASDYISTIADKLLGYLAFHSYSQLILLPYGHTSEHLDNYDEVYAIGQKAVASLASKYGTSYELGNIVETIYVASGGSMDWVKGTHGTRIAITYELRDQGRYGFILPASQIIPTAEETL…	413	46.66	4.96	33.879	0.348	3.765
	zinc carboxypeptidase-5	MCD12622.0.cd	ANN05737-RA	MRSVVLCAVIVACVSADVTRYNGYKVYQVTPQTDEQALCLAPLVDKEGYDFWSDLRKPGFITTVMVDPDNQATFESILKENNIDYTIKISDVEEIIESDRRSRKGRNTPLGRISFSEYHEYDHIQAYLTQLANSYPDIVKLEPLGTSTEGRVISAIRISSNGTGKPLILVDAGIHAREWIAPATALYIIQELVENATNRYLIENVDWYIIPVLNPDGYQFTHTNTRLWRKTRAPGSVCVGVDGNRNFDFHWMETGASDEECSEIYAGSVAFSEPETVALSEFVLTNADSIKLYLTFHSYGNYLLYPWGYTSALPDDWETLDDLAQDVAAAIYAVDGTSYTIGSSTNVLYAAAGGSDDWVKGVGGVNLSYTIELPGGGSFGFDLPANRIASTVYETFEGI…	416	46.36	4.43	308.712	1.246	4.265
	zinc carboxypeptidase-6	MCD12710.1.cd	ANN04202-RA	MKLKATFLLLGLLVLAKTENTRFDNYKVFRVTPRSEDELELLRSLAETDLSYSFWNEPSQLDKSVDVMVAPHLQTNFKDIVALKKLDSEVLIENVQKLIDEERPEVKKGVRSVDWTDYNTLSEIYAWLQSLADAYPNTVTLLNIGKTYEGRDILGVKVSFSAANANRSFFIEGGIHAREWISPATVTFILNDILTTTNTTLRTLYESFDYYVFPVFNPDGYEFTFTTNRLWRKTRVPYTLCYGADPNRNWGYQWMTGGASMLPCSETYAGPRAFSEPSTKAASDYISTIADKLLGYLAFHSYSQLILLPYGHTSEHLDNYDEVDKKRAATSEPVNLQNMKLTVTFLLLGLLVLAKTETTRFDNYKVFRVTPRSEEELQLLKSLAETDLSYTFWNEPSQL…	1090	124.7	5.89	33.879	0.348	3.765
	zinc carboxypeptidase-7	MCD13973.0.cd	ANN05727-RA	MRILAVYVALLVSIVVADQTTYNGFKVYKVYPTTEEHVKVVKQLENQDDLDFWSDLRQIGDAVHIMVPPAKQEEFEALLSVHQIEFNGMVDDVQKLIDIESEQQARATSRGSSRRIQWDRYYSTDEINEYLAYLAATYPDLVTLEDAGLSLEGRGLIFAKISSNSSAQKPIVLIDGGIHAREWISPATVTYIINQLVENATNRYLLDDLDWYILPVLNPDGYEFSRSTTRLWRKTRSPGTLCFGTDGNRNFDFFWGTVGASASQCSETFRGASANSEIETQNFIAFAQPYASRIKLYLSYHSWGNYFLYPWGYINSAPSNGDELQSLGDAAAAAIEAVSGRRYTVGVSSTTLYATSGSSVDYVYGVFNVPLSYTVELPGEGVGFLWPPEQIFPVVYESW…	416	46.56	4.5	97.334	0.705	0.019
	zinc carboxypeptidase-8	MCD14473.0.cd	ANN05731-RA	MQILYVLFITIFGVAIADVTRYDGYKVYRVTPLNTEQGELLKILEGNPEYDFWNDLHRPGLPSDIMVSPTEQRFFEELLYHHGIPSELLIEDVERVFENERADLLRAPRIEKGRISFDQYHRYDQIVSYLTEISLRYSNVSRLIQYGVSTEGRPLYGLVISSVGTAFSKPLIFIDGGIHAREWIAPALALYIIQELLENPNNAEMVENADWFIAPVLNPDGYEFTFTNTRLWRKTRGVGEVCIGVDANRNWDYEWLGLGASDLECSQIYAGPVAFSEPENLLVSQAFLRYQNATKLYLSIHSYGNYIIYPWSYTLDRADDFEEMDALARDAADAIFAVNGTTYRTGQSSSLLYYAAGCSSDWFKGAAGVELAFVYELPGGGNFGFDLPASSIQPVLNET…	421	47.65	4.37	31.388	0.011	0.087
	zinc carboxypeptidase-9	MCD8663.0.cn	ANN05732-RA	MQLQIITLVILIGAAIADITNYDGYKVYRVTPQTTEHGELLKIFEANVDYDFWNELRKPGFWTDIMVKPEAQEYFESFLQYNQIPNEILIQDVERAFATERLKQQRAPRVAQGRISFDQYHRYDAIVSYLTEVSTRYPETTRLTQYGTSTEGRPLYGLVISSRNASISRPLIVLEAGIHAREWIAPAFALFIIEQLLENPSYSYMVEAVDWWIAPVMNPDGYEFTFTNTRLWRRTRSQGDICIGVDGNRNWNYFWLGSGSSSQECSDIYAGPEPFSEPETRTLAEAFLRYRNSTKLYLSVHSHGNMLMYPWSYTDERPDNYEELDALATAAAAAIEAVNGTTYRVGQIPDILYFASGSSLDWFKGYAGIDLGFVYELPGGGNFGFDLPAERIQSVVNET…	418	47.88	4.41	71.423	0.151	0.98
	zinc carboxypeptidase-10	MCD9264.0.cn	ANN05726-RA	MRALAVYIVLLISTAIADQTSYDGFKVYNVYPTTEEHVEIIQQLESQDDYDFWSDLRQIGDAVQIMVPPTKQKEFESFLSFHQIQFTEMIDDVQKLIDEESEQQAKAASRGSSRRLQWDRYYGTSEINEYIAYLSATYPNLVTIGDAGLSLEGRGLIFAKISSNPNARKPIVLIDGGIHAREWISPATVTYIIYQLVENATNRFWLNDLDWYILPVLNPXGYEFSRSNTRLWRKTRSRGTSCFGTDGNRNFDFFWGTVGASTNQCSETFRGARPNSEIETRNFISFLQPYASRIRLYLSYHSFGNYFLYPWGYVNRAPSNGAELQSLGNAAAAAIRAISGRRYTVGVSSTTLYATSGSSVDYVYGVFNVTLSYTVELPGEGVGFIWPPARILPVAYESW…	416	47.02	5.5	84.389	1.017	0.009
	aminopeptidase-1	MCD12223.2.cd	ANN03480-RA	MMLVKFLLSLLLAHYSSASPFSLPVTSRLSRASNSSEYLLPTHIVPEHYIIELEPDFENQVFNGSVTIEFKVTQNSTNVTLHARELDIQNNTISLTFGDEVYAVIESTEYSEDDKNFLVIVFDRILEVSEEIYTLTIGQFTGILNLDNAGFYLAKYTDENGVEQRFGTTQFESTSARRAFPCLDEPALKANFTLSIIRGEDYSTISNTPISKTENVTEGRYRDVFPATVKMSTYLLAFIVSKLKSVADSDGFHQVFARSTEIDAGKGEFALEAGGKILDAIQEFVSTPYTLEKMDQAAIPNDYFAAGAMENWGLVTYREVYLLYSDQTSLLSQKQTIATIVSHEFGHQWFGNLVSPQWWKYIWLNEGFATYFEYYGASIAEPEWELMEQFVTRNLQYAM…	976	109.15	4.19	180.254	0.539	2.103
	aminopeptidase-2	MCD12223.1.cd	ANN03479-RA	MWCTLVVFGTVLASSLAEFPVPRSTIAQPRADSTDYRLPTHTLPVHYDVTLEPFFDTFTFDGRVLIEVDVTEEANNITLHANTLTIDEGNVSITASPDVSVAVANISYDSDKHFVIVYANFSVGTYYLDIPFTGILNSDNSGFYRASYTDEDGNTRWLATTQFEATSARKAFPCFDEPALKAQFTISLVREEAYNSISNMKLNSTQDLGDGRFQDTFERSITMPTYLVAFIVSDFEYVESYQYNRSEAVYARSQMIQDGRGIYPLNISIQILKAMEDYTAIDYHIDKMYQAAIPDGWFAAGAMENWGLVTYRERYLLYKEGVTTSSEKQTITAIISHEYGHQWFGNLVSPSWWIYIWLNEGFATYFEYYATEVVEPSWRMMEQMVIKTLQYAMESDALE…	975	109.56	4.13	7.751	0.01	0.066
	aminopeptidase-3	MCD12241.0.cd	ANN03483-RA	MMLIHMLVVGAVLTNFISEAAIARLPTHIIPEQYFIELEPDFVSDTFQGNVTIEFRVVEQSQNITLHAYQIEFNVSNVYLSDQNLTASSVTISDGDDHFCVIALNGTLEVDQTYNLTIQGFTGILNSDKFGFYLAKYNNQNGTEVKLATTQFEAVYARRAFPCFDEPGYKANFTLSIIRPENYTSVSNQPAANTTEPVGDERYKDTFEKTPKMSTYLLAFIVSDFKFTEQLGIHRVLARSEEIDAGKAEYALETGNQALEAIEKFVDVPYNGSISKMDQAAIPDDYFYFGAMENWGLVTYREVVLLYSNVTSLASQKQKIATIIAHEFGHQWFGNLVTPTWWEYVWLNEGFATYFEYYATSLVEADWDIMNQFTVRILQYALQGDSLNTTRAMNMEPDS…	946	106.52	4.25	18.113	0.011	2.024
	aminopeptidase-4	MCD14561.0.cd	ANN03491-RA	MDYVCFLFAILYFTLCTTASPINTPEIENEISTRDDDPYRLPDTVSPQNYTISLKLEEDFGPAGTFEGNVSINFVTNSEVQDIVLHAYLLEFGPENITLTCNNDVTNLFSSYSNSTTYRTLTITATEAIPSGSECTLTVLNYQGYLTDDMAGFYRSSYTNADGETEWLATTQFQTVSARRAFPCFDEPKFKATFQITIYHPPDYTAISNTANVSWELDGDYQRTEFNTTPVMSTYLIAFVVSKFTYLQSTVLDYYRVFAREEAIDTANYTLYIAPPLVETLENFTNIPYLDSGIGKLDQIAVPDFSAGAMENWGLITYRERNLLWDPAHSSNSYKQAIAAVIAHELAHMWFGNLVTCEWWSYTWLNEGFARYFQYFGTGEVETTWDMDKQFVVAQHQVI…	938	105.95	4.04	64.738	0.099	1.011
	aminopeptidase-5	MCD14624.0.cd	ANN03485-RA	MKFCAVAFLSLNVFLVRSCPPVVEQAIGARIEASDYRLPENIKPIWYNITLEPRLEEELVLGSLQFKFRALENTKNVTIEIRSVTINYDSVALEDSSGSIISINNFTWYNDTEHYVLNLDEELNSGDEYTLTIGEYQGILHTDNGGFYLAKYVDEDGNEKRLATTQFQSTNARRAFPCLDEPALKATFTISLIRPENYSSLSNENTVDSVDLGDGRYKDVYAETVNMSTYLVAFVVSDFDYTEQNNQRVYARPQAIKDGRADYALKAGLAILDILADYLQVNYSLPKMHQIAIPDDYFAAGAMENWGLVTYRESYLLYSETLSLNSELQRIATVIAHEFGHQWFGNLVTLSWWEYLWLNEGFATYFEYYAASLYETSWRLMDQYIPSVVQYGLARDCTE…	936	106.32	4.22	12.572	0.01	0.001
	aminopeptidase-6	MCD2270.0.cc	ANN03486-RA	MVSSIYVIYLFLAVTWAHTPLKRTDVAKPKADGIYYRLPTSVEPNEYLVILEPNFTNFTFEGYVEIDITVLESTTNITLHAAEITFIETTVFKGSVSVDIANEEDDATREFRILEFNGSLEPGDYTIKINYTGILNDNLRGFYKSYYTDADGATRYLGTTQFESTDARRAFPCFDEPALKANFTIQIIRESGYNAISNMPLVETQDLANGRQMDIFETSVKMSTYLVAFIVSDFEYVESGKQRVYSRPDSIKNGDANFALDVAITILDELEEYTGVPYSLEKMYQASIPQFSAGAMENWGLVTYRETALLFNKTTTTTGSKQSIEVVIAHEYTHQWFGDLVGPQWWSYLWLNEGFASYLQYIIGGKAKPTWRLDEQLVVANLHSAFSVDCLESTRPMTQ…	922	103.52	4.23	42.087	0.445	0.695
	aminopeptidase-7	MCD9119.0.cn	ANN03486-RA	MQLLPLLSLFLAAAAQQDFIGERTEIAQPRDTSIDYRLPTNFKPSEYLVILEPDFTNFTFGGYVEISVALEEASDNITLHAAEITFIQTVVLKDGVEISISNETEDDTREFYIIWFDELIQSGDYLIKINYTGILNDNLRGFYRSYYTSADGETRYLATTQFESTYARKGFPCFDEPALKANFTIQIIRGADYNSISNMPLKETQNLTDGRQLDIFETSVKMSTYLVAFVVSDFAYKQSGNQRVYARPYYIDYGDGDFALEVAVPMLEALEEYTEIPYSLEKMYQISIPHFSAGAMENWGLVTYRESYLMYNKTTTTTSTKQSIELVIAHEYVHQWFGDLVSPQWWNYIWLNEGFARYLQYVIGGVVKPTWRLEEQLVTAVVQAAFAVDCIESTRPMTQ…	967	108.82	3.93	42.087	0.445	0.695
	aminopeptidase-8	MCD11995.0.cd	ANN03478-RA	MLFASVLLFSASTFVCADFPLPSALNIIPRADGGDYRLPTHAAPVYYEITVEPFFSNFTFDGVSYIEIEVTEEADNITLHANELTISEEATLYNSSGDSIEVVAIYNDTTLQFVIFQFERNISAGTYFLNIPYSGILNSNNRGFYRGNYQNESGETVWFATTKFEPTYARLAFPCFDEPAMKAEFTISVIRPSNYSSMSNMNINYTEALENDRYKDVFQRSVKMSTYLVAFIVSDLANVSSSNHSIFAQKQLIDEGRGGFALDMSIGLLDALEDYTNVSYPIDKMYSVALPDDWFPSGAMENWAIVVYKERYLLYKENYTSSSEQQTIVTIISHEYAHQWFGNLVSPAWWKYIWLNEGFATYFENYAASLVQPTWQLMEQFVIKSHQYAFESDSLTSTR…	966	108.98	4.06	52.889	0.043	1.177
	aminopeptidase-9	MCD12897.0.cd	ANN03488-RA	MECRLVILLSVLTVISAVPVKENLRNENVRNDALFRLPTTVYPRHYNLTLRLDRNFGPDQIFSGTVSILLNVTSQVSSISIHSSDITINGNISLTCGGNETNLFGNVTNAPDYEMIYINTTEPLNASSECVLQFENFTGILADDMFGFYRSYYLDENNDTVWIATTQFQATHARRAFPCFDEPSFKATFNVTLIYPADNGFHALANTPQIGASVSDTETGLSIANFEQTPLMSTYLLAFVISPFTYWENVTKNYRVYSRPEANSTLEYAFEIGPPLMKSLETFTNMSYFDTNIGKMDQIAIPDFSAGAMENWGLVTYREALLLWKQNESTNANKQRIATVISHEYAHMWFGNLVTCAWWSYTWLNEGFARYFEYFTTNDVEDTWELEKQFVVEQVQTSF…	939	106.05	4.59	100.739	0.815	0.866
	aminopeptidase-10	MCD13675.0.cd	ANN03491-RA	MLKPTLLLLVLLHHYSAATPTRVIEAIDEITSRDDDDPYRLPTTVYPENYTITLKVDENFGPNAVFTGSVEISLRTYNDVDSITLHAYDIDIDTNNIILTCNDDSTNLFSGLTNATEYQMITISSTSTISNGSLCTLAINDYGGHLRDDMRGFYRSSYTNEDGITEWLASTHFEPYRTRRAFPCFDDPQFKATFQITMYNPPEYFAISNTPNISTTTEDGYLKTVFQESPIMPSYLNAFVVSKFAYLQSDVLDYYRVYARPAAIETANYTLYIAPPLLEALENLTGIEYISTGIGKLDQIAVPDFSSGAMENWGLITYRERNLLWDPSHSSNSYKQAIAAVIAHELSHMWFGNLVTCHWWSVTWLNEGFARYFQYHTTGEVEPTWEMDKQFLVAQHQVI…	936	105.69	4.17	64.738	0.099	1.011
α-amylase	α-amylase-1	MCD1799.0.cc	ANN02145-RA	MKLLLVLVLVAFAAAQKSPQYANGRTTMVHLFEWPFGDIAAECERFLAGKGYAGVQVSPVSENIIASNRPWWERYQPISYNIATRSGDEAAFLDMTKRCNAVGVRIYVDVVFNHMTGDSSYATGTGGSSAEPGNKYYPSVPFTSEHFHSTCTINNYNDANNVRNCELVGLKDLDQSNSYVREKIIGFLNKLIDLGAAGFRVDAAKHMTPSDLQYIYSQVRDLNTDFGFPSGARPFIFQEVIDLGGEAVHAYEYTGFGRVTEFLYSAQIGSVFRGNNKLSYLENWGSGWGFMESGDAVVFVDNHDNQRGHGAGGDSILTYKVSKNYKMAVAFMLAHPYGVPRVMSSFAFDDTDQGPPQDGYGNIVGPAPNDSGSCDNGWVCEHRWRQIFNMAGFRNAVEG…	492	53.74	4.87	573.912	5.677	12.488
	α-amylase-2	MCD5106.1.cd	ANN21916-RA	MKFLLVPVLLAALAAAQKNPNFQSGRSTIVHLFEWPFSNIADECEQFLAGKGYAGVQVSPVNENLIASNRPWWERYQPISYNIATRSGDENAFRDMTKRCAAVGVRIYVDVVFNHMTGDWSDAQGTGGSTADTGNKYYPSVPYTSEHFHSTCTINNYNDADNVRNCELSGLKDLDQSNSYVREKIVEFLNKLISLGAAGFRVDAAKHMSPSDLQAIYSQLSDLNTEFGFDSGSRPFIYQEVIDLGGEAVHAYEYTDFGRVTEFLFSARIGTVFRGNTQLSSLENWGEGWGFMDSGNALVFVDNHDNQRGHGAGGDSILTYKTSKQYKMAVAFTLAHTYGEPRVMSSFYFDDTDQGPPQDGSGNIVGPAANAQGTCDNGWVCEHRWLQIFGMVGFRNAVA…	1424	155.99	4.74	4.353	0.011	0.013
	α-amylase-3	MCD5106.2.cc	ANN21916-RA	MKFLLVPVLLAALAAAQKNPNFQSGRSTIVHLFEWPFSNIADECEQFLAGKGYAGVQVSPVNENLIASNRPWWERYQPISYNIATRSGDENAFRDMTKRCAAVGVRIYVDVVFNHMTGDWSDAQGTGGSTADTGNKYYPSVPYTSEHFHSTCTINNYNDADNVRNCELSGLKDLDQSNSYVREKIVEFLNKLISLGAAGFRVDAAKHMSPSDLQAIYSQLSDLNTEFGFDSGSRPFIYQEVIDLGGEAVHAYEYTDFGRVTEFLFSARIGTVFRGNTQLSSLENWGEGWGFMDSGNALVFVDNHDNQRGHGAGGDSILTYKTSKQYKMAVAFTLAHTYGEPRVMSSFYFDDTDQGPPQDGSGNIVGPAANAQGTCDNGWVCEHRWLQIFGMVGFRNAVA…	492	53.7	4.6	4.353	0.011	0.013
	α-amylase-4	MCD5106.4.cc	ANN21917-RA	MKFLLVPVLLAALAAAQKNPNFQSGRSTIVHLFEWPFSNIADECEQFLAGKGYAGVQVSPVNENLIASNRPWWERYQPISYNIATRSGDENAFRDMTKRCAAVGVRIYVDVVFNHMTGDWSDAQGTGGSTADTGNKYYPSVPYTSEHFHSTCTINNYNDADNVRNCELSGLKDLDQSNSYVREKIVEFLNKLISLGAAGFRVDAAKHMSPSDLQAIYSQLSDLNTEFGFDSGSRPFIYQEVIDLGGEAVHAYEYTDFGRVTEFLFSAQIGSVFRGNNQLSYLENWGEGWGFMDSGNALVFVDNHDNQRGHGAGGDSILTYKNSKAYKMAVAFTLAHTYGEARIMSSFDFDDTDQGPPQDSSGNIVGPEPNSEGTCDNGWVCEHRWRQMFSMVGFRNAVS…	492	54.01	4.44	867.684	2.072	8.038
	α-amylase-5	MCD5106.5.cc	ANN21917-RA	MKLLLVPVLLAAFAAAQKDAHFQSGRSTIVHLFEWPFSNIANECEVFLAEKGYGGVQVSPVNENLISSNRPWWERYQPISYNIATRSGDEEAFKDMTLRCAAVGIRIYVDVVFNHMTGEWSDAQGTGGSTADTSNKYYPSVPYTSEHFHSTCTISDYTDADNVRNCELSGLKDLDQSNSYVREKIIEFLNKLISLGAAGFRVDAAKHMSPSDLEYIYSQLSDLNTDYGFDSGSRPFIYQEVIDLGGEAVHAYEYTDFGRVTEFLFSAQIGSVFRGNNQLSYLENWGEGWGFMDSGNALVFVDNHDNQRGHGAGGDSILTYKNSKAYKMAVAFTLAHTYGEARIMSSFDFDDTDQGPPQDSSGNIVGPEPNSEGTCDNGWVCEHRWRQMFSMVGFRNAVS…	492	54.15	4.35	867.684	2.072	8.038
	α-amylase-6	MCD13035.1.cc	ANN08812-RA	MKLLSVTLLALVAFCSAQKNPHFWDNRSGMVHLFEWPFSAIAEECQFLADKGYAGVQVSPITENYVVSGRPWWERYQPISYNIASRSGDEAAFLDMTTQCNALGIRIYVDVVFNHMTGEWGSEAYGTGGSVADTTNKDYPAVGYTTGHFHTTCTVTDYSDAENVRNCEVNGLKDLDQSNSYVRQKIIDLLNKLVSLGAAGFRIDAAKHMYPADLEYIYSQINDLNTDFGFAIGSRPFIFQEVIDLGTEGVHASEYTDIARVTEFLHSTTIGGIFRGGESLSVLSTWGADRFLASEDALVFVDNHDNQRGHGAGGDSILTYKTDKLYKMANAFMLAQPYAIPRVMSSFDFEDTDEGPPQDTYGNIIAPSANSAGTCDNGWVCEHRWRQIYGMIGFMNAVK…	493	54.14	4.3	1558.8	6.583	12.5
	α-amylase-7	MCD13035.3.cd	ANN08812-RA	MKLLSVTLLALVAFCSAQKNPHFWDNRSGMVHLFEWPFSAIAEECQFLADKGYAGVQVSPITENYVVSGRPWWERYQPISYNIASRSGDEAAFLDMTTQCNALGIRIYVDVVFNHMTGEWGSEAYGTGGSVADTTNKDYPAVGYTTGHFHTTCTVTDYSDAENVRNCEVNGLKDLDQSNSYVRQKIIDLLNKLVSLGAAGFRIDAAKHMYPADLEYIYSQINDLNTDFGFAIGSRPFIFQEVIDLGTEGVHASEYTDIARVTEFLHSTTIGGIFRGGESLSVLSTWGADRFLASEDALVFVDNHDNQRGHGAGGDSILTYKTDKLYKMANAFMLAQPYAIPRVMSSFDFEDTDEGPPQDTYGNIIAPSANSAGTCDNGWVCEHRWRQIYGMIGFMNAVK…	493	54.14	4.3	1558.8	6.583	12.5
	α-amylase-8	MCD2304.0.cc	ANN03559-RA	MKASAVVVLVAALALLGNAQKDPNWWSNRTTIVHLFEWPWKDIADECERFLSVKGYAGVQVSPVSENMIVSGRPWWERYQPISYRLTTRSGDEAAFLNMSRRCNAVGIRIYVDAVINHMTGEWNPAVGTGGSTANTGSMSYPSVPYSSLDFNPACTVNNYNDANNVRNCQLVGLKDLNQGNEYVRGKIVDFLNHLIDLGVAGFRIDAAKHMWPGDLQAIYSRLKNLNTNFGFAAGSRPYIYQEVIDLGGEAVQAKEYTHLGAVTEFLHSDRIGRVFHGRDRLTWLSNWGEGWGFVASGDAFVFVDNHDNQRGHGAGGDTILTYKAPKPYKMAIAFMLAHPYGTPRVMSSFFFDDTEAGPPQDRNGNIVSPVPNSSGVCDNGWVCEHRWRQIYNMVGFRN…	496	54.6	7.12	177.003	29.49	121.572
